# Supplementary material for: IGF2BP3 Regulates TMA7-mediated Autophagy and Cisplatin Resistance in Laryngeal Cancer via m6A RNA Methylation
Source: Int J Biol Sci. 2023 Feb 22;19(5):1382–400. doi: 10.7150/ijbs.80921 (PMC10086756; doi:10.7150/ijbs.80921)
Supplement: Supplementary file 2 — Supplementary additional file 1, protein table. [file ijbsv19p1382s2.xlsx]

## Sheet: A VS B
Accession	Gene Name	ca1	ca2	ca3	ca4	ca5	pa1	pa2	pa3	pa4	pa5	Average A	Average B	A/B	P value
P61024	CKS1B	251.1	88.3	118.2	188.2	112.2	50.9	37.2	53.3	44.1	56.5	151.6	48.4	3.13223	0.00901663
P52926	HMGA2	166.9	98.1	113.3	139.4	230.2	51.5	55.2	44.7	50	50.8	149.58	50.44	2.9655	0.00283168
Q8WV93	AFG1L	72.7	111.8	151	189.2	218.3	56.6	49.5	61	42	48.1	148.6	51.44	2.8888	0.00611058
Q9Y2S6	TMA7	191	139.5	154.1	134.6	102.4	59.3	54.3	61.1	48.7	54.9	144.32	55.66	2.59289	0.000293726
O95715	CXCL14	102.9	122.2	121.3	224.1	147	57	54	56.7	57.4	57.4	143.5	56.5	2.53982	0.00355371
Q16236	NFE2L2	77.7	141.4	82.2	234.2	170.8	65.5	62.6	52.4	56.1	57.1	141.26	58.74	2.40483	0.0225598
P26583	HMGB2	272.8	116.7	105	131.7	77.6	61.7	57.7	65	53.2	58.7	140.76	59.26	2.3753	0.0445077
Q9UHI5	SLC7A8	64.1	90.2	101.8	232.3	212.8	68.2	58.8	56.6	56	59.2	140.24	59.76	2.34672	0.047261
Q96PP8	GBP5	150.5	168.8	102.2	103.5	175	59.9	68.3	59	55.8	56.9	140	59.98	2.33411	0.000990058
P16403	HIST1H1C	271.4	89.7	141	106.2	89.6	63.1	55.1	58.2	62.2	63.5	139.58	60.42	2.31016	0.0498622
Q99715	COL12A1	66.1	118.1	144.9	108.1	258.2	61	62	54.7	68.2	58.5	139.08	60.88	2.28449	0.0424723
Q68DQ2	CRYBG3	90.2	149.5	68.1	251	136.1	69.1	57.1	65.7	54.2	59.1	138.98	61.04	2.27687	0.0398737
P06493	CDK1	222.5	107.9	115.6	124.9	122.2	62.1	49.4	79	48	68.4	138.62	61.38	2.25839	0.00788811
P50454	SERPINH1	125.8	92.5	118.9	137.4	217.3	63.1	62.7	64.9	55	62.4	138.38	61.62	2.2457	0.00666051
P16949	STMN1	235.3	100.7	108.9	157.7	87.5	66.9	50.2	79.5	54.8	58.5	138.02	61.98	2.22685	0.0246625
P05204	HMGN2	261.8	80.1	137	122.9	88.2	66.2	64.7	54.5	62.9	61.7	138	62	2.22581	0.0489501
P02533	KRT14	45.7	210.8	85.8	194.6	149.6	67.9	53.4	82.8	51.6	58	137.3	62.74	2.1884	0.048429
Q9H6F5	CCDC86	157.1	106	156.6	122.3	143.2	64.6	59.8	69.2	60.6	60.4	137.04	62.92	2.178	8.46914e-05
Q9H1E1	RNASE7	64	147.2	181	138.5	153.6	67	66.5	63.2	62.2	56.8	136.86	63.14	2.16756	0.00559451
Q01628	IFITM3	154.2	126.4	119.1	149.6	134.3	64.5	67.6	77.4	54.3	52.6	136.72	63.28	2.16056	1.73703e-05
P16401	HIST1H1B	218.8	121.4	105.9	132.1	96.2	68	60.3	65.4	58.4	73.4	134.88	65.1	2.07189	0.0132669
Q01650	SLC7A5	72.4	112.5	143.6	137.7	203.4	68.4	62	89.5	55.9	54.4	133.92	66.04	2.02786	0.0161301
P63313	TMSB10	130.1	144.6	120.2	130.8	143.3	63.7	52.8	82.2	51.8	80.5	133.8	66.2	2.02115	2.8415e-05
Q969T4	UBE2E3	171.5	113.2	148.4	102.1	131.1	70.7	61.8	71.7	64.5	65	133.26	66.74	1.9967	0.000722297
Q9UQB9	AURKC	152.5	107.1	124.8	158.3	123.3	74.4	66.5	49.4	79.3	64.4	133.2	66.8	1.99401	0.000291581
O95864	FADS2	229.7	80.9	138.8	111.8	103.4	66.4	63.6	77.1	55.2	73.1	132.92	67.08	1.98151	0.0361307
O75940	SMNDC1	83.5	191.8	90.7	160	136.1	81.5	63.1	76	57.5	59.8	132.42	67.58	1.95946	0.015185
P08195	SLC3A2	76.1	105.5	130.3	166.2	183.7	72.3	68.5	78	59.2	60.1	132.36	67.62	1.95741	0.011678
Q6PL18	ATAD2	161.8	103.3	158	111	124.5	65.7	58.5	73.9	74	69.3	131.72	68.28	1.92912	0.00089022
P49736	MCM2	181.7	88.8	154.1	133.5	99	70.1	59.5	81.5	61.3	70.6	131.42	68.6	1.91574	0.00738653
P25205	MCM3	197	85.2	139.5	126.6	105.9	71.1	60.5	75.2	63.7	75.1	130.84	69.12	1.89294	0.0122692
P33992	MCM5	186.5	87.8	137.1	136.6	106.1	72.7	63	77.5	65.2	67.5	130.82	69.18	1.89101	0.0067048
Q8TDB8	SLC2A14	137.5	97.1	94.4	221	103.4	72.6	67.1	71.4	71.8	63.6	130.68	69.3	1.88571	0.033377
Q32P28	P3H1	135.7	99.2	120.6	122.3	173.4	70.1	67.9	74.5	63.5	73	130.24	69.8	1.8659	0.00124903
P35080	PFN2	122.3	73.1	185.2	149.1	121.2	73.1	91.8	34	81.7	68.5	130.18	69.82	1.86451	0.0201043
P12107	COL11A1	126.3	91.8	163.6	92.9	175.4	72.3	69.3	67.6	67.1	73.5	130	69.96	1.8582	0.00874749
P13498	CYBA	177.1	109.2	89.6	156.5	117.7	74.9	80.4	71.7	60.6	62.3	130.02	69.98	1.85796	0.00651926
P33991	MCM4	180.6	86.9	157	123.1	102.4	71.3	59.4	82.8	61.9	74.5	130	69.98	1.85767	0.00969371
Q99983	OMD	119.2	123.8	147.3	70.3	186.9	67.8	79.4	56.9	81.2	67.2	129.5	70.5	1.83688	0.0166504
O15018	PDZD2	145.8	105.6	99.1	150.8	146.1	73.4	74	79.2	62.1	63.9	129.48	70.52	1.83607	0.000960548
Q9NR99	MXRA5	132.7	94.2	118.7	83.3	218.2	68.7	69.2	75.4	64.2	75.3	129.42	70.56	1.83418	0.0394298
P11388	TOP2A	166.7	79.3	138.5	155	107.6	72.8	66.6	74.1	67.3	72.1	129.42	70.58	1.83366	0.00637459
P42224	STAT1	183.5	125.9	104.2	121.5	111.9	72.3	84.4	66.6	64.1	65.6	129.4	70.6	1.83286	0.00369304
O00193	SMAP	152.5	114	160.5	119.9	99.8	71.7	58.3	74.6	77.9	70.8	129.34	70.66	1.83046	0.00126982
P49321	NASP	195.8	97.7	117.1	127.9	106.5	73.8	61.5	81.6	62.3	75.9	129	71.02	1.81639	0.0118618
P17096	HMGA1	144.2	128.1	131.9	120.3	118.9	73.4	63.1	74.2	67.6	78.3	128.68	71.32	1.80426	4.63999e-06
O00425	IGF2BP3	110.9	135.9	136.7	124.3	135.3	72.9	71.3	75.3	62.3	75.2	128.62	71.4	1.8014	6.52166e-06
Q8NDZ4	C3orf58	79.7	165.8	132.5	150.1	114	74.1	72.9	74.9	69.1	66.9	128.42	71.58	1.79408	0.00535742
Q16769	QPCT	96.9	141	106.1	204.8	93.3	85.1	90.2	64.1	64.8	53.8	128.42	71.6	1.79358	0.032376
Q13287	NMI	126.8	121.1	107.7	155.3	130.8	75	77.4	72	61.7	72.3	128.34	71.68	1.79046	0.000127416
Q8IVL6	P3H3	115.7	102.3	115.8	104.2	203.4	68.6	73.2	74.6	71.2	71.1	128.28	71.74	1.78812	0.0177847
O43805	SSNA1	140	117.2	129.3	109.9	144.9	72.9	56.2	107.5	54.2	67.9	128.26	71.74	1.78784	0.00127632
Q9NWB1	RBFOX1	168.8	100.1	120.5	136	115	75.6	58.7	67.1	75.4	82.9	128.08	71.94	1.78037	0.00193332
Q8WW12	PCNP	185	86.3	167.8	124.3	76	74.9	69.7	74.8	72.1	69.3	127.88	72.16	1.77217	0.0325444
P08631	HCK	152.9	97.8	93.7	178.3	116.3	77.1	72.1	87.9	57.8	66.1	127.8	72.2	1.77008	0.0118813
Q14956	GPNMB	115.6	124.3	185.3	157.9	55.6	78	59.9	89.9	69.9	63.8	127.74	72.3	1.7668	0.0393354
P49747	COMP	113.2	90.1	205.4	100	129.7	75.6	68.4	70.1	74	73.4	127.68	72.3	1.76598	0.0274347
Q92598	HSPH1	93.6	92.8	143.2	159.3	149.5	76.4	67.8	77.4	65.3	74.7	127.68	72.32	1.76549	0.00513011
P49585	PCYT1A	99.5	110.4	158	133.9	136.6	76.3	69.9	76.7	69.4	69.4	127.68	72.34	1.765	0.000736643
P06400	RB1	148.4	121.7	134	126.8	107.3	75.6	63.9	82.6	64.5	75.4	127.64	72.4	1.76298	9.29521e-05
P12004	PCNA	134.9	84.5	138.7	151.2	128.6	75.5	66.2	82.3	66.8	71.2	127.58	72.4	1.76215	0.00156565
Q8TF21	ANKRD24	174.2	102.6	99.6	114	147.3	73.1	83.5	69.7	76.6	59.5	127.54	72.48	1.75966	0.0061875
P32019	INPP5B	127.5	120.4	89.9	191.4	107.7	78.8	66.4	76.6	69.1	72.2	127.38	72.62	1.75406	0.013601
P32455	GBP1	147.5	126	108.7	98	156	72	84.6	68.2	62.1	76.8	127.24	72.74	1.74924	0.00161229
Q04864	REL	116.1	123.2	129.5	147.3	120.1	74.1	67.5	74.6	69.5	78.2	127.24	72.78	1.74828	1.34948e-05
P20702	ITGAX	215.6	89.5	116	109.5	104.9	72.8	68.9	84	70	68.9	127.1	72.92	1.74301	0.0443128
Q5BJF2	TMEM97	123.8	120.6	116	140.8	134.1	76.8	73.6	78	64.4	72	127.06	72.96	1.7415	5.75955e-06
P56270	MAZ	160.5	68.8	126.2	190.4	89	81.7	64.1	83.3	66.2	69.9	126.98	73.04	1.7385	0.0446867
Q96RQ9	IL4I1	196.7	92.9	112.6	140.8	91	75.7	63	80.6	72.8	74	126.8	73.22	1.73177	0.027105
O00154	ACOT7	105	124.8	89.1	150.8	163.7	76.5	65.4	89.7	65.2	69.9	126.68	73.34	1.7273	0.00643688
P27658	COL8A1	141.1	92.1	145.9	105.9	147.9	79.9	66.4	67.3	82.8	70.8	126.58	73.44	1.72358	0.00219905
Q99439	CNN2	102.8	121.1	128.3	108.1	172.3	74	72.3	78.7	73.7	68.7	126.52	73.48	1.72183	0.00271448
P43487	RANBP1	121.1	96.8	122.9	163	128.8	78.4	68	82.6	65.8	72.8	126.52	73.52	1.72089	0.00139029
Q9Y237	PIN4	177.1	120.4	105.8	115	113.7	74.4	77.9	62.7	76.4	76.6	126.4	73.6	1.71739	0.00392476
P35637	FUS	175.2	95	133.5	129.1	99.1	77.6	74.2	76.7	68.2	71.3	126.38	73.6	1.71712	0.00669588
P67936	TPM4	122.6	111.6	113.7	135.7	147.7	76.5	73.3	72.7	73.6	72.5	126.26	73.72	1.7127	6.06082e-05
Q8IVM0	CCDC50	161.9	99.9	139.2	107	122.9	69.1	70.2	77.2	69.5	83.2	126.18	73.84	1.70883	0.00192055
P38159	RBMX	186.2	100	127.9	118.9	97.6	75	72.3	69.6	72	80.5	126.12	73.88	1.70709	0.0120481
P28676	GCA	93.4	109.9	77.9	195.3	153.9	77.7	78.3	70.3	65	78.1	126.08	73.88	1.70655	0.0423137
Q96AY3	FKBP10	118.6	104.6	118.5	99.1	189	73.9	74.1	75	69.4	77.9	125.96	74.06	1.70078	0.0128321
Q9P258	RCC2	192	101.9	118.7	118.5	97.6	77.4	68.5	80.6	70.7	74.3	125.74	74.3	1.69233	0.0175274
Q16658	FSCN1	92.9	94.9	107.6	151.8	181.3	77.1	66.4	84.4	69.1	74.5	125.7	74.3	1.69179	0.0201818
O00515	LAD1	71.2	135.1	94.7	143	184.4	77	64.3	87.6	70.8	71.8	125.68	74.3	1.69152	0.0337378
P48431	SOX2	160.8	118.8	151.2	126	71.3	77.1	70.3	67.4	74	83	125.62	74.36	1.68935	0.0120534
O15162	PLSCR1	141.1	100.5	89.8	155.3	141.4	78	68.4	77.1	70.8	77.6	125.62	74.38	1.68889	0.00422745
P55957	BID	106.5	130.7	154.2	130.5	105.9	74.9	69.4	85.7	62	80.1	125.56	74.42	1.68718	0.000857496
Q9NR30	DDX21	126.5	130.7	121.2	121.8	127.5	76	65.5	92.1	64.3	74.4	125.54	74.46	1.68601	1.11331e-05
P31941	APOBEC3A	71.2	125.9	176	161	93.3	77.6	55.4	75.1	76.1	88.4	125.48	74.52	1.68384	0.037431
Q9UN81	L1RE1	92	84.1	179.3	158.8	113.1	76.1	71	78	72	75.8	125.46	74.58	1.68222	0.0264863
P54105	CLNS1A	87.8	134	139	181.2	84.7	83	63.9	84.1	66	76.3	125.34	74.66	1.67881	0.0250769
Q9H0S4	DDX47	126.1	102.4	146.2	122.2	129.6	78.7	73	79.5	68.1	74.1	125.3	74.68	1.67783	0.000124288
Q92597	NDRG1	73.3	87.6	168	142.5	155	77.1	72.3	77.7	70.4	76.1	125.28	74.72	1.67666	0.0283277
Q16527	CSRP2	92.8	107.9	106.5	110.4	208.5	74.8	76.1	66.1	86.2	70.6	125.22	74.76	1.67496	0.0453885
O60869	EDF1	131.7	105.7	145.4	99.7	143.1	76.4	71.6	91	67.1	68.2	125.12	74.86	1.67139	0.00133003
Q14847	LASP1	139.1	112.1	135.4	109.1	129.5	77.1	74.9	66.4	84.2	72.1	125.04	74.94	1.66853	7.65232e-05
Q14566	MCM6	171.8	85.9	149.3	117.7	98.5	76.3	69	85.6	68.7	77.3	124.64	75.38	1.65349	0.0161155
Q5BKZ1	ZNF326	138.4	109.3	122.9	156.6	95.3	78.1	64.4	79.6	66.8	88.5	124.5	75.48	1.64944	0.00292405
P13674	P4HA1	145.5	86.5	124.5	107.5	158	75.5	78.5	75.8	70.5	77.6	124.4	75.58	1.64594	0.00538182
P25490	YY1	185.3	92.7	132.8	104.1	106.8	74	78.4	65.6	80	80.3	124.34	75.66	1.6434	0.0200677
P19338	NCL	171.9	97.1	160.2	99.5	92.6	77.1	72	78.1	74.9	76.5	124.26	75.72	1.64105	0.0225882
O95785	WIZ	165.3	97.1	120	125.1	113.7	81.5	64.5	78.7	81.7	72.6	124.24	75.8	1.63905	0.0033486
Q13136	PPFIA1	123.7	86.2	90.6	159.7	160.9	77	70	85.8	69.3	77	124.22	75.82	1.63835	0.0182367
P11387	TOP1	141.3	103.4	132.1	117.6	126.4	78.1	78.5	78.8	72.1	71.7	124.16	75.84	1.63713	8.78882e-05
P01848	TRAC	121.8	161.2	66.9	155.5	115.4	77	78.7	72.8	74.6	76.1	124.16	75.84	1.63713	0.0213688
Q9Y291	MRPS33	70.5	172.6	93	166.3	118.1	80.6	80.6	75.2	72.2	70.8	124.1	75.88	1.63548	0.0433784
Q9H910	JPT2	116.9	108.5	146.6	117.3	131	77.2	67.5	83.5	73.5	77.9	124.06	75.92	1.63409	0.000154015
P52701	MSH6	166.2	91.4	143.5	122.1	97	76.9	70.5	82.5	72.9	77	124.04	75.96	1.63296	0.00960254
Q5EG05	CARD16	139.7	124	123.6	139.2	93.6	81.6	85.8	74.3	76	62.2	124.02	75.98	1.63227	0.000846464
O75995	SASH3	155.5	77	174.8	101.5	111	79.7	85.8	64.5	78.6	71.6	123.96	76.04	1.63019	0.0309743
Q9NZT1	CALML5	148.4	160.3	97.8	97.3	115.5	77.2	70.2	77.6	79.1	76.4	123.86	76.1	1.6276	0.00653236
Q9BRU9	UTP23	111.6	87.9	161.9	112.6	144.8	75.3	78.4	69	78.4	80.2	123.76	76.26	1.62287	0.00725822
Q9NVP1	DDX18	143.4	96.7	133.8	101.6	142.8	76.2	70.6	80.1	73.4	81.3	123.66	76.32	1.62028	0.00184251
P50281	MMP14	140.6	90	93.1	119.5	174.9	77	74.6	73.3	74.4	82.6	123.62	76.38	1.61849	0.0178112
P33993	MCM7	165.6	85.8	147.1	114.1	104.7	75.1	66.9	86.2	69.2	85.3	123.46	76.54	1.61301	0.0141418
P53985	SLC16A1	106.3	123.9	132.2	138.4	116.4	81	76.4	89.5	67.3	68.6	123.44	76.56	1.61233	0.000153364
P05107	ITGB2	160	99.7	95.3	161.1	101.1	80.5	75.9	81	73.9	71.6	123.44	76.58	1.61191	0.0154791
Q9HB71	CACYBP	118.6	97.6	155.2	137.6	107.7	80.5	71.5	82.7	71.4	77.1	123.34	76.64	1.60934	0.00228902
Q02790	FKBP4	94.3	100.9	167.9	137.2	116.4	78.6	68.2	91.3	67.3	78	123.34	76.68	1.6085	0.0105492
Q14978	NOLC1	143.1	123.7	143.5	106.2	100.1	74.5	66.9	78.6	70	93.4	123.32	76.68	1.60824	0.00176346
P08047	SP1	176	74.5	142.3	114.1	109.7	76.4	65	73.7	76.2	92.1	123.32	76.68	1.60824	0.0290378
Q6ZMG9	CERS6	134	134.7	146.8	100.9	99.8	76.8	75.5	82.6	66.6	82.3	123.24	76.76	1.60552	0.00170001
Q15424	SAFB	142.7	120.9	108.5	133.5	110.6	78	75.7	77.1	75.1	78	123.24	76.78	1.60511	0.000109325
P82979	SARNP	141.1	105.9	159.6	114.4	95.1	77.2	67.9	87.6	74.4	76.9	123.22	76.8	1.60443	0.0053752
Q15056	EIF4H	97	128.1	116.9	147.1	126.8	78.6	79.5	75.9	71.8	78.2	123.18	76.8	1.60391	0.000511133
Q9UKY7	CDV3	135.3	107.9	146.3	112	114	77	76.7	85.8	75.2	69.8	123.1	76.9	1.60078	0.000392326
Q99986	VRK1	145.2	98.8	106.7	143.9	120.9	77.8	67.7	84.1	73.9	81.1	123.1	76.92	1.60036	0.00158658
P08238	HSP90AB1	111.3	126.2	123.9	129.9	124.1	79.5	69.4	96.7	64.8	74.2	123.08	76.92	1.6001	8.60524e-05
P45983	MAPK8	104.2	129.6	102.1	176	103.5	83.4	68	82.9	70.3	80	123.08	76.92	1.6001	0.013142
Q9NRL2	BAZ1A	104	123.4	115.1	131.7	141	83.1	68	94.2	63.2	76.1	123.04	76.92	1.59958	0.000603609
Q8N257	HIST3H2BB	162.5	105.7	107.2	146.3	93.1	79	63	88.5	81.4	73.4	122.96	77.06	1.59564	0.0111461
O00461	GOLIM4	113.2	111.2	118.2	140.3	131.2	78.2	79.8	73.4	79.2	75.4	122.82	77.2	1.59093	4.4583e-05
P30273	FCER1G	171.6	105.2	114.1	108	114.5	78.5	88.5	78.3	67.3	74	122.68	77.32	1.58665	0.00767857
Q96JM3	CHAMP1	185.4	84.6	133.6	112.8	97	80.2	74.7	70.7	78	83	122.68	77.32	1.58665	0.0344266
P35613	BSG	118.9	109.6	114.1	156.8	113.5	81	67.9	88.3	71.3	78.4	122.58	77.38	1.58413	0.00134185
P35659	DEK	181.6	93	118.6	120.4	99.1	81.3	73.6	79.4	77.3	75.8	122.54	77.48	1.58157	0.0211689
Q9H3D4	TP63	112.2	100.2	142.7	147.8	109.6	80.3	77.3	74.7	76.6	78.5	122.5	77.48	1.58105	0.00154251
Q9Y6M1	IGF2BP2	167.8	104.4	110.8	95.7	132.7	78.7	82.8	70.9	80.6	75.4	122.28	77.68	1.57415	0.00925221
O43399	TPD52L2	98.1	104.1	160.4	102.7	145.3	78.6	77.6	90.1	68.9	74.1	122.12	77.86	1.56846	0.0103348
P35250	RFC2	123.2	112.6	133.8	124	117	81.4	68.4	85.8	74.6	79.2	122.12	77.88	1.56805	1.26172e-05
Q56VL3	OCIAD2	99.8	86	138.5	104.7	181.4	78.6	87.5	72	74.1	77.4	122.08	77.92	1.56674	0.0345465
Q92688	ANP32B	137.2	104.2	147.5	110.8	110.4	80.1	78.7	76.9	74.9	79.3	122.02	77.98	1.56476	0.000899087
P04183	TK1	113.2	79.1	170.8	120.7	126.1	80.5	65.1	90.2	77.9	76.3	121.98	78	1.56385	0.0203002
O95498	VNN2	100.9	109.5	90.3	149.6	159.5	82.2	93	70	68.6	76.4	121.96	78.04	1.56279	0.01604
P09234	SNRPC	155.8	95.5	129	123.4	105.6	80.5	70.9	79.8	75.1	84.2	121.86	78.1	1.56031	0.00340742
Q9UHB6	LIMA1	100	96.3	103.9	140.9	168.3	80.7	72.4	81.1	75.1	81.4	121.88	78.14	1.55976	0.0151828
A6NI72	NCF1B	111.7	119	89.3	186	103.1	81.7	80	82.8	69.8	76.4	121.82	78.14	1.559	0.03279
Q16666	IFI16	140.2	102.8	133.5	129.1	103.1	79.7	70.3	83.4	75.4	82.4	121.74	78.24	1.55598	0.000744595
Q8IWS0	PHF6	168	82.3	158.4	111.6	88.4	79.7	77	82.2	78.9	73.5	121.74	78.26	1.55558	0.0399005
Q9UDT6	CLIP2	103.6	129.6	141	106.1	128.2	78.5	78.8	79.4	78.1	76.7	121.7	78.3	1.55428	0.00032942
O14896	IRF6	91.4	107.6	112.2	137.3	159.7	79.7	69.9	84	73	85.2	121.64	78.36	1.55232	0.00819443
P48634	PRRC2A	141.6	104.7	114.6	140.4	106.3	87.9	74.2	78.7	73.5	78.1	121.52	78.48	1.54842	0.000992253
Q13247	SRSF6	146.1	89.2	136	123.5	112.7	81.8	76	77.6	76.6	80.4	121.5	78.48	1.54817	0.00247904
Q9BQL6	FERMT1	68.8	114.4	151.7	124.1	148.5	82.8	59.9	99.7	69	81.2	121.5	78.52	1.54738	0.0307052
Q9BWU0	SLC4A1AP	120.8	99.1	139.3	120.2	127.8	79.1	77.3	80.7	75.8	79.9	121.44	78.56	1.54582	0.000192532
P33241	LSP1	178.5	127.5	102.8	98.9	99.3	77.6	73.8	84.2	66.2	91.2	121.4	78.6	1.54453	0.0268551
Q9BRT9	GINS4	151.9	95.7	114.9	128.9	115.4	80.4	76.6	85.4	74.8	76.2	121.36	78.68	1.54245	0.00200138
P25208	NFYB	153.1	98.7	141.2	121.3	92.2	83.1	74.8	66.7	87.3	81.5	121.3	78.68	1.54169	0.00850013
O76021	RSL1D1	125.3	105.8	134.9	105.3	135.1	79.4	72.6	86.9	73.5	81.2	121.28	78.72	1.54065	0.000344866
Q8TED1	GPX8	134.1	92.4	100.9	100.8	178	81.1	82.9	81.6	76.4	71.7	121.24	78.74	1.53975	0.0291652
Q12841	FSTL1	161.6	78.2	132.6	95.7	138	74.9	73	76.7	70.3	99	121.22	78.78	1.53872	0.0286421
Q8WWM7	ATXN2L	105	113.6	139.6	137	110.7	81.4	77.7	84.2	74.8	76.1	121.18	78.84	1.53704	0.000422049
Q15434	RBMS2	137.2	113	131.1	112.7	111.8	84.6	69.7	97.8	70.9	71.3	121.16	78.86	1.53639	0.000565822
P40261	NNMT	118	99	120.7	93.7	174.2	79.2	83.9	80.1	75.6	75.7	121.12	78.9	1.53511	0.0186251
Q00839	HNRNPU	153.1	100.3	123.7	122	106.4	80.9	78.6	75.8	77.8	81.4	121.1	78.9	1.53485	0.00181322
Q70UQ0	IKBIP	117.4	101	114.5	109.9	162.7	81.6	75.1	91.4	71.8	74.6	121.1	78.9	1.53485	0.00581291
P49915	GMPS	130.3	88.9	128.1	134.3	123.6	81.3	77	80.1	75.7	80.8	121.04	78.98	1.53254	0.000963148
P19878	NCF2	123.7	114.5	101	159.4	106.4	82.9	76.5	79.6	76.2	79.8	121	79	1.53165	0.00376496
Q02809	PLOD1	131.5	86.9	106.4	109.6	170.4	80.9	77.9	79.9	76.4	80.1	120.96	79.04	1.53036	0.0187513
O95347	SMC2	122.2	103.9	113.3	132.1	133.1	82	67.6	94.7	72.5	78.5	120.92	79.06	1.52947	0.000416695
P61956	SUMO2	137.9	107.6	125.4	92	141.5	77.4	82.1	76.2	74.9	85	120.88	79.12	1.52781	0.00235038
Q8NB16	MLKL	96.6	141	89.2	134.3	143.1	78.8	88.4	81	66.1	81.6	120.84	79.18	1.52614	0.00885366
Q9Y4W2	LAS1L	128.2	97	134.1	131.6	112.9	80.3	73.2	84.7	79	79.1	120.76	79.26	1.52359	0.00043282
Q96SK2	TMEM209	135.2	96	146.6	110.7	115.2	78.1	83.7	75.7	78.5	80.3	120.74	79.26	1.52334	0.00185614
P19525	EIF2AK2	126.4	104.3	111.7	138.8	122.4	81.8	76.8	77.8	83.5	76.5	120.72	79.28	1.5227	0.000144632
P07900	HSP90AA1	97.1	89.9	149.9	122	144.3	81	82.9	76.9	76.2	79.8	120.64	79.36	1.52016	0.00936175
Q9NRF9	POLE3	128.6	104	123.8	119.5	127.3	82.1	72.7	86.6	76.8	78.6	120.64	79.36	1.52016	3.66592e-05
P31997	CEACAM8	88.4	148.6	88.5	157.1	120.5	84.7	77.2	83.7	69	82.5	120.62	79.42	1.51876	0.0234584
Q9UQN3	CHMP2B	107.9	96.1	110.3	101	187.3	80.1	68.6	83.6	81.3	83.9	120.52	79.5	1.51597	0.0434083
Q13636	RAB31	114	103.7	122.6	123.9	138.2	82.9	76	87.3	69.2	82.2	120.48	79.52	1.51509	0.000238785
P62995	TRA2B	169.8	95.6	118.4	119	99.6	80.9	80	73.3	75.4	88.1	120.48	79.54	1.51471	0.0160441
Q9GZR7	DDX24	125.5	99.4	136.2	101.8	139.4	80.1	74.5	84.6	77.2	81.4	120.46	79.56	1.51408	0.00144829
P40121	CAPG	169.8	108.1	115.4	105.1	103.9	81.6	76.9	84.5	78.6	76.2	120.46	79.56	1.51408	0.0117314
Q8IV04	TBC1D10C	156.8	98.5	126.7	107	112.9	76.7	81.1	81.6	79.2	79.5	120.38	79.62	1.51193	0.00404689
Q14739	LBR	161.8	93.4	101.9	122.6	121.9	80.4	82.3	87.4	75.2	73	120.32	79.66	1.51042	0.00989095
Q9NX76	CMTM6	137.4	105.1	117.3	126.9	114.5	86.7	86.8	77.9	77.1	70.4	120.24	79.78	1.50714	0.000214693
O43809	NUDT21	156.7	104.2	128.9	117.3	94.1	79.3	78.9	81.4	77.4	81.9	120.24	79.78	1.50714	0.00588097
O15234	CASC3	123.5	101.3	120.3	141.3	114.3	84	76.9	80.3	73.8	84.2	120.14	79.84	1.50476	0.00035744
Q9NUU7	DDX19A	113.6	107.1	116.4	130.7	132.8	84.1	67.5	91.3	78.1	78.4	120.12	79.88	1.50376	0.00022275
P33527	ABCC1	114.8	122.2	145.6	133.3	84.6	81.6	72.5	85.7	76.8	82.8	120.1	79.88	1.50351	0.00514873
P43246	MSH2	155.1	91.3	136.1	119.5	98.6	82.4	75.1	81.7	78.2	82.1	120.12	79.9	1.50338	0.00948365
Q9BRX5	GINS3	166	84.1	114.8	131.3	104.1	79.4	80.6	80.8	77.7	81.1	120.06	79.92	1.50225	0.0197589
P08567	PLEK	166.6	100.1	116.7	120.9	95.9	81.2	77.7	96.5	70.8	73.6	120.04	79.96	1.50125	0.0170154
Q9H3K6	BOLA2	119.8	119.1	142.6	117	101.4	81.1	85.8	85.4	70.2	77.4	119.98	79.98	1.50013	0.000531702
O94888	UBXN7	140.1	87.6	144.6	130.5	96.9	80.6	71.6	79.5	76.4	92.2	119.94	80.06	1.49813	0.0109951
Q5M775	SPECC1	125.9	108.7	119.8	127	118.2	81	82.4	72.3	76.3	88.6	119.92	80.12	1.49675	1.48604e-05
O60568	PLOD3	131.1	86.5	114.7	121	146.1	82.3	72.9	82.5	76.3	86.6	119.88	80.12	1.49626	0.00452129
Q96T88	UHRF1	140.6	97.5	102.1	128.3	130.7	81.5	71.7	89.8	78.2	79.7	119.84	80.18	1.49464	0.00220365
Q9Y2V2	CARHSP1	84	155.2	85.7	130.7	143.2	78.8	76.4	79.6	78.8	87.3	119.76	80.18	1.49364	0.0288725
P29966	MARCKS	130.3	94.2	107	130.2	136.8	82.1	75.6	78.6	79.4	85.6	119.7	80.26	1.4914	0.00146073
Q5ZPR3	CD276	152.4	75.6	120.4	111	139	76.8	73.6	79.6	79.6	92	119.68	80.32	1.49004	0.0195753
Q14157	UBAP2L	111.7	116.4	134.3	123.4	112.4	81.8	72.2	93.6	72.8	81.5	119.64	80.38	1.48843	0.000131297
P50479	PDLIM4	124.1	112.7	114.6	102.3	144.4	79.4	75.4	85.2	83.4	78.5	119.62	80.38	1.48818	0.000671447
P39748	FEN1	165.8	90.6	127.7	117	97	82.7	81	80	79.4	78.8	119.62	80.38	1.48818	0.0187701
Q12849	GRSF1	113.4	134.7	124.9	138.1	86.9	81.1	72.1	89.3	73.5	85.9	119.6	80.38	1.48793	0.00400599
P55008	AIF1	174.7	96	107.2	116.1	103.6	84.8	86.2	89.7	70.5	71	119.52	80.44	1.48583	0.0291345
P51114	FXR1	107.7	90.7	125.6	130.5	142.9	81.6	84.2	76	78.9	81.9	119.48	80.52	1.48385	0.00296246
P04839	CYBB	158.6	95.5	100.8	126.2	116.1	83	77.9	92.9	70.5	78.5	119.44	80.56	1.48262	0.0109114
Q96L91	EP400	90.2	92.6	114.6	140.4	159.3	81.3	88.9	76.4	78	78.4	119.42	80.6	1.48164	0.0216682
Q8TD16	BICD2	80.9	148.9	114.9	127.2	125.1	82.3	67.3	102	73.1	78.3	119.4	80.6	1.48139	0.0150222
O43795	MYO1B	116.3	102.5	143.2	115	119.8	86.4	74.7	84	74.4	83.6	119.36	80.62	1.48053	0.000604962
Q9NYV4	CDK12	145.4	98.9	133.7	110.8	107.7	83.8	77.8	75.1	87.4	79.5	119.3	80.72	1.47795	0.00260293
P67809	YBX1	114.2	131.3	100.3	138.8	111.8	82.6	71.4	90.4	72	87.2	119.28	80.72	1.4777	0.00128873
P17844	DDX5	132.1	106.1	126.5	116	115.5	82.7	79.4	82.2	76.8	82.5	119.24	80.72	1.47721	3.66248e-05
Q53GS9	USP39	136.2	107.9	134.6	107.2	110.4	81.3	77.9	86.9	79.5	78.2	119.26	80.76	1.47672	0.000483003
P52272	HNRNPM	153	101	118.3	120.7	103.3	82	74.9	83.6	77.5	85.9	119.26	80.78	1.47636	0.00371325
Q9NXR1	NDE1	116.6	102.2	111.3	141.6	124.1	78.1	70.4	79.7	86.7	89.3	119.16	80.84	1.47402	0.000875175
P84103	SRSF3	148.1	112.6	112	123.6	99.4	81.6	76.5	79.3	77.5	89.3	119.14	80.84	1.47378	0.00199275
Q8WVX3	C4orf3	106.6	100.4	132.8	122	133.8	78.2	73.4	89.3	82.5	80.9	119.12	80.86	1.47316	0.000756756
Q13158	FADD	134.5	79.6	95.4	111.9	173.6	82.7	77.6	80.3	80.1	84.1	119	80.96	1.46986	0.0494067
Q96RS6	NUDCD1	118.8	90.1	159.9	99.8	126.3	82.7	80	82.9	75.2	84.3	118.98	81.02	1.46853	0.0144728
Q8WV07	ORAOV1	106.4	94.2	98.5	165.5	130	82.1	61.8	99.8	78.1	83.7	118.92	81.1	1.46634	0.0313825
Q13185	CBX3	164.1	97	101.9	132.1	99.1	83.7	78.4	79.2	83.6	81	118.84	81.18	1.46391	0.0202729
P30405	PPIF	95.7	138.8	139.1	109.8	110.7	82.2	91	82.8	76.1	73.8	118.82	81.18	1.46366	0.00336343
Q9BUP3	HTATIP2	72.4	116.4	149.7	133.3	121.4	82.5	86.6	82.9	74.2	80.5	118.64	81.34	1.45857	0.0213114
O14524	NEMP1	116.1	92	150.7	117.9	116.3	79.6	74.9	87.1	76.2	89.1	118.6	81.38	1.45736	0.005204
P62273	RPS29	122.1	119.4	122.1	132.3	97	83.7	85.8	83.4	75.4	78.8	118.58	81.42	1.4564	0.000300881
Q9ULV4	CORO1C	110	103.8	135.1	124.3	119.7	83	77.1	84.7	77.2	85.1	118.58	81.42	1.4564	0.00019666
Q7LBR1	CHMP1B	126.9	120	146.8	106.2	92.8	79.4	77.2	80.7	74.2	95.9	118.54	81.48	1.45484	0.00575106
Q92769	HDAC2	170	96.4	107.8	110.9	107.5	80.8	77.3	85.1	78.6	85.6	118.52	81.48	1.45459	0.0230594
Q13442	PDAP1	110.4	92.4	155.5	107.7	126.5	81.7	71.5	86.9	74.7	92.7	118.5	81.5	1.45399	0.0117577
Q9NQ88	TIGAR	117.2	118.9	127.8	107.6	120.9	82.6	83.9	86.1	72.4	82.7	118.48	81.54	1.45303	1.62799e-05
Q14320	FAM50A	146	106.2	114.5	118.7	107	84.2	81.3	81.4	77.5	83.3	118.48	81.54	1.45303	0.00102519
Q6NYC8	PPP1R18	141.3	103.5	105.1	110.9	131.1	81.4	78.7	94.9	78	75.1	118.38	81.62	1.45038	0.00221717
Q9Y5Q9	GTF3C3	134.3	110.1	124.6	133	89.7	82.1	71.8	82.9	75.6	96	118.34	81.68	1.44882	0.00434257
Q92575	UBXN4	125.2	104.7	133.6	107.6	120.5	84.9	79	87.2	76.9	80.4	118.32	81.68	1.44858	0.000212395
Q9BXY0	MAK16	146.9	102	130.2	98.5	113.9	82	74.3	88.6	81.8	81.8	118.3	81.7	1.44798	0.00438803
P51532	SMARCA4	141.5	113.3	110.7	120.1	105.7	83.6	79.4	86.8	77.9	80.9	118.26	81.72	1.44714	0.000474802
P31483	TIA1	145.4	101.1	121.9	127.8	94.9	85.1	79.9	81.2	78.1	84.4	118.22	81.74	1.44629	0.00430798
Q13952	NFYC	118	120.3	111.8	130.3	110.8	82.6	78.5	81.5	85.3	80.9	118.24	81.76	1.44618	9.10924e-06
P46087	NOP2	113.2	97.2	145.3	116.3	119.1	82.7	69.3	94.1	73.6	89.1	118.22	81.76	1.44594	0.00376657
P16220	CREB1	170.6	103.3	99.8	116.4	100.9	82.6	86.9	72.6	81.7	85.1	118.2	81.78	1.44534	0.0285171
Q99442	SEC62	127.9	100.7	110.2	106.5	145.7	83.2	118.2	63.9	79	64.7	118.2	81.8	1.44499	0.0220969
P07910	HNRNPC	152.2	103.3	121.2	116.4	97.7	83.5	78.5	84.6	79.3	83.3	118.16	81.84	1.44379	0.00534221
P80217	IFI35	134.9	109.6	105.6	121.4	119.2	85.3	84.7	77.7	76	85.6	118.14	81.86	1.4432	0.000173302
P10809	HSPD1	111.3	97.8	177.6	95.2	108.7	81.7	93.2	78.2	81.5	74.8	118.12	81.88	1.4426	0.0475291
Q9BYG3	NIFK	126.7	94.5	142	94.9	132.4	79.9	75.1	91.8	77.2	85.6	118.1	81.92	1.44165	0.00799935
Q8TDB6	DTX3L	146.5	103.9	110.2	131.9	97.9	82.3	86.1	78.6	77.9	84.8	118.08	81.94	1.44105	0.00457934
O15226	NKRF	125.5	111.2	130.2	113.6	109.6	87.1	65.8	85.3	76.8	94.9	118.02	81.98	1.43962	0.000521727
Q9NP66	HMG20A	158.3	93.3	115.6	121.5	101	80.3	77	85.3	77	90.7	117.94	82.06	1.43724	0.0146836
Q9BRJ6	C7orf50	123.2	107.4	107.7	123.4	127.8	82.6	77.6	89.5	75.5	85.2	117.9	82.08	1.4364	9.51411e-05
Q9HBI0	PARVG	153.6	101.4	111.8	115.8	107	82.3	83.7	90.4	70.3	83.8	117.92	82.1	1.4363	0.00644655
Q9HAF1	MEAF6	130.6	139.4	106.9	120.4	92.1	86.5	76.9	84.7	84.1	78.3	117.88	82.1	1.43581	0.00321734
Q6UW63	KDELC1	113	116.7	103.8	118.8	137.2	86.8	71.6	95.3	73.6	83.3	117.9	82.12	1.4357	0.000910435
Q86VM9	ZC3H18	127.9	97.9	111.7	130.7	121	85	74.9	79.4	79.9	91.4	117.84	82.12	1.43497	0.000635664
Q9NQG5	RPRD1B	134.3	96.4	134.5	112.8	111.3	82.2	78.8	83.5	79.5	86.7	117.86	82.14	1.43487	0.00139162
P18031	PTPN1	122.4	95.3	122.2	103.1	146.1	82.5	84	91	72.3	81	117.82	82.16	1.43403	0.00509834
P62861	FAU	109.1	120.5	121.8	120.7	117	85.1	90.6	91.4	72.6	71.1	117.82	82.16	1.43403	9.00851e-05
Q96T17	MAP7D2	130.3	101.5	140.2	85.3	131.8	78.3	92.4	86.2	75.6	78.4	117.82	82.18	1.43368	0.0112792
P19099	CYP11B2	123.2	71.5	104.6	133.1	156.6	85	83.1	85.8	80.3	76.7	117.8	82.18	1.43344	0.0384017
P83881	RPL36A	99	144.2	125.8	119.3	100.5	82.7	79	96.8	70.4	82.4	117.76	82.26	1.43156	0.00551102
P62826	RAN	129	109.5	126.7	114.2	109.2	83.8	80.1	89.3	75.7	82.4	117.72	82.26	1.43107	7.66871e-05
Q13177	PAK2	112	115.6	120.4	125.2	115.3	84.3	76.6	90.7	77.2	82.6	117.7	82.28	1.43048	7.11509e-06
Q14534	SQLE	86.3	124.8	136.4	93.7	147.3	83.8	79.8	98.6	76.7	72.5	117.7	82.28	1.43048	0.0238163
O95433	AHSA1	93.9	92.6	124.9	115.8	161.3	82.8	86.8	84.3	77.5	80.1	117.7	82.3	1.43013	0.0233296
Q9NWB6	ARGLU1	146.5	100.6	121.5	118.6	101.2	86.2	74.6	81.8	79	90	117.68	82.32	1.42954	0.0038891
P55001	MFAP2	133.8	102.5	119.5	106.5	126.1	80.5	74.5	84.9	83.6	88.2	117.68	82.34	1.4292	0.000510911
P27918	CFP	95.6	113.5	81.6	157	140.4	86	83.4	89.2	75	78.2	117.62	82.36	1.42812	0.0373612
Q9BQE5	APOL2	128.7	113.7	113.8	108.1	123.4	82.1	85.9	80.4	80.3	83.5	117.54	82.44	1.42576	1.73248e-05
O60232	SSSCA1	124	99.6	117.6	105.1	141.4	84.8	79.7	91.2	79	77.5	117.54	82.44	1.42576	0.00198688
Q9BPX3	NCAPG	117.9	97	114.7	129.2	128.7	81.8	71.3	96.9	78.6	83.7	117.5	82.46	1.42493	0.00125903
Q9UHR5	SAP30BP	129.7	101.2	114	117.9	124.8	84.1	78.6	84.6	83.3	81.8	117.52	82.48	1.42483	0.000114528
P35579	MYH9	104.1	99	101.8	140	142.5	85	82.6	82.9	84.7	77.2	117.48	82.48	1.42435	0.00745788
P26038	MSN	120.9	101.8	120.8	128.6	115.4	84.5	87	80.9	84.3	75.8	117.5	82.5	1.42424	9.16903e-05
Q13573	SNW1	125.8	96.8	118.8	115.7	130.4	81.3	85.6	83.5	79.6	82.6	117.5	82.52	1.4239	0.000338586
Q96E39	RBMXL1	85.8	162.5	102.2	125.7	111	85.6	76.2	97.7	74	79.3	117.44	82.56	1.42248	0.0340709
P28370	SMARCA1	136.9	80.6	153.8	105.7	110.1	83.9	85.5	75.5	82.4	85.5	117.42	82.56	1.42224	0.0268137
P84090	ERH	150.1	104.9	110.1	115.8	106.3	84.2	85.4	79.3	81.9	82.1	117.44	82.58	1.42214	0.00330978
P62256	UBE2H	103.9	133.9	117.8	136.2	94.7	85.1	80	88	74.3	86	117.3	82.68	1.41872	0.00357532
P30519	HMOX2	96.9	130.7	91.4	116.2	151.1	85.8	82.1	92	77.9	75.6	117.26	82.68	1.41824	0.0159525
Q9Y2W1	THRAP3	145.6	109.6	112.1	119.2	99.9	83.3	78.1	84	79.3	88.9	117.28	82.72	1.41779	0.00247021
Q00688	FKBP3	111.7	103.8	133.9	112.6	124.4	84.5	88.9	80.6	78.8	80.9	117.28	82.74	1.41745	0.00026725
Q92922	SMARCC1	134.5	107.5	111.7	119	113.5	83	74.6	93.4	75.2	87.5	117.24	82.74	1.41697	0.000390913
O14929	HAT1	156.5	92.6	119.9	127.5	89.5	82.9	73	92.5	79	86.5	117.2	82.78	1.4158	0.0270441
P43007	SLC1A4	101.4	77.5	138.8	143.9	124.5	85.6	92.2	77.6	84.2	74.4	117.22	82.8	1.4157	0.0271424
O95239	KIF4A	115.2	97.4	107.5	140.1	125.7	88.4	73.5	86.8	72.2	93.2	117.18	82.82	1.41488	0.00369579
Q15942	ZYX	107.4	105.2	114.5	132.6	126.1	86.2	74.5	86.2	86.2	81	117.16	82.82	1.41463	0.00034941
P52294	KPNA1	114.7	107.8	131.6	121.1	110.7	84.1	81.3	90	76.3	82.5	117.18	82.84	1.41453	9.43131e-05
P07437	TUBB	150.4	94.5	108	113.2	119.4	85.5	77.8	92.8	80.4	77.9	117.1	82.88	1.41289	0.00779043
P15153	RAC2	138.2	105.6	93.3	144.8	103.6	86.2	92.2	86.8	76	73.2	117.1	82.88	1.41289	0.0134267
Q9NRZ5	AGPAT4	107.6	108	92.8	114	163.1	84.5	80.5	93.1	75.1	81.2	117.1	82.88	1.41289	0.024517
Q96I24	FUBP3	127.1	97.8	128.8	104.6	127	83.4	79.3	81.8	82.1	88	117.06	82.92	1.41172	0.000957799
Q9P289	STK26	101.7	107.3	149	139.1	88	83.9	80.6	89	80.7	80.7	117.02	82.98	1.41022	0.0195582
Q5UIP0	RIF1	146.8	98.9	132.7	105.6	101	81.7	75.9	97.9	77.2	82.3	117	83	1.40964	0.0112813
P14866	HNRNPL	155.7	101.3	113.1	118.1	96.7	84.8	84.5	79.6	82	84.2	116.98	83.02	1.40906	0.0118114
Q9NTJ3	SMC4	111.5	97.5	107.5	127.2	141.1	85.2	78.9	88.2	79.5	83.3	116.96	83.02	1.40882	0.00261956
Q9H0J9	PARP12	115.8	121	114.4	129	104.6	87.2	81.1	74	84.9	88.1	116.96	83.06	1.40814	0.000100323
Q92804	TAF15	112.6	113.5	128.9	117.3	112.3	82.2	80	89.4	77.9	85.9	116.92	83.08	1.40732	1.79603e-05
P31948	STIP1	118.4	100.4	137.8	110.4	117.5	83.6	85.9	86.2	78.3	81.5	116.9	83.1	1.40674	0.000682927
Q9Y617	PSAT1	90.2	114.4	122.5	165.8	91.6	88.9	75.6	89.2	88.2	73.6	116.9	83.1	1.40674	0.0443695
O75190	DNAJB6	93.1	122.4	129.9	139.3	99.6	87	68.9	93.2	84.6	82.1	116.86	83.16	1.40524	0.00847057
Q9BUN8	DERL1	111	107.9	137.1	87.3	140.8	83.2	87.7	88.4	71.2	85.5	116.82	83.2	1.40409	0.0120699
P13796	LCP1	153.6	109.6	99.5	120.2	100.8	85.8	86.5	91.5	78.5	73.9	116.74	83.24	1.40245	0.0122839
P17900	GM2A	82.5	113.1	156.5	99.9	131.5	84.5	80.1	84.1	90.7	76.9	116.7	83.26	1.40163	0.0329298
Q96DI7	SNRNP40	132.6	103.2	120.6	122.9	104.2	87.9	79	86.7	78.9	84	116.7	83.3	1.40096	0.000521011
Q9H0C8	ILKAP	141.8	97.2	132.2	109.3	102.8	85.9	76.2	86.3	81.6	86.5	116.66	83.3	1.40048	0.0055766
Q9NVH2	INTS7	141.5	98.4	131.6	95.7	116.2	80.5	87.4	90.1	77.3	81.3	116.68	83.32	1.40038	0.00705319
Q9H1B7	IRF2BPL	144.5	88.7	118.9	127.9	103.3	86.5	84.1	71.3	86.7	88.1	116.66	83.34	1.39981	0.0110848
Q16629	SRSF7	153.9	93.1	121.4	112.4	102.5	85.6	80.7	81.2	86.2	83	116.66	83.34	1.39981	0.0131708
P05161	ISG15	132.2	124.9	73.4	138.9	113.8	84.1	76.9	83	87	85.7	116.64	83.34	1.39957	0.0217265
O96019	ACTL6A	152.7	91.7	111.4	103.4	124	81.8	80.7	87.3	80.1	86.9	116.64	83.36	1.39923	0.0135266
Q8WU90	ZC3H15	124.7	99.7	150.4	100.9	107.2	84.1	86.3	87.2	81.7	77.8	116.58	83.42	1.39751	0.00915986
Q3MHD2	LSM12	98.2	122.9	120	139.2	102.6	82.7	76.8	94.4	75.4	87.8	116.58	83.42	1.39751	0.00371691
P62328	TMSB4X	131.4	122.4	84.8	147.6	96.7	87.7	79.4	90.1	70.1	89.9	116.58	83.44	1.39717	0.0253335
Q9BV40	VAMP8	104.2	141	137.5	98.7	101.3	84.9	69.4	107.1	77.4	78.3	116.54	83.42	1.39703	0.0191127
P23193	TCEA1	139.5	103.7	137.8	119.4	82.3	84.5	79	87	82.2	84.4	116.54	83.42	1.39703	0.0158549
P24941	CDK2	122.2	98.7	126	129.7	106.2	87	77.8	84.7	79.3	88.6	116.56	83.48	1.39626	0.000823488
Q86U42	PABPN1	164.3	98.6	102.4	121.6	95.7	87.2	83.1	83.8	78.6	84.8	116.52	83.5	1.39545	0.0331436
Q9UK76	JPT1	93.9	106	136	103.7	142.9	83.8	70.1	104.9	68	90.7	116.5	83.5	1.39521	0.0234452
P61978	HNRNPK	138.1	108.6	111.2	125.5	99.1	85.5	79.7	86	81.7	84.6	116.5	83.5	1.39521	0.00146656
P19971	TYMP	123.6	129.5	96.1	124.6	108.6	83.2	81.6	87.7	75.9	89.1	116.48	83.5	1.39497	0.00106764
Q9Y3L3	SH3BP1	112.3	110	99.3	126.7	134	84.9	76.9	98.1	74.6	83.2	116.46	83.54	1.39406	0.00219433
P27348	YWHAQ	106.6	102	134.6	115.3	123.8	85.4	81.2	88.6	80.5	82	116.46	83.54	1.39406	0.000627833
Q15149	PLEC	86.2	102.1	136.7	98.5	158.7	83.4	81.5	82.4	85.4	85.2	116.44	83.58	1.39316	0.0410479
P22234	PAICS	99.3	123.7	112.5	124	122.7	84.8	81.5	81.8	81.8	88	116.44	83.58	1.39316	0.000162745
P32456	GBP2	144.3	131.9	99.8	98.4	107.4	84.5	88.7	79	78.4	87.6	116.36	83.64	1.3912	0.00858804
Q8IY67	RAVER1	140.4	87.8	109.2	122.4	121.8	84.9	78.7	78.5	87.7	88.6	116.32	83.68	1.39006	0.0065487
P06748	NPM1	132.7	99.5	112.5	94.8	142	84.6	83.3	87	80	83.6	116.3	83.7	1.38949	0.00782805
Q08945	SSRP1	135.2	99.3	126.5	113.8	106.7	84	83.2	84.8	79	87.5	116.3	83.7	1.38949	0.00119994
Q9H6X2	ANTXR1	133.4	96.2	119	93.4	139.4	80.6	80.5	85.6	80.1	91.7	116.28	83.7	1.38925	0.00969264
Q9BQG0	MYBBP1A	117.8	95.8	126.1	120.7	120.9	84.7	79.9	90.9	82.5	80.6	116.26	83.72	1.38868	0.000422111
Q8NBJ5	COLGALT1	129.9	90.8	104.2	92.1	164.2	84.9	83.5	88.6	78.4	83.4	116.24	83.76	1.38777	0.0488133
Q9HD67	MYO10	136.6	136.2	105	119.1	84.3	83.9	76.8	95.8	76.8	85.5	116.24	83.76	1.38777	0.0149329
P61981	YWHAG	108.7	108.3	147.7	108.9	107.3	83.1	81.3	89.8	78.6	86.3	116.18	83.82	1.38607	0.00403852
Q9NQW8	CNGB3	96.5	125.8	97.4	160.7	100.3	84.5	82.2	95.1	81.6	75.9	116.14	83.86	1.38493	0.0354458
Q9UKD2	MRTO4	121.6	100.1	109	112.6	136.9	89.4	77.9	90.8	82.6	79.2	116.04	83.98	1.38176	0.00148446
Q07065	CKAP4	118.8	95.8	119.3	100.7	145.4	84.3	103.7	76.9	79.5	75.5	116	83.98	1.38128	0.0134383
Q8WTT2	NOC3L	153.6	96.3	111.5	103	115.6	85.7	71.2	93.9	84.2	85	116	84	1.38095	0.0167553
P08579	SNRPB2	147.1	99.6	112.3	111	109.9	84.7	82.7	78.9	86.5	87.2	115.98	84	1.38071	0.0046564
O00541	PES1	114.5	98.3	123.8	110.4	133	83.9	78.6	89.5	80.4	87.7	116	84.02	1.38062	0.000916514
P20292	ALOX5AP	140.2	129.8	75.1	134.1	100.7	87.4	86.7	97.7	78.2	70.2	115.98	84.04	1.38006	0.0408836
Q04637	EIF4G1	95.4	123.9	110.7	132	117.6	85.1	80.8	93.6	75.9	85	115.92	84.08	1.37869	0.00167593
P84085	ARF5	102.8	140.1	110.7	149.6	76.3	88.7	84.6	88.8	75.2	83.1	115.9	84.08	1.37845	0.0454
P40937	RFC5	128.1	87.2	139.1	115.9	109.2	83.4	78.1	83.9	88.3	86.9	115.9	84.12	1.37779	0.00769081
Q8N6T3	ARFGAP1	104.6	97	123.8	94.7	159.2	86.3	95.8	79.4	77.9	81.2	115.86	84.12	1.37732	0.0338187
P27695	APEX1	154.9	95	114.2	112.2	102.9	85.3	84.8	77.8	85	87.8	115.84	84.14	1.37675	0.0164883
Q14103	HNRNPD	163.4	104.6	107.5	115.4	88.2	86.4	90.7	77.6	84.5	81.6	115.82	84.16	1.37619	0.0394737
P08621	SNRNP70	143.7	98.4	111.9	113.8	111.2	88	87.6	82.1	80.9	82.4	115.8	84.2	1.3753	0.00326032
P42696	RBM34	108.8	117.3	116.3	106.1	130.5	85.7	81.8	85.6	84.7	83.2	115.8	84.2	1.3753	8.24237e-05
Q86V48	LUZP1	104.6	124.2	103.9	120.4	125.7	82.3	78.3	91.4	82.5	86.8	115.76	84.26	1.37384	0.000334126
Q5VT52	RPRD2	111.5	128.8	118.7	135.5	84.3	83.8	85.4	77.9	87.8	86.5	115.76	84.28	1.37352	0.00830854
Q9UHD1	CHORDC1	89.6	109	144	128.5	107.5	85.8	72.6	98.5	80.2	84.2	115.72	84.26	1.37337	0.0156111
Q86SX6	GLRX5	105	107.7	109	131.5	125.4	90.5	103.6	67.5	82.7	77	115.72	84.26	1.37337	0.00468694
P35249	RFC4	125.7	84.9	132.3	115.7	119.9	86	77.7	93.1	80	84.7	115.7	84.3	1.37248	0.0065435
P22392	NME2	89.4	116.3	146	117.4	109.2	86.4	105.5	80.5	74.6	74.6	115.66	84.32	1.37168	0.0194384
Q15428	SF3A2	158.4	95.1	116.8	107	101	87.1	80.6	88.9	80.6	84.4	115.66	84.32	1.37168	0.0250482
P00374	DHFR	154.3	83.7	113.7	116.1	110.6	84.7	75.6	84.6	89.2	87.6	115.68	84.34	1.37159	0.0262446
P13797	PLS3	79.8	135.7	124.4	120.3	118.1	86.6	67	103.1	80.1	84.9	115.66	84.34	1.37135	0.0225016
Q99081	TCF12	133.6	102.6	138.4	96.3	107.5	83.6	91.8	80.8	86	79.6	115.68	84.36	1.37127	0.00736171
Q08170	SRSF4	156.8	114.5	100.5	112.4	93.9	87.3	88.8	79.8	82.3	83.8	115.62	84.4	1.36991	0.0226971
O00571	DDX3X	103.6	118.1	103.5	145.2	107.4	87.7	80.2	93.2	80.9	80	115.56	84.4	1.36919	0.00558856
Q9Y2X3	NOP58	147.4	95.1	132.2	100.8	102.3	83.7	81.9	88.2	83.3	85	115.56	84.42	1.36887	0.0165466
Q9H4L4	SENP3	124.4	93.2	140.4	124.7	94.9	87.1	83.9	88.2	78.7	84.4	115.52	84.46	1.36775	0.0106816
Q15050	RRS1	130.4	91.3	125.6	102.7	127.6	86.2	77.9	88.5	81.9	87.9	115.52	84.48	1.36742	0.00488419
Q8N3C7	CLIP4	141.4	108.3	108.9	108.6	110.3	89.9	83.9	83	84.2	81.4	115.5	84.48	1.36719	0.00160196
P55010	EIF5	98.3	102.5	136.2	109.4	131	84.9	90.2	85.4	79.5	82.6	115.48	84.52	1.3663	0.00427604
O60603	TLR2	109.8	114.1	80	155.3	118.1	82.4	68.6	95.6	97.4	78.6	115.46	84.52	1.36607	0.0466885
Q8WUA4	GTF3C2	108.5	104.2	112.2	121.3	131	84.7	78	93.8	80.8	85.4	115.44	84.54	1.36551	0.000498807
O95302	FKBP9	90.4	107	97.2	122.3	160.3	84.4	84.4	83.9	77.8	92.4	115.44	84.58	1.36486	0.0405369
Q9UEE9	CFDP1	162	95.7	95.8	97	126.5	86.4	74.2	86	85.7	90.6	115.4	84.58	1.36439	0.0495878
Q01432	AMPD3	127.8	127.7	93.1	118.2	110.1	87.3	93.5	84.8	74.3	83.1	115.38	84.6	1.36383	0.00267825
O14979	HNRNPDL	146.7	106.8	104.1	119.7	99.6	86.2	85.9	81.6	85.1	84.3	115.38	84.62	1.36351	0.00701866
Q15637	SF1	133.4	100.6	121.4	113.3	108.3	84.7	83.5	82.3	84.7	88	115.4	84.64	1.36342	0.000655606
O14933	UBE2L6	118.2	119.7	105.8	122.7	110.4	89.6	89.6	81.4	78.4	84.1	115.36	84.62	1.36327	4.38836e-05
Q8TDI0	CHD5	150.1	100.8	120.9	113.2	91.8	86.9	77.6	80.8	83.9	94.1	115.36	84.66	1.36263	0.0184779
Q14444	CAPRIN1	106.1	122.3	107.4	122.9	117.9	86.8	72.4	98.5	81.4	84.4	115.32	84.7	1.36151	0.000567156
Q9UKX7	NUP50	105.6	112.6	117.8	121.7	118.7	84.5	75.6	93.6	78.2	91.6	115.28	84.7	1.36104	0.000146998
P52789	HK2	97.4	103.1	130.5	138.4	107	87.3	75.1	97.9	74.8	88.6	115.28	84.74	1.3604	0.0104909
Q9Y294	ASF1A	118.7	112.2	100.5	116.7	128.3	85.3	83.6	83.1	80	91.7	115.28	84.74	1.3604	0.000261435
P80723	BASP1	119.1	93.5	108.5	144.1	111.1	88.6	102.9	70.9	85.7	75.6	115.26	84.74	1.36016	0.0158404
O95232	LUC7L3	134.5	98.7	126.3	112.1	104.6	86.2	78.8	87.5	84.4	86.8	115.24	84.74	1.35992	0.00213779
P09012	SNRPA	153.9	101.7	116.7	98.1	105.8	85.5	84.8	86.2	84.3	82.9	115.24	84.74	1.35992	0.0171099
Q9UKF6	CPSF3	120.3	106.9	123.8	113.2	112	84.1	86	87.9	81.7	84.1	115.24	84.76	1.3596	1.21755e-05
Q96RE7	NACC1	110.8	102.5	149.9	111.7	101.3	87.1	84.9	85.3	78.2	88.3	115.24	84.76	1.3596	0.0100181
Q03518	TAP1	140	121.9	96.1	100.4	117.7	84.2	92.5	83.5	75.8	87.9	115.22	84.78	1.35905	0.00662999
P13284	IFI30	129.4	99.5	114.2	115.6	117.4	86.4	84.5	82	83.6	87.4	115.22	84.78	1.35905	0.000242914
Q9P270	SLAIN2	92.3	139.4	114.5	115.4	114.5	89.5	73.9	105.7	73.9	80.9	115.22	84.78	1.35905	0.0128317
Q04726	TLE3	159.5	103.6	119.3	109.8	83.7	86.4	80.7	96.4	76	84.7	115.18	84.84	1.35761	0.0475289
Q05D32	CTDSPL2	132.7	96.3	119	120.4	107.3	87.7	78.5	85.3	90.5	82.2	115.14	84.84	1.35714	0.00167839
Q06203	PPAT	113.5	105.7	153.5	98.9	104.2	85.2	87.3	88.4	82.3	81.1	115.16	84.86	1.35706	0.0160472
Q9Y221	NIP7	106.4	106	122.5	120.6	120.2	85.4	72.2	80.6	109.6	76.7	115.14	84.9	1.35618	0.00379518
O00422	SAP18	141.9	101.2	111.8	116.8	103.8	86.3	85.8	82.5	82.7	87.2	115.1	84.9	1.35571	0.00331752
P63165	SUMO1	127.7	104.5	133.8	108.6	100.9	85.7	87.1	85	82.5	84.2	115.1	84.9	1.35571	0.00184492
P20962	PTMS	116.1	102.4	125	140.6	91.4	89.4	84.9	80.6	86.7	83	115.1	84.92	1.35539	0.00851303
Q9Y5B9	SUPT16H	134.8	98.3	126.1	109.7	106.5	87.1	82.5	87.3	84.4	83.4	115.08	84.94	1.35484	0.00211058
Q99538	LGMN	147.6	105	113.5	100.3	109	86	76.6	98.3	66.8	97.1	115.08	84.96	1.35452	0.0195992
Q9Y3B4	SF3B6	139.7	97.8	118.5	114.4	104.8	87.8	82.3	87.1	82.5	85.1	115.04	84.96	1.35405	0.00318845
P07602	PSAP	144.9	121	102.2	101.4	105.6	85.5	98.2	73.1	84.6	83.4	115.02	84.96	1.35381	0.0112887
P62318	SNRPD3	142.1	101.4	115.1	114.8	101.7	87.2	86.5	86.4	84.4	80.3	115.02	84.96	1.35381	0.00393315
Q8WXF1	PSPC1	148.1	104.2	109.7	115.5	97.4	87.3	83.8	83.7	84.1	86.2	114.98	85.02	1.35239	0.00948314
O95470	SGPL1	142	116.9	103.6	87.9	124.5	86.6	72.5	88.9	91.5	85.7	114.98	85.04	1.35207	0.0153813
Q99471	PFDN5	99.6	114.8	133.8	119.2	107.5	87.3	82.7	93	80.9	81.3	114.98	85.04	1.35207	0.00131043
Q6UB35	MTHFD1L	102.4	111.4	102.8	106.5	151.7	83.7	73.1	99.1	73	96.3	114.96	85.04	1.35183	0.0247446
Q9H2U1	DHX36	123.3	96.8	106.2	132.9	115.3	84.5	83	87.6	83.3	87	114.9	85.08	1.35049	0.00160497
O14737	PDCD5	119.9	113.9	120.1	104.5	116.1	85.2	78	90.7	81.8	89.7	114.9	85.08	1.35049	4.28718e-05
P31942	HNRNPH3	156.6	102.4	102.9	111.6	101	87.7	89.6	77.9	88	82.2	114.9	85.08	1.35049	0.0247701
Q9NVI1	FANCI	134.6	99.3	138.2	109.4	92.9	70.6	85.7	107.4	81.6	80.2	114.88	85.1	1.34994	0.0270669
P27449	ATP6V0C	103.3	135.2	96.2	136.9	102.8	85.7	83.5	108.1	71.1	77.2	114.88	85.12	1.34962	0.0244892
Q13148	TARDBP	153	100.4	110.1	114.2	96.7	86.6	83.4	83.7	87	84.9	114.88	85.12	1.34962	0.018262
Q9Y520	PRRC2C	119	107.1	116	126	106.3	86.9	81.3	91.5	80	85.9	114.88	85.12	1.34962	0.000112446
P05089	ARG1	89.8	135.1	92.2	149.3	107.8	87.1	89.5	82	81.5	85.6	114.84	85.14	1.34884	0.0372119
Q9C005	DPY30	125	96.6	128.2	122.5	101.9	86.4	85.7	81.5	83.8	88.3	114.84	85.14	1.34884	0.00197665
Q01081	U2AF1	151.2	89.4	114.6	119.1	99.9	86.9	83.7	81.6	89.4	84.2	114.84	85.16	1.34852	0.0232019
Q92917	GPKOW	125.2	99.1	119.7	124.3	105.7	87.2	74.6	89.4	80.4	94.2	114.8	85.16	1.34805	0.00150837
O94925	GLS	105.3	109.8	113.1	113.4	132.5	86.3	87.2	89.2	81.2	82	114.82	85.18	1.34797	0.000307622
P51991	HNRNPA3	154.3	87	112.4	116	104.3	86.7	84.3	83.3	84.9	86.9	114.8	85.22	1.3471	0.0284929
P19793	RXRA	103.8	107.2	125.7	119.8	117.4	87.4	75.5	88	85.9	89.4	114.78	85.24	1.34655	0.000259829
Q04656	ATP7A	90.6	116.6	116.2	120	130.4	85.2	82.2	90	83.1	85.7	114.76	85.24	1.34632	0.00226951
P61964	WDR5	134.9	97	126	100.6	115.2	85	78	93.8	85.5	83.9	114.74	85.24	1.34608	0.00489404
Q92791	P3H4	109	90.2	114.2	104.9	155.4	84.7	89.7	81.2	87.4	83.2	114.74	85.24	1.34608	0.0281071
P55769	SNU13	146	94.8	132	103.3	97.4	86.6	88	83.3	85	83.5	114.7	85.28	1.34498	0.0212441
O15533	TAPBP	153.1	110.8	101.4	93.8	114.4	85.8	94.9	84.8	79.8	81.2	114.7	85.3	1.34467	0.0240724
O94906	PRPF6	142.2	98.7	115.7	113.1	103.8	86.4	83.8	83	82.5	90.9	114.7	85.32	1.34435	0.00508398
Q9UK99	FBXO3	120.4	125.7	112.2	125.3	89.7	91.8	84.4	94.7	71.7	83.9	114.66	85.3	1.3442	0.00549524
P42695	NCAPD3	116	95.8	146.6	117.2	97.7	88.3	74.1	88.5	93.2	82.5	114.66	85.32	1.34388	0.0165386
Q9UGN5	PARP2	111.5	130	92.8	105	133.9	88	79.8	95.9	81.5	81.5	114.64	85.34	1.34333	0.00755249
P29083	GTF2E1	131.1	88	131.4	131.6	91.2	87.4	82.6	75.9	84.6	96.3	114.66	85.36	1.34325	0.0262339
Q8WXI9	GATAD2B	135	110.2	96.8	133.1	98.2	86.3	78.5	89.3	84.7	88	114.66	85.36	1.34325	0.00857103
Q07666	KHDRBS1	156.2	94.8	116.5	105.7	100	86.5	85.7	82.2	86.3	86.1	114.64	85.36	1.34302	0.0290042
Q6P1J9	CDC73	121.4	109.7	109.9	133.1	99.1	85.4	81.1	86.5	86.8	87	114.64	85.36	1.34302	0.00111722
P29590	PML	145.3	102.6	109	104.9	111.4	85.6	84.2	83.1	85.7	88.2	114.64	85.36	1.34302	0.00584386
P40763	STAT3	154.8	125.1	96.9	95.6	100.6	84.3	85.4	88.5	81.6	87.1	114.6	85.38	1.34223	0.0341394
O60502	MGEA5	129.9	107.4	113.1	115.1	107.5	86	79	91.4	82.9	87.7	114.6	85.4	1.34192	0.00022922
Q96PK6	RBM14	142.8	91.2	124.2	109.4	105	86.1	81.5	83	89.3	87.5	114.52	85.48	1.33973	0.0116718
Q6ZXV5	TMTC3	86.2	112.3	129.6	120.1	124.4	86.5	82.4	88.9	81.4	88.3	114.52	85.5	1.33942	0.00577892
P49674	CSNK1E	98.2	121.2	107.2	122.5	123.4	85.1	81.9	94.2	80.2	86.2	114.5	85.52	1.33887	0.000836277
O15143	ARPC1B	135.1	99.9	124.8	103.3	109	84	84.3	94.5	76.1	89	114.42	85.58	1.33699	0.00444077
Q9UQ35	SRRM2	144.3	106.4	102.4	120.1	98.9	86.6	79.3	90.9	81.2	89.9	114.42	85.58	1.33699	0.010065
P37108	SRP14	113.7	103.5	143.2	104.8	106.9	84.5	86.2	93.2	79.6	84.5	114.42	85.6	1.33668	0.00578384
P26368	U2AF2	144.2	98.1	111.7	117.4	100.5	87.2	84.8	83.6	86.4	86	114.38	85.6	1.33621	0.00837148
P54198	HIRA	136.4	92	115.2	113	115.3	83.6	81.9	88.7	86.8	87.1	114.38	85.62	1.3359	0.00380445
P46060	RANGAP1	86.8	107.7	103.7	125.9	147.7	87.6	80.8	92.9	81.5	85.3	114.36	85.62	1.33567	0.0269097
Q96EE4	CCDC126	138.6	92.2	119.8	123.9	97.3	81.6	70.3	85.3	93.8	97.2	114.36	85.64	1.33536	0.0194582
Q2TB10	ZNF800	129.6	111.6	134.3	112.8	83.3	85.8	76.7	83.3	88.1	94.2	114.32	85.62	1.3352	0.0157895
P37235	HPCAL1	117.8	92.7	119.5	119.9	121.8	85.2	89	91.7	85.1	77.4	114.34	85.68	1.3345	0.00133709
Q9Y316	MEMO1	91.1	127.1	134.2	110.6	108.6	88.7	81.9	104.1	72.6	81.2	114.32	85.7	1.33396	0.0145335
P43243	MATR3	161.6	91.9	110.2	110.4	97.4	87.4	82.6	86.9	84.2	87.4	114.3	85.7	1.33372	0.0499815
P63261	ACTG1	98.7	105.3	131.1	105.3	131	87.5	83.3	87.3	87.1	83.3	114.28	85.7	1.33349	0.00357898
P21283	ATP6V1C1	112.8	103.8	122	109.2	123.7	87	86	84.5	83.2	87.9	114.3	85.72	1.33341	7.8149e-05
Q10570	CPSF1	127.5	101.7	113.5	109.5	119.2	85	82.2	88	84.1	89.4	114.28	85.74	1.33287	0.000241583
O75348	ATP6V1G1	124.7	121.5	112.3	110.1	102.7	86.5	85.7	91.4	79.5	85.6	114.26	85.74	1.33263	0.000192704
O76003	GLRX3	101.8	128.1	97.8	127.4	116.2	87.2	79.2	99.2	78.6	84.6	114.26	85.76	1.33232	0.00459696
Q96PM9	ZNF385A	92	121.3	112.1	130.1	115.6	77.6	74	109.8	63	104.6	114.22	85.8	1.33124	0.0334648
Q9UMX0	UBQLN1	111.2	116.2	102.4	129.4	111.7	87.6	82.1	91	85.2	83.3	114.18	85.84	1.33015	0.000308838
Q96SL4	GPX7	154.1	95.6	106.5	90.9	123.8	86.9	78.5	93.4	84.7	85.7	114.18	85.84	1.33015	0.0419351
Q16543	CDC37	108.6	114.6	94.8	129.5	123.2	88.3	85.1	92.7	79.1	84	114.14	85.84	1.32968	0.002271
Q15233	NONO	141.7	95.2	108.3	122	103.5	87.6	82.2	87.2	85.3	86.9	114.14	85.84	1.32968	0.00871504
O43665	RGS10	140.7	94.1	139.8	96.1	99.9	86	86.4	96.9	76.5	83.4	114.12	85.84	1.32945	0.0355516
Q8IY81	FTSJ3	129.6	91	121.9	95.2	132.5	85.5	74.1	101.8	82.6	85.7	114.04	85.94	1.32697	0.0212213
Q96GG9	DCUN1D1	112.7	104	123.7	132.9	97	85.3	83.1	90	83	88.4	114.06	85.96	1.3269	0.00286724
P61927	RPL37	89.9	122.1	124.8	107.9	125.6	85.5	96.1	82.7	70.9	94.6	114.06	85.96	1.3269	0.00908366
Q7L0Y3	TRMT10C	118.9	102.6	144.4	120.8	83.4	89.2	88.2	89.3	85	78.2	114.02	85.98	1.32612	0.0268511
Q13200	PSMD2	86.9	115.3	99.5	121.8	146.5	87.2	86.8	90	79.9	86.1	114	86	1.32558	0.0262321
P39019	RPS19	104.6	120.3	117.9	117.3	109.8	89.2	92.1	93.2	75.7	79.9	113.98	86.02	1.32504	0.000276216
P23246	SFPQ	136	106	106	117.1	104.7	87.4	77.8	94.5	82	88.5	113.96	86.04	1.3245	0.00288073
O00566	MPHOSPH10	130.9	104.6	122	98.1	114.2	84.9	82.2	95.5	78.3	89.3	113.96	86.04	1.3245	0.00283431
A8MWD9	SNRPGP15	129.5	99.6	120.5	117.1	103.1	87.4	84.3	86.3	84.9	87.4	113.96	86.06	1.32419	0.00107213
Q15691	MAPRE1	112.7	99.4	113.5	115.3	128.9	87.2	91.1	87.6	81.1	83.3	113.96	86.06	1.32419	0.000522587
P55060	CSE1L	102.4	103.6	132.4	114.8	116.3	86.8	79.8	96.9	81.1	85.9	113.9	86.1	1.32288	0.00204702
Q6DKI1	RPL7L1	119.6	100.3	115.7	111	122.9	83.7	71	103.1	86.1	86.6	113.9	86.1	1.32288	0.00259005
Q8N3F8	MICALL1	78.3	136.5	113.9	124.7	116	85.8	83.1	95.1	87	79.5	113.88	86.1	1.32265	0.0248686
Q96AE4	FUBP1	151.2	99.1	114.5	107	97.7	87.7	82.8	86.1	86.2	87.9	113.9	86.14	1.32227	0.0224777
P78417	GSTO1	120.8	120.3	136	107.6	84.6	87.9	98	87	88.9	68.9	113.86	86.14	1.3218	0.0222917
Q9H8S9	MOB1A	121	105.1	134	94.5	114.6	86.2	83.2	87.3	80.6	93.5	113.84	86.16	1.32126	0.00449607
Q8N488	RYBP	151	94.8	111.2	113.6	98.6	89.4	86.2	77.8	94.8	82.7	113.84	86.18	1.32096	0.0284518
P62253	UBE2G1	98	122.6	126.1	124.6	97.8	87.6	78	101.1	76.3	87.9	113.82	86.18	1.32072	0.00800976
P50552	VASP	108.7	111.4	94.7	132.2	122.1	88.1	88.8	85.4	84.2	84.5	113.82	86.2	1.32042	0.00258604
O60256	PRPSAP2	106.6	90.8	153.1	126.7	91.9	90.1	88.3	82.7	87	82.9	113.82	86.2	1.32042	0.0482978
P07942	LAMB1	142.8	95.5	109.3	89	132.4	85.2	91.1	77.2	95	82.5	113.8	86.2	1.32019	0.0345023
Q96ST2	IWS1	152	100.3	123.4	101	92.2	89.1	83.4	90.7	82.1	85.7	113.78	86.2	1.31995	0.0364553
Q9UBU9	NXF1	154.3	98.7	109.4	112.5	94	87.6	83.4	88.3	84.7	87	113.78	86.2	1.31995	0.0329879
P63167	DYNLL1	102.9	145.8	105.1	103.4	111.6	88.3	82.5	107	79.8	73.6	113.76	86.24	1.31911	0.0245036
Q9BYJ9	YTHDF1	100.2	99.2	121.2	114.3	133.9	92.7	84.6	82.5	82.8	88.6	113.76	86.24	1.31911	0.00379145
Q92925	SMARCD2	145.7	101.7	121.1	113.7	86.7	88.5	83.2	86.2	82.7	90.7	113.78	86.26	1.31904	0.0249418
P09651	HNRNPA1	143.8	102.2	122.9	101.6	98.1	87.5	80.7	90.5	83.5	89.1	113.72	86.26	1.31834	0.0148741
P54760	EPHB4	145.6	107.4	111.7	109.2	94.6	84.7	88.4	85	86.8	86.4	113.7	86.26	1.31811	0.0122977
Q9Y657	SPIN1	118.8	120.4	105	127.3	97	90	75.5	94.4	86.1	85.4	113.7	86.28	1.3178	0.00255974
Q15382	RHEB	114.3	117.5	136.4	104.1	96.3	89	93.9	84.1	82.7	81.8	113.72	86.3	1.31773	0.00505801
Q9BTX1	NDC1	116.5	88.3	108.8	146.3	108.6	89	72.7	94.4	86.3	89.1	113.7	86.3	1.3175	0.0263021
Q03519	TAP2	135.3	116.3	97	104.6	115.2	86.9	89.5	83.4	82.9	88.9	113.68	86.32	1.31696	0.00326505
P20645	M6PR	113.2	103.2	127.3	109.6	115.1	89	96.2	87	78.5	80.9	113.68	86.32	1.31696	0.000632302
Q92841	DDX17	143.8	96.2	116	109.6	102.7	87.8	86.8	82.9	86.6	87.5	113.66	86.32	1.31673	0.0108232
P51668	UBE2D1	126	110.8	114.1	106	111.1	90.9	84.2	83.9	87.5	85.5	113.6	86.4	1.31481	6.57554e-05
P00492	HPRT1	120.3	90.5	150.6	112	94.5	85.5	87.2	88.2	82.5	88.7	113.58	86.42	1.31428	0.0363192
P11142	HSPA8	94	121.7	120.6	119.9	111.6	87.8	80.2	98.6	77	88.5	113.56	86.42	1.31405	0.00288784
O15427	SLC16A3	124.8	89.1	105	117.4	131.5	84.4	80.1	81.4	77.8	108.6	113.56	86.46	1.31344	0.0204887
Q9H1E3	NUCKS1	155.5	85	107.5	112.4	107.3	88.8	82.1	88.7	84.4	88.4	113.54	86.48	1.3129	0.0478963
Q9NYF8	BCLAF1	140.6	96.5	115.6	112	102.7	87.1	85.7	83.1	89.6	86.9	113.48	86.48	1.31221	0.00771456
Q9GZR2	REXO4	130	89.7	127.5	96	124.2	86.3	80.6	92.2	82.7	90.7	113.48	86.5	1.31191	0.015584
Q9BZK7	TBL1XR1	128.3	88.6	119.9	113.4	117.1	88.9	81.6	85.2	85.4	91.5	113.46	86.52	1.31137	0.00449654
Q99848	EBNA1BP2	132.8	88.2	120.4	107.9	118	86.5	78.5	86.8	88.4	92.4	113.46	86.52	1.31137	0.00860062
Q9H201	EPN3	90.9	125.1	142.7	109.8	98.6	91.6	73.2	81.1	81.2	105.9	113.42	86.6	1.3097	0.0390913
Q8IXQ6	PARP9	125.3	104.7	104.3	131.1	101.6	86.5	84.7	95.4	83.3	83.1	113.4	86.6	1.30947	0.00346402
O95816	BAG2	129.1	107.2	107.3	79.8	143.6	88.8	84.5	93.4	80	86.3	113.4	86.6	1.30947	0.0421545
P11940	PABPC1	105.6	116.2	113.2	123.5	108.4	88.9	89.2	94.2	81.7	79	113.38	86.6	1.30924	0.000203338
Q14192	FHL2	96.7	90.1	118.4	114.9	146.9	86	85.8	83	88.6	89.7	113.4	86.62	1.30917	0.0279792
Q13094	LCP2	150.9	97.4	100.4	116.5	101.6	84	83.8	96.2	82.6	86.4	113.36	86.6	1.30901	0.0311442
Q9Y6K5	OAS3	88.8	118	104.9	147.1	108	89.7	80.1	94.4	78.9	90	113.36	86.62	1.3087	0.0295685
Q6UN15	FIP1L1	140	104.2	105.7	119.9	97.1	87.6	84.6	91	83	87	113.38	86.64	1.30863	0.00861092
O00567	NOP56	140.2	95.3	132	99.2	100	87.2	87.4	86	89.5	83.2	113.34	86.66	1.30787	0.0226057
Q15742	NAB2	115.5	105.1	124.5	115.5	106	89.5	83.1	88.7	90.8	81.2	113.32	86.66	1.30764	0.000171477
Q96P70	IPO9	109.3	104.9	104	122.8	125.5	89.1	79.2	94.5	82.1	88.4	113.3	86.66	1.30741	0.00100307
Q8TDZ2	MICAL1	143.3	106	95.7	113.6	108	87.2	93	90	86.2	77	113.32	86.68	1.30734	0.0137327
Q9NW13	RBM28	130.3	101.1	129.4	102.8	103	84.3	76	93.5	80.8	98.8	113.32	86.68	1.30734	0.0100077
Q05209	PTPN12	94.2	103.9	115.8	121.3	131.3	85.3	108.5	82	82.8	75	113.3	86.72	1.3065	0.0153383
Q9HDC9	APMAP	111.5	93.4	117.9	123.9	119.7	88.3	96.8	80.7	86.9	81	113.28	86.74	1.30597	0.0024678
O95292	VAPB	109.8	87.4	142	97.3	129.8	86.5	87.2	87.9	86.8	85.3	113.26	86.74	1.30574	0.0303323
Q96E11	MRRF	105.9	126.3	125.9	94	114.1	88.5	79.9	96	82.6	86.8	113.24	86.76	1.30521	0.00436218
Q9NYB0	TERF2IP	134.9	109.1	102.1	118	102.1	87.9	85.7	88.1	89.3	82.8	113.24	86.76	1.30521	0.00287361
Q9GZS1	POLR1E	121.9	117.8	108.1	101.1	117.3	91.1	111.4	84.2	65.8	81.4	113.24	86.78	1.30491	0.0130411
P52292	KPNA2	93.1	102.4	125.5	113.4	131.7	83.9	80.3	100.8	82.5	86.4	113.22	86.78	1.30468	0.0107686
Q13547	HDAC1	127.8	101.7	120.3	115.8	100.4	87.6	83.2	93.1	82.5	87.5	113.2	86.78	1.30445	0.00159168
Q01130	SRSF2	134.4	105.4	109.3	114.4	102.6	88.2	87	85.4	86.6	86.9	113.22	86.82	1.30408	0.00163417
P61289	PSME3	83.7	115.6	135.1	110.9	120.7	87	77.2	102.9	77.5	89.5	113.2	86.82	1.30385	0.0256962
O15511	ARPC5	121.7	114.6	112.9	113.1	103.6	88	83.9	98.9	77.2	86.1	113.18	86.82	1.30362	0.000412556
Q16576	RBBP7	116.3	91.5	119.9	142.1	96	87.2	74.6	102.3	79.3	90.8	113.16	86.84	1.30309	0.0337688
P78536	ADAM17	111.3	118	108.8	108.6	118.9	87.6	75.2	90.2	82	99.3	113.12	86.86	1.30233	0.0004585
Q9GZL7	WDR12	120.3	91.2	136.6	98.3	119	86.4	77.1	97.8	84.2	88.8	113.08	86.86	1.30187	0.0179953
Q9C0H9	SRCIN1	101.1	101.4	102.2	122.3	138.6	88.8	85	77.2	95.4	88.1	113.12	86.9	1.30173	0.0118729
Q00535	CDK5	127.7	85	116.4	109	127.4	83.9	90.5	78.5	90.2	91.4	113.1	86.9	1.3015	0.0130204
P47914	RPL29	104.6	102.8	128.2	117.4	112.4	89.2	82.2	93	76.9	93.2	113.08	86.9	1.30127	0.00161075
Q9UHX1	PUF60	124.8	98.2	122	108.4	112	87.1	84.2	89.1	83.5	90.6	113.08	86.9	1.30127	0.00078125
P22681	CBL	92.5	117.6	99.9	138.3	116.9	89.7	79.4	89.1	91.9	84.5	113.04	86.92	1.30051	0.0134306
Q9NQZ2	UTP3	128.1	92.7	129.8	104.2	110.5	84.4	69.6	106.2	75.6	98.9	113.06	86.94	1.30044	0.0296488
P42766	RPL35	109.3	116.1	116.7	112.1	110.9	89.3	98.7	84.5	79.2	83	113.02	86.94	1.29998	9.88546e-05
Q03701	CEBPZ	133.4	100	113.3	101.3	117.1	86.1	82.3	90.7	86.6	89.1	113.02	86.96	1.29968	0.00311069
Q7Z4V5	HDGFL2	145.2	97.8	109.4	117.8	95	89.9	84.3	80.9	92.2	87.6	113.04	86.98	1.29961	0.0224998
P63241	EIF5A	99.8	109.4	137.9	118.8	99.2	89.5	88.9	90.1	84.3	82.1	113.02	86.98	1.29938	0.00761733
Q96D46	NMD3	104	93.7	120.3	116	131	87.8	78.6	90.2	85.4	93	113	87	1.29885	0.00559848
P19174	PLCG1	109.8	104.2	106.4	116.2	128.2	84.5	79.2	94.1	83.8	93.5	112.96	87.02	1.29809	0.00107863
P37840	SNCA	91.2	112.5	97.1	130	134	92	86.3	110.7	74.4	71.7	112.96	87.02	1.29809	0.0467318
Q9Y266	NUDC	114.5	101.5	111.6	117.1	120	88.5	89.8	86.4	81.5	89.1	112.94	87.06	1.29727	7.92377e-05
P35251	RFC1	136.8	88.4	113.6	108.4	117.4	85.4	85.1	91.5	90.2	83.3	112.92	87.1	1.29644	0.0117103
P17480	UBTF	144.2	103.6	119.8	102.9	94	87.3	81.9	90	88	88.3	112.9	87.1	1.29621	0.0206163
A5PLN9	TRAPPC13	117.7	124.3	91.4	120.3	110.5	91.6	96.5	88.5	77.4	81.7	112.84	87.14	1.29493	0.00515577
Q16630	CPSF6	140.3	93.4	119.2	117.7	93.7	88.3	82.1	81.1	87.7	96.6	112.86	87.16	1.29486	0.0241094
P04216	THY1	146.6	94.8	108.6	98.2	116	87.9	79.1	87.1	83	98.7	112.84	87.16	1.29463	0.0307175
Q14137	BOP1	111	96.1	134.7	101.2	121.1	86.6	81.1	95.9	85.2	87	112.82	87.16	1.2944	0.00822394
P98175	RBM10	130.5	90.2	129.9	119.2	94.3	84.1	84	90.6	88.7	88.5	112.82	87.18	1.2941	0.0190947
Q8NBM4	UBAC2	115.5	109.2	109.6	108.8	120.9	85.6	72.4	104.5	92.1	81.4	112.8	87.2	1.29358	0.00242429
Q9BR61	ACBD6	111.3	98	133.5	118.9	102.3	89.5	83.9	88.9	85.2	88.6	112.8	87.22	1.29328	0.00400861
P49458	SRP9	119.7	96.3	142.5	100.4	104.9	87.9	92.2	88.9	85.6	81.5	112.76	87.22	1.29282	0.0179417
Q15061	WDR43	124.4	95.9	129.1	104.2	110.1	89.4	80.4	87.9	84.3	94.1	112.74	87.22	1.29259	0.00481596
O43290	SART1	136	95.4	112.3	112	107.7	88	79.7	91.6	84.1	93.2	112.68	87.32	1.29043	0.00692965
Q99470	SDF2	128.1	106.2	119.5	106.2	103.4	83.7	95.2	83.5	87.5	86.7	112.68	87.32	1.29043	0.00125597
Q86WB0	ZC3HC1	128.4	90.3	123.5	130.9	90.4	86.6	75.1	94	92.9	88.1	112.7	87.34	1.29036	0.032186
P62316	SNRPD2	131.6	97.9	116.6	115.7	101.5	88.8	81.8	90.4	88.5	87.1	112.66	87.32	1.2902	0.00350837
O95639	CPSF4	119.3	105.1	114.6	105.3	119.1	90.3	83.2	93	84.2	86	112.68	87.34	1.29013	0.000125334
Q9HD42	CHMP1A	113.3	118.4	98.3	85.9	147.5	86	85.5	98.8	80.4	86	112.68	87.34	1.29013	0.047807
Q04323	UBXN1	126.1	107	105.4	100.4	124.4	86	79.3	97.1	85.4	88.9	112.66	87.34	1.2899	0.00293221
Q8IX01	SUGP2	153.4	112.9	104	100.3	92.7	91.3	90.5	85.9	82.4	86.6	112.66	87.34	1.2899	0.0473045
Q8NBI6	XXYLT1	102.5	99.7	97.5	129.9	133.7	92.3	81.6	90.8	87	85	112.66	87.34	1.2899	0.014199
P11172	UMPS	128	98.3	137.1	111	89	88.2	81.9	91.5	84.1	91.1	112.68	87.36	1.28984	0.0243769
Q9P2B4	CTTNBP2NL	98.3	117.9	120.3	112.4	114.2	90.4	82.4	83.7	80.7	99.7	112.62	87.38	1.28885	0.00124795
P20042	EIF2S2	100.2	99.7	133.8	104.8	124.5	87.5	87.9	93.4	85	83.2	112.6	87.4	1.28833	0.00797785
Q9UK45	LSM7	130.4	98.3	114.4	123.1	96.7	89.9	89	87.2	86.6	84.3	112.58	87.4	1.2881	0.00570814
Q96PZ2	FAM111A	122.7	124.4	105.4	102.2	108.1	93.4	85.9	83.3	88	86.6	112.56	87.44	1.28728	0.000884298
P52597	HNRNPF	141	103.6	118	100.5	99.6	88.9	76.9	94.8	81	95.8	112.54	87.48	1.28647	0.0204091
Q13888	GTF2H2	108.7	106.8	131.5	119.2	96.5	86.2	83.9	95.2	87.4	84.7	112.54	87.48	1.28647	0.00402878
Q7RTV0	PHF5A	123.9	98.1	106.6	127.5	106.5	87.2	89.1	82	86.4	92.7	112.52	87.48	1.28624	0.00279936
Q9NRG0	CHRAC1	101.5	99.4	136.4	88.8	136.5	88.3	90.2	85.6	78.3	95	112.52	87.48	1.28624	0.0423186
Q9BXP5	SRRT	129.8	98.4	115.7	120.9	97.7	89.2	86.4	89.3	84.6	87.9	112.5	87.48	1.28601	0.00440469
Q96MU7	YTHDC1	140.5	104.9	104.6	107.8	104.8	88.2	88.4	89	87.9	84	112.52	87.5	1.28594	0.0076679
Q9UIG0	BAZ1B	136.8	92	117.1	111.7	105	87.8	83.1	88.4	87.6	90.6	112.52	87.5	1.28594	0.010149
Q13263	TRIM28	147.9	98	108.8	116.4	91.4	88.6	80.4	87.8	88.1	92.6	112.5	87.5	1.28571	0.0375043
Q15797	SMAD1	127.9	110.3	101.7	131.3	91.1	90.4	80.4	87.1	86.1	93.8	112.46	87.56	1.28438	0.0141442
Q969Q0	RPL36AL	130.9	116.2	105.8	102.2	107.1	88.9	107.1	79.5	78.9	83.4	112.44	87.56	1.28415	0.00941073
P62979	RPS27A	104.9	99.8	128	119	110.4	89.6	94.6	94.4	80.9	78.4	112.42	87.58	1.28363	0.00344544
Q9NRP2	CMC2	115.4	92.4	97.5	124.6	132.2	90.4	96.3	82.5	80.9	88	112.42	87.62	1.28304	0.0159366
P61254	RPL26	104.9	118.3	127.8	99.3	111.6	90.3	97.8	96.2	76.6	77.1	112.38	87.6	1.28288	0.00640521
Q9Y265	RUVBL1	132.8	104.7	114.9	116.8	92.6	88	83.2	91.5	84.4	91.2	112.36	87.66	1.28177	0.0071678
P52630	STAT2	116.5	117.1	113.6	104.8	109.8	86.5	90.9	88.5	84.4	88	112.36	87.66	1.28177	1.01883e-05
P35658	NUP214	113.6	96.5	124.3	117.8	109.5	88.5	80.4	91.4	87.5	90.5	112.34	87.66	1.28154	0.00120495
Q08752	PPID	114	110.2	102.7	116.7	118.1	87.3	82.6	95.1	83.8	89.5	112.34	87.66	1.28154	0.000117799
P49711	CTCF	144.1	96.3	115.9	101.6	103.8	88.2	86.9	84.8	90.3	88.1	112.34	87.66	1.28154	0.0209589
Q02241	KIF23	128	101.5	115.6	126.7	89.8	92.5	82.8	103.4	66.6	93	112.32	87.66	1.28131	0.0335978
Q5UCC4	EMC10	108.6	106.8	126.2	108.7	111.2	86.2	100.1	87.6	85.2	79.3	112.3	87.68	1.28079	0.00104763
O14828	SCAMP3	98.3	107.6	130.7	123.4	101.5	84.9	98.6	85.8	97.4	71.7	112.3	87.68	1.28079	0.0150872
O14776	TCERG1	128.8	105.6	102.7	121.7	102.8	89.7	83.9	90.4	83.6	90.9	112.32	87.7	1.28073	0.00244559
Q92541	RTF1	116.3	92.5	139	117.3	96.3	90	78.5	91.6	88.4	90	112.28	87.7	1.28027	0.022281
Q12923	PTPN13	93.6	132.7	97.8	135.3	102.1	89.4	73.4	91.8	92.1	91.9	112.3	87.72	1.28021	0.0346147
P35052	GPC1	113.2	88.3	130.1	125.7	104	88.4	71.9	98.4	84.8	95.2	112.26	87.74	1.27946	0.0244364
Q7L1Q6	BZW1	102.9	115	106.7	116.9	119.7	88.5	87	97.6	79.5	86.2	112.24	87.76	1.27894	0.0004651
O75937	DNAJC8	140.6	111	98.2	113.1	98	89.8	85	90.3	87.6	86.3	112.18	87.8	1.27768	0.0143836
Q01844	EWSR1	138.3	101.4	107.3	125	88.9	88.8	90.3	81	86.6	92.3	112.18	87.8	1.27768	0.0261448
Q9H7B2	RPF2	113.4	104.9	113.2	101.9	127.4	85.1	75.5	101	85.1	92.4	112.16	87.82	1.27716	0.00415466
Q9UMY1	NOL7	126.1	100.1	127	95.6	111.9	88.8	87.5	93.8	84.7	84.3	112.14	87.82	1.27693	0.00659751
Q9NWH9	SLTM	135.1	93.1	114.1	116	102.5	90.9	82.2	88.4	85.5	92.2	112.16	87.84	1.27687	0.0103979
Q8TE04	PANK1	116.6	93.4	119.9	104.9	126.1	86.4	96.8	91.6	94.2	70.3	112.18	87.86	1.2768	0.0117838
Q9BZE4	GTPBP4	119.1	106.9	110.1	107.7	117	89.7	75.3	101.8	80.9	91.8	112.16	87.9	1.276	0.00163036
Q01105	SET	138	98.2	125.4	88.8	110.2	90.3	89	86.1	84.9	89.1	112.12	87.88	1.27583	0.0269353
O60234	GMFG	131.8	112.4	95.7	128	92.6	90.6	95.3	98.9	80.8	73.8	112.1	87.88	1.2756	0.0311381
O43752	STX6	100.5	110.5	122.7	125.7	101.1	88.6	83.4	94.7	86.5	86.3	112.1	87.9	1.27531	0.0025381
Q8TDD1	DDX54	101.7	112	113.2	93.9	139.7	88.9	80.7	95.8	79.7	94.5	112.1	87.92	1.27502	0.0211137
P45877	PPIC	107.2	122.8	110.5	98.2	121.8	84.6	75.8	102.7	76.9	99.6	112.1	87.92	1.27502	0.010582
P49207	RPL34	109.9	109.6	125	99.3	116.6	88.2	97	86.6	82.1	85.7	112.08	87.92	1.2748	0.00118193
P22087	FBL	139.4	92.1	133.3	97.4	98.1	88.3	89.3	88.6	87.9	85.6	112.06	87.94	1.27428	0.0429629
Q8N3U4	STAG2	134.3	96.8	112.2	123.6	93.3	87.7	81.7	88.5	92.6	89.3	112.04	87.96	1.27376	0.0166778
P27105	STOM	98.7	113.4	104.8	136.7	106.5	91.6	85.6	98.5	87.4	76.7	112.02	87.96	1.27353	0.0125429
Q9ULZ3	PYCARD	92.7	120.5	131.2	113	102.7	89.1	71.9	110.6	74.8	93.4	112.02	87.96	1.27353	0.0378385
Q02878	RPL6	105.8	114.4	114.5	109.3	116	88.3	90.9	96	77.6	87.2	112	88	1.27273	0.000149467
P07737	PFN1	135.7	98.7	109.4	108.3	107.9	88.5	96.5	91	79.4	84.6	112	88	1.27273	0.0081332
Q13637	RAB32	117.4	100.5	100.6	124.6	116.9	85.9	89.4	90.9	84.7	89.1	112	88	1.27273	0.00136403
Q12965	MYO1E	109.7	130.6	95.5	112	112.3	89.5	79.6	93.2	88.6	89.2	112.02	88.02	1.27267	0.00403039
P31949	S100A11	87.4	134.2	131.1	114.2	93	89.7	81.6	90.2	84.1	94.5	111.98	88.02	1.27221	0.0408159
Q12874	SF3A3	139.7	97.9	112.9	108	101.2	88.6	86.2	92.6	86	86.9	111.94	88.06	1.27118	0.0130431
P37802	TAGLN2	105.3	101.8	117.9	107.7	127	88.7	76.2	96.3	76.3	102.8	111.94	88.06	1.27118	0.00948353
Q8N1G2	CMTR1	138.3	102.4	101.8	122.7	94.4	89	89.6	77	93.6	91.1	111.92	88.06	1.27095	0.0240764
P39880	CUX1	94.9	114.6	115.1	120.8	114.2	88.7	97	79.9	88.6	86.1	111.92	88.06	1.27095	0.00179484
P53602	MVD	121	103.7	95.6	97.3	141.9	86.3	75.7	105.1	88.8	84.6	111.9	88.1	1.27015	0.0440349
P41091	EIF2S3	97.1	100.1	125.7	103.9	132.6	88.2	89.9	91.7	82.4	88.3	111.88	88.1	1.26992	0.0122163
Q08211	DHX9	127.8	95.3	127.9	109	99.5	88.2	81.1	92.5	88.4	90.4	111.9	88.12	1.26986	0.0103937
Q9BZL1	UBL5	120.5	116	80.3	127.6	114.9	87.2	79.1	87.9	83.4	103	111.86	88.12	1.26941	0.0317459
Q9H307	PNN	126.5	100.2	104.4	123.6	104.6	89.4	79.3	92.8	87.2	92	111.86	88.14	1.26912	0.00411471
P52566	ARHGDIB	134.1	112.3	95.7	121.6	95.6	92	98.8	90.4	83.4	76.1	111.86	88.14	1.26912	0.0225377
Q9Y5L0	TNPO3	107.4	117.1	113.4	126.2	95.2	87.8	80.7	104.8	83.9	83.5	111.86	88.14	1.26912	0.00778506
P68366	TUBA4A	100.7	104.7	104.1	104.9	144.8	87.5	94.5	87.2	89.8	81.7	111.84	88.14	1.26889	0.023992
Q641Q2	WASHC2A	118.5	100.2	118.4	121.8	100.3	90.1	86	90.8	85.1	88.8	111.84	88.16	1.2686	0.0013021
P28340	POLD1	125.1	84.3	104.4	141	104.4	93.2	77.7	89	91.2	89.7	111.84	88.16	1.2686	0.0471737
P26358	DNMT1	137.1	89.9	96.8	119.9	115.4	88.1	81	94.4	92.3	85	111.82	88.16	1.26838	0.0272515
Q96HV5	TMEM41A	100.7	111.6	97	114.2	135.7	96.3	81.4	91.8	86	85.4	111.84	88.18	1.26831	0.0116145
P52790	HK3	125.6	93.7	100	132.7	107.1	88.9	84.3	91.7	89.6	86.5	111.82	88.2	1.2678	0.0143088
Q8WXX5	DNAJC9	147.6	97.7	101.1	98.3	114.4	89.2	91.4	80.5	99.7	80.2	111.82	88.2	1.2678	0.0479664
P60842	EIF4A1	87.3	124	109.9	126.4	111.4	91.1	80.5	108	75.6	85.8	111.8	88.2	1.26757	0.02941
Q16186	ADRM1	107.7	107.2	107.7	112	124.3	88.9	89.1	96.6	80.4	86	111.78	88.2	1.26735	0.000482575
Q9Y6A4	CFAP20	126.7	99.1	102.5	118.4	112	94.8	86.4	80.2	89.5	90.3	111.74	88.24	1.26632	0.00305353
Q9Y3B2	EXOSC1	114.3	106.2	106.4	120.3	111.5	90.1	82.8	94.6	85.8	88	111.74	88.26	1.26603	0.000101786
P00338	LDHA	92	110.8	130.7	110.5	114.6	89.5	88	99.6	81.7	82.6	111.72	88.28	1.26552	0.00972099
Q9NUQ8	ABCF3	99.3	106.5	104.5	138.5	109.7	88.5	79.9	104.5	82.1	86.6	111.7	88.32	1.26472	0.0208978
P29728	OAS2	104.2	115.4	91.3	130.4	117	91.3	92.4	92.1	80.3	85.5	111.66	88.32	1.26427	0.0102132
Q99873	PRMT1	131.9	108.4	106.1	113.1	98.9	90.6	84.5	90.6	86.7	89.3	111.68	88.34	1.26421	0.00338583
O75534	CSDE1	91	110.3	119.8	111.5	125.6	88.2	86.8	98.3	81.7	86.7	111.64	88.34	1.26375	0.00697948
Q13257	MAD2L1	123	105.1	114.5	118.4	97.1	91.2	76.6	99.1	74.5	100.3	111.62	88.34	1.26353	0.011904
Q09161	NCBP1	133.9	92.1	134.5	96.4	101.3	87.8	92.3	85.9	88.1	87.8	111.64	88.38	1.26318	0.0381961
A5PLL7	TMEM189	99	94.5	118.3	127.2	119	89	100.3	85.3	88.5	78.8	111.6	88.38	1.26273	0.0121797
Q86U06	RBM23	118.1	107.1	113.8	105.9	112.9	89.1	77.9	101.9	83.1	90.2	111.56	88.44	1.26142	0.00103901
Q13823	GNL2	120.4	100.4	103.7	116.9	116.4	88.2	85.7	95.2	82.9	90.2	111.56	88.44	1.26142	0.00087696
A0AVT1	UBA6	95.1	130.4	97.5	130.3	104.5	88.6	88.5	88.1	87	90.1	111.56	88.46	1.26113	0.0185351
O95721	SNAP29	111.5	101	107.2	124.8	113.3	89.8	82.3	94.6	85.4	90.2	111.56	88.46	1.26113	0.000849139
P21127	CDK11B	128.9	104.2	106.1	117.2	101.2	88.4	83	91.9	88.6	90.5	111.52	88.48	1.2604	0.00255556
Q9Y3T9	NOC2L	126.7	103.2	111.9	100.3	115.5	87.4	79.4	97.2	87	91.5	111.52	88.5	1.26011	0.00316612
O15213	WDR46	132.8	100.6	115	96.3	112.8	86.1	89.1	90.9	84.6	91.8	111.5	88.5	1.25989	0.00788316
P55265	ADAR	127.8	94.9	126	111.9	96.8	88.8	84.3	93.2	87.6	88.8	111.48	88.54	1.25909	0.0120467
P22626	HNRNPA2B1	147.2	96.9	108	111.2	94	88.9	85.4	85.6	86.8	96	111.46	88.54	1.25887	0.0458298
O60264	SMARCA5	123.7	105.4	110.9	119.7	97.5	91.2	91.4	86	88.4	85.7	111.44	88.54	1.25864	0.00158752
P78330	PSPH	111	110.8	100.2	144.7	90.6	90.7	82.7	95.6	85.8	88	111.46	88.56	1.25858	0.0406621
O00160	MYO1F	127	103.9	103.3	127.5	95.4	88.6	85.2	94.9	85.8	88.2	111.42	88.54	1.25841	0.0102617
P12956	XRCC6	136.3	97.4	128	103.2	92.3	89.8	90.5	86.2	87.7	88.6	111.44	88.56	1.25836	0.0310593
Q13428	TCOF1	127	91.7	116.1	113.2	109.1	88.5	82.6	86	97.1	88.6	111.42	88.56	1.25813	0.00633319
Q13601	KRR1	111.2	107.2	108.2	107.1	123.4	90.1	85.2	93	82.4	92.2	111.42	88.58	1.25785	0.000271083
P19256	CD58	129.9	94.6	107.7	116.1	108.7	86.6	78.1	98.6	87.4	92.2	111.4	88.58	1.25762	0.00923686
P13639	EEF2	98.9	113	105.2	110.1	129.8	89.8	90.8	100.8	77.9	83.6	111.4	88.58	1.25762	0.0076437
Q96II8	LRCH3	127.2	91.6	116.5	124.2	97.4	87.1	83.1	90.7	93.8	88.4	111.38	88.62	1.25683	0.0150972
Q96SZ5	ADO	120.7	113.1	99	108.2	115.7	90.6	82.3	90.7	89	90.6	111.34	88.64	1.25609	0.000487633
Q15654	TRIP6	103.4	114.1	115.5	101.7	122.1	86.5	78.7	90.6	92.5	95	111.36	88.66	1.25603	0.00146929
Q13283	G3BP1	109.4	115	106.9	105	120.3	90.3	77.8	98.2	84.6	92.4	111.32	88.66	1.25558	0.000964586
Q9BYM8	RBCK1	114.9	112.9	96.7	113.5	118.6	87.4	90.1	93.4	80.3	92.1	111.32	88.66	1.25558	0.000928595
P57103	SLC8A3	104.8	124.3	92.9	126.6	108	93.9	96.2	76.2	91.7	85.4	111.32	88.68	1.2553	0.014264
Q9UHD8	SEPT9	107	94	135.9	106.4	113.3	90.7	82.8	89.9	85.3	94.7	111.32	88.68	1.2553	0.0137744
P80297	MT1X	133.3	97	95.3	118.2	112.7	87.7	77.1	111.1	87.9	79.6	111.3	88.68	1.25507	0.0403844
Q13242	SRSF9	133.7	99.1	105.8	105.4	112.5	90.2	93.4	83.8	87.1	89	111.3	88.7	1.25479	0.00652427
P38606	ATP6V1A	125.6	109.5	124.1	97.4	99.8	88.3	86.2	95	85.7	88.3	111.28	88.7	1.25457	0.00620405
Q9BX40	LSM14B	107.9	102.1	125.1	107.6	113.8	93.1	91.4	80.6	87.6	90.9	111.3	88.72	1.25451	0.00102883
P18858	LIG1	133.6	91.9	111.9	113.7	105.2	88.8	79	99.3	87.3	89.3	111.26	88.74	1.25378	0.0170282
P29350	PTPN6	132.9	102.4	112.9	112.5	95.5	89	88.8	94.7	85.4	85.8	111.24	88.74	1.25355	0.00880211
P08582	MELTF	130.9	90.1	118.9	117.3	99	88.9	79.3	79.8	96.2	99.5	111.24	88.74	1.25355	0.0283147
Q9H6R4	NOL6	123.6	110.7	126	84.6	111.3	88.1	80	92.8	88.2	94.6	111.24	88.74	1.25355	0.020061
Q9BQ39	DDX50	146.7	98.2	106.7	94	110.7	88.7	81.7	92.1	87.8	93.5	111.26	88.76	1.25349	0.0465204
Q9C0H2	TTYH3	128.9	85.5	104.2	109.4	128.1	83.4	92.7	97.3	90.7	79.7	111.22	88.76	1.25304	0.0325719
P53803	POLR2K	113.1	117.6	109.5	110.2	105.8	91.1	85.5	91.6	85.5	90.2	111.24	88.78	1.25298	1.35766e-05
Q9GZN8	C20orf27	131.6	94	110	118.8	101.5	92.1	81.8	79.2	93.9	97	111.18	88.8	1.25203	0.0169861
Q9Y606	PUS1	94.7	106.9	127.4	120.6	106.3	87.4	83	100.6	80.1	92.9	111.18	88.8	1.25203	0.0112401
P78527	PRKDC	119.1	95.8	133.4	111.1	96.5	89.9	86.1	90.4	86.7	91	111.18	88.82	1.25175	0.0142808
Q14694	USP10	106.2	110.8	98.8	117.4	122.5	88.4	90.3	95.3	84	86.3	111.14	88.86	1.25073	0.00124328
P31943	HNRNPH1	139.3	90.9	97.6	122	105.8	91.4	79.9	96.4	88.9	87.7	111.12	88.86	1.25051	0.0411588
P62241	RPS8	111.5	111	120.1	103.3	109.7	89.9	94.4	92.9	82.8	84.4	111.12	88.88	1.25023	0.000231002
Q13153	PAK1	96.7	107	128.1	130.7	93.1	89.5	97.9	76.9	85.8	94.4	111.12	88.9	1.24994	0.0327522
P49662	CASP4	111.1	114.3	113	97.5	119.5	90.5	85	93.4	86	89.9	111.08	88.96	1.24865	0.000535902
P61313	RPL15	103.9	113.3	115.2	103.9	118.9	89.4	96.1	92.6	79.8	86.8	111.04	88.94	1.24848	0.000672176
Q4VC31	CCDC58	119.8	90.3	138.3	111.7	95.1	90.1	97.4	90.1	83.4	83.9	111.04	88.98	1.24792	0.0405679
O75179	ANKRD17	97.5	117.5	102	134.4	103.7	97.4	77.8	92.6	86.1	91	111.02	88.98	1.2477	0.0188497
P13010	XRCC5	131.1	99.7	123.6	108.7	92	89.9	85.6	91.5	88.7	89.2	111.02	88.98	1.2477	0.0169282
Q99426	TBCB	129	103.7	106.2	114.8	101.3	90.2	83.7	91.6	86.8	92.6	111	88.98	1.24747	0.00320686
Q99720	SIGMAR1	113	125.5	111.7	100.3	104.5	88.8	90.1	92.3	87	86.9	111	89.02	1.24691	0.00110053
Q8N1F7	NUP93	111.2	107.4	108.5	117.3	110.5	89.3	85.3	91.3	88.1	91.1	110.98	89.02	1.24669	4.93806e-06
P57721	PCBP3	106.8	90.3	129	112.4	116.4	89.4	82.8	92.6	88	92.3	110.98	89.02	1.24669	0.0102348
Q99808	SLC29A1	141.9	107.1	102.4	95.7	107.8	86.9	79.6	102.7	91.2	84.7	110.98	89.02	1.24669	0.0392398
Q13501	SQSTM1	109.6	106.1	100.5	121.3	117.3	91.4	81.1	96.6	84.8	91.3	110.96	89.04	1.24618	0.00149684
O43741	PRKAB2	130.9	121.9	98.7	109.7	93.6	84.2	84.5	95.3	96.6	84.6	110.96	89.04	1.24618	0.0194288
Q9UMY4	SNX12	119.4	114.5	123.7	115.7	81.4	89.9	86.1	86.1	88.4	94.7	110.94	89.04	1.24596	0.0219536
P61244	MAX	128.4	105.7	107.4	107.4	105.8	92.1	77.2	87.4	83.8	104.8	110.94	89.06	1.24568	0.00890007
P59998	ARPC4	107.9	116.3	106.5	109.6	114.3	90.1	82.6	101	82.9	88.8	110.92	89.08	1.24517	0.000457111
Q14498	RBM39	137	96.9	109.4	114	97.1	88.2	88.5	91	89.6	88.3	110.88	89.12	1.24417	0.0183108
Q9H089	LSG1	105.1	85.4	122.3	125.2	116.4	89.4	81.7	90.3	89.9	94.3	110.88	89.12	1.24417	0.0201484
O60506	SYNCRIP	116.2	110.6	106.7	109.2	111.6	90.4	88.9	93.6	84.7	88.1	110.86	89.14	1.24366	7.57592e-06
Q9HC36	MRM3	104.3	110.6	122.4	112.3	104.6	94.2	84.4	88.9	96	82.2	110.84	89.14	1.24344	0.000920178
P09661	SNRPA1	135.2	103.2	97	111.2	107.7	89.4	82.1	98.8	84.1	91.4	110.86	89.16	1.24338	0.0163446
Q15427	SF3B4	123.5	92.6	104.7	136.3	97	89.4	85.3	89	87.2	94.8	110.82	89.14	1.24321	0.0330255
Q9H5V8	CDCP1	104.6	108.3	97.9	138	105.4	93.1	79.9	96.8	82.7	93.3	110.84	89.16	1.24316	0.0231798
Q99615	DNAJC7	102.3	113.9	111.7	105.1	121	89.9	84.7	103.1	82.1	85.9	110.8	89.14	1.24299	0.00242459
P51572	BCAP31	104.7	100.5	125.7	120.5	102.7	90.9	95.1	90.4	84.8	84.7	110.82	89.18	1.24266	0.00430437
Q9H3N1	TMX1	117.8	105.6	113	98.9	118.8	89.3	82.7	99.9	85.5	88.5	110.82	89.18	1.24266	0.00193715
Q9Y508	RNF114	113.5	91.5	117.4	115.6	116.2	89.4	87.9	86.7	90	92	110.84	89.2	1.2426	0.00240269
Q9BTU6	PI4K2A	116.7	106.8	101.3	105.7	123.6	88	96.5	91.6	80	89.9	110.82	89.2	1.24238	0.00219932
Q8ND04	SMG8	122.3	106.9	118.7	99.4	106.6	89.5	86.3	87	93.2	90	110.78	89.2	1.24193	0.00118929
Q92620	DHX38	106.5	124.9	96	116.2	110.3	90	85.8	90.4	86	93.8	110.78	89.2	1.24193	0.00272352
P63279	UBE2I	135.9	101.9	114.9	103.2	98.1	89.4	87.8	90.9	87.7	90.3	110.8	89.22	1.24187	0.0141104
Q9UG63	ABCF2	88	114.9	120.6	121.5	109	90.3	83.5	102.5	82.5	87.3	110.8	89.22	1.24187	0.0161253
O95758	PTBP3	121.4	95.2	119.1	105.8	112.4	89	76.2	95.1	87.8	98	110.78	89.22	1.24165	0.00744974
Q96C19	EFHD2	130.4	102	108	106.5	107	88.6	80	90	82.2	105.3	110.78	89.22	1.24165	0.0122254
O60885	BRD4	126	104.2	108.9	112.9	102	89.2	85	94.4	87.4	90.2	110.8	89.24	1.2416	0.00141261
P38919	EIF4A3	127.8	98.5	121	102.4	104.2	90.9	87.3	89.3	90.8	87.9	110.78	89.24	1.24137	0.00583972
P61758	VBP1	108.1	100.3	124.4	117.2	103.8	91.6	87.4	94.9	85.7	86.6	110.76	89.24	1.24115	0.00194465
Q4KMP7	TBC1D10B	115.9	107.3	128	106.1	96.5	85.8	76.5	90.1	81.3	112.5	110.76	89.24	1.24115	0.0302037
Q9UMS4	PRPF19	133.6	94.9	118.3	101.1	105.8	89.3	87.9	90.8	88.2	90	110.74	89.24	1.24092	0.0143752
Q9P2D1	CHD7	119.8	98.1	96.2	133.2	106.4	93.8	71.3	99.4	86.8	94.9	110.74	89.24	1.24092	0.0360305
Q15436	SEC23A	115.9	98.8	111.9	101.4	125.7	91.7	90.1	91.3	83.7	89.6	110.74	89.28	1.24037	0.00301756
P62081	RPS7	103.2	115.7	115.3	105.4	114	88.9	98.7	96.2	83	79.6	110.72	89.28	1.24014	0.00148706
Q86U86	PBRM1	135.1	102.5	100	117.8	98.2	90.2	85.1	91.5	87.7	91.9	110.72	89.28	1.24014	0.0168757
Q15021	NCAPD2	107.8	97	105.6	121.7	121.5	89.9	79.4	101.2	80.7	95.3	110.72	89.3	1.23987	0.00983683
Q96RP9	GFM1	105.1	106.4	111.3	112.8	117.9	90	101.7	85.5	87.1	82.2	110.7	89.3	1.23964	0.000759767
Q06481	APLP2	101	95.6	120.8	113.9	122.2	98.3	78.9	72.5	110.4	86.4	110.7	89.3	1.23964	0.0382312
Q96QR8	PURB	112.2	97.3	121.5	123.7	98.7	92.8	88.2	81.3	92.2	92	110.68	89.3	1.23942	0.00696161
O15212	PFDN6	107.1	116.3	110.5	114.8	104.8	89.7	83.9	100.6	83.6	88.8	110.7	89.32	1.23936	0.000477821
O15144	ARPC2	119.6	110.7	111.5	107.4	104.2	90.9	87.9	99.1	83.2	85.5	110.68	89.32	1.23914	0.000477834
Q9BYB4	GNB1L	108.9	98.6	121.2	124.2	100.4	89.7	85.8	96.6	87.2	87.3	110.66	89.32	1.23892	0.00504963
Q9BTC0	DIDO1	113.7	92.6	118	120.4	108.7	92.3	84.5	89.8	88.3	91.8	110.68	89.34	1.23886	0.00318622
P00491	PNP	91.7	119	103.6	110.5	128.4	90.7	88.8	107.5	81.1	78.7	110.64	89.36	1.23814	0.0300501
Q96HE7	ERO1A	81.2	108.9	119.3	132.4	111.3	90.9	93.5	94.4	80.7	87.4	110.62	89.38	1.23764	0.0419399
Q8TED0	UTP15	118.5	102.7	118.8	99.6	113.5	92.7	82.7	91.1	86.1	94.3	110.62	89.38	1.23764	0.00161801
Q14839	CHD4	132.1	102.4	106.9	113.5	98.1	89.8	85	93.7	84.2	94.2	110.6	89.38	1.23741	0.00987672
O14802	POLR3A	107.7	113.2	116.1	113.4	102.5	93.5	92.7	94.2	81.4	85.2	110.58	89.4	1.23691	0.000332278
Q9UK59	DBR1	116.8	98.5	120.5	113.7	103.5	89.1	83.6	91.6	87.8	95	110.6	89.42	1.23686	0.00164992
P49790	NUP153	123.9	99	121.6	108.1	100.2	91.3	79.4	94.4	83.5	98.5	110.56	89.42	1.23641	0.00997493
Q9BZJ0	CRNKL1	108.7	100.6	115.6	120.8	107.2	90.8	83.6	95.5	86	91.4	110.58	89.46	1.23608	0.000843442
Q9BWF3	RBM4	142.1	99.4	101.8	105	104.5	89.7	95.4	81.7	91.2	89.3	110.56	89.46	1.23586	0.0338262
P56182	RRP1	115.4	97.8	124.1	101.5	113.9	88.4	74.7	102	90.4	91.8	110.54	89.46	1.23564	0.0118367
P83731	RPL24	101.6	114.3	126.5	103	107.3	89.2	94	98	81.3	84.9	110.54	89.48	1.23536	0.00484808
Q8IUI8	CRLF3	121.4	106	119.5	107.3	98.5	93.3	90.7	102.7	79.9	80.8	110.54	89.48	1.23536	0.00831362
P41567	EIF1	102.1	114.1	104.9	110.5	121	88.4	91	97.5	85.5	85	110.52	89.48	1.23514	0.000833682
P01111	NRAS	126.3	97.3	119.3	103.4	106.1	89.2	85.7	95.8	90	86.9	110.48	89.52	1.23414	0.005807
Q9ULH1	ASAP1	133.1	97.4	122	96.4	103.3	90.4	90.8	88.9	85.8	91.9	110.44	89.56	1.23314	0.0220979
Q8NBK3	SUMF1	118.6	110.2	106.8	101.3	115	90.1	92.6	102.7	81.8	81	110.38	89.64	1.23137	0.00321524
P67812	SEC11A	107.9	109.5	112.4	112.3	109.8	91.2	95.5	97.9	78.9	84.7	110.38	89.64	1.23137	0.000426703
P35443	THBS4	118.5	98.4	114.4	129.3	91.2	90.7	85.6	78	89.1	104.8	110.36	89.64	1.23115	0.0348973
Q13595	TRA2A	133.4	111.5	111.4	103.7	91.8	90	86.2	92	87.2	92.9	110.36	89.66	1.23087	0.0172345
P61225	RAP2B	113.5	88	106.1	124.8	119.2	90	80.9	101.3	88.6	87.4	110.32	89.64	1.2307	0.0205992
Q15459	SF3A1	127.3	93.1	116.6	108.6	106	90.8	87.4	91.4	88	90.6	110.32	89.64	1.2307	0.00695487
Q8WX93	PALLD	100.6	102.2	116.4	111.7	120.7	85.7	84.6	86.7	93	98.3	110.32	89.66	1.23043	0.00231636
P62847	RPS24	99	114.9	118.6	102.3	116.9	90.9	94.2	101.7	82	79.6	110.34	89.68	1.23037	0.0068056
O43818	RRP9	109	93.3	127.2	101.3	120.7	93	91.5	86	89.1	88.9	110.3	89.7	1.22965	0.0113757
Q6FI81	CIAPIN1	98	111.4	94.4	125	122.7	90.2	75.9	103.7	86.1	92.6	110.3	89.7	1.22965	0.0280023
Q9NT62	ATG3	123.3	102.5	113.9	118.9	92.7	90.8	91.2	98.5	84.3	83.9	110.26	89.74	1.22866	0.0107516
Q99836	MYD88	100.9	111	111.5	115	112.8	91.4	83.7	96.3	82.4	95	110.24	89.76	1.22816	0.000608727
Q9BXJ9	NAA15	99.9	128.3	109.2	113.8	99.9	90.8	79.6	108.1	82.7	87.6	110.22	89.76	1.22794	0.0223144
O60231	DHX16	122.1	99.6	113.8	110.4	105.3	84.3	79.2	101.3	81.9	102.2	110.24	89.78	1.22789	0.0113218
O14562	UBFD1	114.8	106.2	104.2	124	101.9	96.5	85.8	90.9	80.4	95.3	110.22	89.78	1.22767	0.00376128
Q13610	PWP1	108.1	107	110.5	101	124.5	91	86.5	97.2	84.8	89.4	110.22	89.78	1.22767	0.00177189
Q9UL46	PSME2	130.3	101.9	101.7	114.8	102.3	91.6	103.6	85.5	78.6	89.6	110.2	89.78	1.22744	0.0187771
P41743	PRKCI	104.4	103.8	116.3	121.2	105.3	89	82.4	94.9	91.2	91.5	110.2	89.8	1.22717	0.00115602
Q8NFH4	NUP37	105.3	110	116	104.1	115.5	92.7	84.6	94.3	84.3	93.1	110.18	89.8	1.22695	0.000274837
Q7L8L6	FASTKD5	84.8	109.7	113	125.5	118	92.7	94	98.3	85.7	78.4	110.2	89.82	1.2269	0.0297835
O43586	PSTPIP1	136.4	93.2	104.5	117.5	99.3	91.4	96.7	97.5	85.7	77.8	110.18	89.82	1.22668	0.0437931
P13686	ACP5	114.5	107.4	98.3	111.8	118.8	82.3	83.5	100	85.2	98.1	110.16	89.82	1.22645	0.00432863
O14656	TOR1A	125.9	96.2	106	99.5	123.3	90.2	97.5	83.4	91.2	86.9	110.18	89.84	1.2264	0.0145058
Q6ZN84	CCDC81	100.3	138.3	109.1	101.8	101.4	87.6	84	96.6	90.4	90.7	110.18	89.86	1.22613	0.0265713
Q12905	ILF2	134	101.1	111.8	104.3	99.5	90.1	89.7	88.8	90	90.6	110.14	89.84	1.22596	0.0125371
Q6PJG6	BRAT1	116.5	99.4	90.5	118.2	126.1	90.3	85.8	90.5	87.3	95.3	110.14	89.84	1.22596	0.0170158
O15228	GNPAT	98.3	102	94.2	132.1	124.2	90.6	96.1	97.1	77.7	87.8	110.16	89.86	1.22591	0.0405715
Q9P0J7	KCMF1	113.8	101.2	123.2	105	107.6	94.1	91.1	93.7	84.4	86	110.16	89.86	1.22591	0.00157459
O60493	SNX3	115.9	110.3	101.2	111.1	112.2	90.2	87	90.5	91.4	90.2	110.14	89.86	1.22568	4.48526e-05
Q9UPN3	MACF1	98.1	109	100.5	126.6	116.5	91.3	88.2	91	88.3	90.6	110.14	89.88	1.22541	0.00501881
Q8WYA6	CTNNBL1	128.3	94.4	102.1	120.3	105.5	89.5	85	97.9	89	88	110.12	89.88	1.22519	0.0149474
Q9H583	HEATR1	119.2	97.5	119.2	101.3	113.5	91	84.2	96	87.5	90.8	110.14	89.9	1.22514	0.00350712
O95793	STAU1	101.9	105.3	111.5	111.4	120.3	91.8	87.8	91.5	89	89.5	110.08	89.92	1.2242	0.000251455
Q9C0D9	SELENOI	90.6	107.1	130.2	112.6	109.9	85.8	106.6	86.4	83	87.8	110.08	89.92	1.2242	0.0293608
Q9UGR2	ZC3H7B	111.3	93.5	103.1	117.1	125.4	90.3	86.6	91.1	92.9	88.7	110.08	89.92	1.2242	0.00712314
P18583	SON	109	108.7	107.7	121.5	103.5	91.3	79.5	97.8	85.3	95.8	110.08	89.94	1.22393	0.00215905
P46781	RPS9	96.5	121.9	94.3	122.4	115.2	90.2	91.6	100.9	76.1	90.9	110.06	89.94	1.2237	0.0248583
O75400	PRPF40A	122.1	101.5	117.5	97.5	111.7	89.3	88.9	91.9	87	92.6	110.06	89.94	1.2237	0.00292415
P14678	SNRPB	138.5	94.5	115.1	101.5	100.7	90.4	89.7	95.1	83.3	91.2	110.06	89.94	1.2237	0.0377439
P06133	UGT2B4	123.3	96.7	107.7	127.1	95.4	90.1	77.4	93.4	83.4	105.4	110.04	89.94	1.22348	0.038218
Q96SU4	OSBPL9	114.2	114.3	107.6	112.6	101.6	89.6	91.4	91.1	85.1	92.6	110.06	89.96	1.22343	8.71658e-05
Q9NW64	RBM22	141	95.3	108.2	101.5	104.2	89.7	83.2	92.6	90.6	93.7	110.04	89.96	1.22321	0.0404989
Q68E01	INTS3	108.4	96.4	127.9	119.3	98.3	92.5	84.4	92.9	87.6	92.5	110.06	89.98	1.22316	0.012682
Q9Y333	LSM2	119.8	104.6	118.2	110.4	97.1	91.8	86.2	90.2	89.2	92.4	110.02	89.96	1.22299	0.00179423
P18615	NELFE	139.2	102.8	110	96.9	101.2	92.7	89.1	82.1	93.8	92.1	110.02	89.96	1.22299	0.0344594
P23528	CFL1	119.7	103.2	96.3	108.3	122.7	90.6	92.5	101.1	78.8	86.9	110.04	89.98	1.22294	0.0115191
P62263	RPS14	101	118	111.3	122.3	97.5	91.5	92.3	96.6	83.6	86	110.02	90	1.22244	0.00542118
Q9Y624	F11R	100.1	113.3	123	104.8	108.7	89	80.7	87.1	85.3	107.9	109.98	90	1.222	0.0112955
Q5VTR2	RNF20	121.9	106.3	98.7	117.9	105.1	89.9	80.4	94.4	88	97.4	109.98	90.02	1.22173	0.00493048
P41223	BUD31	119.8	95	121.6	102.6	110.9	89.8	84.3	91.4	85.5	99.1	109.98	90.02	1.22173	0.00802388
O96005	CLPTM1	105.6	128.7	94.4	113.7	107.3	91.4	89.9	102.3	82.6	84.1	109.94	90.06	1.22074	0.0169798
Q9NZT2	OGFR	116.7	92.3	111.3	122.7	106.6	87.6	89.1	92.8	89.5	91.4	109.92	90.08	1.22025	0.0053435
Q53GS7	GLE1	102.2	103.7	116.9	112.4	114.4	88.4	85.9	95.5	86.4	94.2	109.92	90.08	1.22025	0.000526194
Q9BYX2	TBC1D2	107.3	114.1	115.4	115.9	96.8	89.4	72.8	106.4	79.3	102.5	109.9	90.08	1.22003	0.0281518
P23025	XPA	115.1	104.7	135.4	104.8	89.4	96	79.4	84.4	97.8	92.8	109.88	90.08	1.2198	0.0454279
Q99459	CDC5L	127	98.1	103.2	119.3	101.8	90.1	81.9	91	85.9	101.7	109.88	90.12	1.21926	0.0163169
Q8N129	CNPY4	118.3	95	127.1	112.6	96.4	89.4	91.6	93	76.7	99.9	109.88	90.12	1.21926	0.0267303
Q9BZV3	IMPG2	139	112.2	94.1	99.9	104.2	90.9	98.7	88.6	89.4	83.1	109.88	90.14	1.21899	0.0436282
Q5RKV6	EXOSC6	114.3	110.9	108.6	109	106.5	90.4	91.8	89.1	87.7	91.7	109.86	90.14	1.21877	1.2299e-06
O75694	NUP155	113.4	101.4	116.4	113.2	104.9	91.4	86.2	94.6	86.2	92.3	109.86	90.14	1.21877	0.000342675
Q9BZG1	RAB34	112	106.9	118.9	101.3	110	91.6	89.2	79	102	89	109.82	90.16	1.21806	0.00298072
Q9H490	PIGU	107.5	90.6	121.1	107.3	122.7	88.9	88	90.9	84.4	98.7	109.84	90.18	1.21801	0.0139366
O43156	TTI1	93.8	100.2	129.8	117.2	108.2	80.8	78.7	100	89.6	101.8	109.84	90.18	1.21801	0.0381211
Q9HBK9	AS3MT	92.4	128.5	126.5	106.8	95	89.2	88.9	92.8	86.7	93.3	109.84	90.18	1.21801	0.0342807
Q96HS1	PGAM5	94.9	119.5	115.6	108.9	110.2	89.1	79.4	103.8	81.5	97.1	109.82	90.18	1.21779	0.0135707
P62266	RPS23	104	108.2	119.9	107.3	109.7	91.8	97.3	96	87.3	78.5	109.82	90.18	1.21779	0.00193106
Q9NY27	PPP4R2	101.3	111.3	131.4	101.9	103.1	91.9	88.7	92.1	87.6	90.6	109.8	90.18	1.21756	0.00929114
Q9P2I0	CPSF2	128.3	92.4	112	106.5	109.8	89.2	83.8	94.9	87.4	95.7	109.8	90.2	1.21729	0.0131246
Q8WX92	NELFB	131.1	100.4	106.1	92.8	118.6	90.9	89.3	89.7	87	94.1	109.8	90.2	1.21729	0.0216417
Q96FN4	CPNE2	124.1	108.7	98.5	124.5	93.2	90.1	75.5	90.7	92.4	102.3	109.8	90.2	1.21729	0.0348112
P10619	CTSA	114.3	108.5	98.4	99.6	128.2	92	95.1	84.9	93.7	85.4	109.8	90.22	1.21703	0.0101501
Q9UBE0	SAE1	123.6	110.3	132.3	88.1	94.6	90.1	89.3	94.4	89.2	88.2	109.78	90.24	1.21653	0.049143
Q9UNX4	WDR3	110.9	102.5	114.3	98.3	122.7	88.2	84.9	93.6	90.8	93.7	109.74	90.24	1.21609	0.00296711
P55209	NAP1L1	113.9	103.1	98.8	112	120.9	90.8	93.1	91.4	90.6	85.4	109.74	90.26	1.21582	0.00154906
P60983	GMFB	111.2	112.4	99	116.1	110	87.4	84.8	93.5	89.3	96.3	109.74	90.26	1.21582	0.000574297
Q9UJA5	TRMT6	103.7	98.4	127.1	111.1	108.4	89.5	80.8	96.9	78	106.1	109.74	90.26	1.21582	0.0251601
Q9Y383	LUC7L2	120.3	101.4	114.3	118.6	93.9	93.1	87.3	95.4	84.1	91.4	109.7	90.26	1.21538	0.00797029
Q9BSK4	FEM1A	106.8	118.4	112.2	116.8	94.4	95.3	96.9	96.6	85	77.6	109.72	90.28	1.21533	0.0100425
Q92945	KHSRP	123.3	98.4	107.8	115.9	103.1	91.7	84.8	93.3	88.1	93.6	109.7	90.3	1.21484	0.00360108
O15355	PPM1G	117.8	91.4	122.8	105	111.5	88	86.3	81.8	89.4	106	109.7	90.3	1.21484	0.0220694
Q07866	KLC1	108.2	115	103.5	115.5	106.2	91.1	86.7	96.2	85.2	92.3	109.68	90.3	1.21462	0.000249138
P41236	PPP1R2	117.1	100.1	114.2	102.1	114.9	90.8	81.8	93.9	88.8	96.3	109.68	90.32	1.21435	0.00209161
Q9NQG1	MANBAL	112.7	92.6	121.2	114.6	107.2	93.7	71.1	91.3	92.6	103	109.66	90.34	1.21386	0.0263938
Q9BPX7	C7orf25	97.3	116.5	106.8	110.9	116.8	88.4	88.7	96.7	83.2	94.7	109.66	90.34	1.21386	0.00214197
Q04917	YWHAH	122.4	99.9	107.8	104.2	113.6	90.8	90.8	89.1	90.2	91	109.58	90.38	1.21244	0.0012139
Q04206	RELA	123.2	99.1	101.6	114.6	109.5	90.2	86.1	88.7	93.8	93.2	109.6	90.4	1.21239	0.00314414
P26641	EEF1G	105.6	113.4	123	99	106.8	90.8	100.7	92.4	84.2	84	109.56	90.42	1.21168	0.0055902
Q8TBZ2	MYCBPAP	124.6	124.2	93.3	108.5	97.3	92.6	102.6	82.6	94.1	80.3	109.58	90.44	1.21163	0.0378206
O75533	SF3B1	134.3	95.9	111.5	104.3	101.8	91.2	86.5	92.9	89.2	92.4	109.56	90.44	1.21141	0.0224109
Q9BWJ5	SF3B5	115.4	108.3	91.8	129.7	102.6	93	90.1	83.4	92	93.8	109.56	90.46	1.21114	0.0202785
P61916	NPC2	107.2	108.8	109.1	98.6	124	90.1	112.2	79	91.6	79.4	109.54	90.46	1.21092	0.0307696
P0CG39	POTEJ	116.3	99	109	100.4	123	90.5	93.7	93.9	87	87.2	109.54	90.46	1.21092	0.00423784
Q9UJU6	DBNL	105.8	132.6	110.5	95.3	103.4	89.9	76.9	106.2	85.3	94	109.52	90.46	1.2107	0.0429742
P51809	VAMP7	119.9	108.2	111.5	105	103	91.4	86.4	100.1	83.3	91.2	109.52	90.48	1.21043	0.00169157
Q2KHT4	GSG1	88.2	101.4	117.7	115.1	125.2	88.9	87.5	108.7	80.5	86.8	109.52	90.48	1.21043	0.0472026
Q9Y639	NPTN	109.3	99.6	111.5	127.4	99.6	88.7	86.8	88.9	96.5	91.6	109.48	90.5	1.20972	0.00769667
Q15717	ELAVL1	139.2	95.2	107.6	110	95.2	89.8	86.9	88.8	91.5	95.8	109.44	90.56	1.20848	0.0499784
Q9BY44	EIF2A	107.1	93.7	106.2	106.9	133.3	91.8	93.7	90.7	86.3	90.3	109.44	90.56	1.20848	0.0210201
P06756	ITGAV	121.6	92.2	101.8	99.4	132.1	90.2	92.5	85.4	92.4	92.3	109.42	90.56	1.20826	0.0379836
Q92844	TANK	138.1	101.1	110.3	98.3	99.3	89.1	92.8	86	90.6	94.4	109.42	90.58	1.20799	0.0385639
P98171	ARHGAP4	127.6	103.6	104.2	112.7	99	92.9	90	97.8	83.2	89	109.42	90.58	1.20799	0.00981302
P49454	CENPF	122.9	90	111.8	104.9	117.5	93.2	104.8	82.1	89.3	83.5	109.42	90.58	1.20799	0.0276097
Q8TAT6	NPLOC4	112.2	111.6	114.7	100.5	107.9	90.5	93.2	90.1	89.2	90	109.38	90.6	1.20728	8.21166e-05
Q86W42	THOC6	119.3	99.8	108.8	118.9	100.2	91	83.7	97.2	88	93.2	109.4	90.62	1.20724	0.00472184
P58546	MTPN	117.2	110.7	120	109	90	91.7	90.3	95.9	83.3	91.9	109.38	90.62	1.20702	0.0104257
P35998	PSMC2	89.1	113	96.9	119.6	128.2	93	97.3	89	85.8	88	109.36	90.62	1.2068	0.0368127
P85037	FOXK1	122.6	91.3	121.4	115.2	96.3	92.4	93.6	85.1	94.2	87.8	109.36	90.62	1.2068	0.024239
Q460N5	PARP14	121.8	105.4	91.4	127.4	100.9	92.7	87.5	95	89.1	88.9	109.38	90.64	1.20675	0.0250451
Q9P2N5	RBM27	129.1	93.7	103.6	118.2	102.1	93.8	82.8	90.4	88.5	97.8	109.34	90.66	1.20604	0.0252589
Q15057	ACAP2	110.1	100.6	117.1	122	96.9	94	85.4	94.4	85.8	93.9	109.34	90.7	1.20551	0.00708288
Q9BW27	NUP85	107.6	96.5	122.3	104.4	115.7	90	84	93.7	90.3	95.4	109.3	90.68	1.20534	0.00515225
O43172	PRPF4	120.5	100.4	118.8	104.8	102.1	90.9	87	91.7	90.8	93.1	109.32	90.7	1.20529	0.0028754
Q9HCE1	MOV10	105.2	113.5	111.5	117.1	99.1	92.4	87.8	96.9	87.7	88.7	109.28	90.7	1.20485	0.000946031
O60271	SPAG9	104.9	109.5	108.6	98.9	124.6	89	84.4	97.5	90	92.7	109.3	90.72	1.20481	0.00458645
Q8WVC0	LEO1	93.3	118.8	97.3	125	112.1	93.6	79.3	97.8	80.7	102.2	109.3	90.72	1.20481	0.0409589
O43823	AKAP8	131.5	95.3	105.9	119.2	94.5	91.2	87.8	84.1	97.8	92.7	109.28	90.72	1.20459	0.038369
P61088	UBE2N	100.3	109.5	118.5	109.7	108.4	92.6	98.2	88.3	89.7	84.8	109.28	90.72	1.20459	0.000965623
P60604	UBE2G2	99.4	105.8	112.2	117.5	111.5	90.6	91.1	96.2	86.1	89.6	109.28	90.72	1.20459	0.000712088
P51003	PAPOLA	111.7	91.4	115.6	107.4	120.2	90.2	82.4	97.5	89.4	94.1	109.26	90.72	1.20437	0.010258
O43684	BUB3	134.9	93.6	116.2	97.1	104.5	89.8	86.5	94.7	91	91.7	109.26	90.74	1.2041	0.0408765
P53701	HCCS	91.4	107.8	124.2	110.6	112.1	89.1	93.1	91.3	85.3	95	109.22	90.76	1.20339	0.0102119
P39023	RPL3	100.9	111.4	122.5	103.1	108.1	91.4	92.8	102.4	82.1	85.1	109.2	90.76	1.20317	0.00738393
P36551	CPOX	110.2	99.1	125.4	113.6	97.8	91.2	87.2	95.4	88.1	92	109.22	90.78	1.20313	0.00817713
O94915	FRYL	99.8	103.1	96.9	118.2	128	91.2	83.8	98.6	90.2	90.1	109.2	90.78	1.20291	0.0207344
P23588	EIF4B	101	115.5	104.3	111.1	114.2	91	85.3	101.5	85.7	90.5	109.22	90.8	1.20286	0.00191993
Q07955	SRSF1	130.9	98.2	106.7	107.8	102.4	91.7	90.5	89.6	89.6	92.6	109.2	90.8	1.20264	0.0122527
O95400	CD2BP2	113.8	100.9	102.2	130.2	98.9	90.8	85.1	88.4	87.8	102	109.2	90.82	1.20238	0.0230256
O00267	SUPT5H	118.1	99	102.1	127.1	99.5	91.4	89.6	91.6	89.8	91.6	109.16	90.8	1.2022	0.0123306
P46778	RPL21	108.2	113.3	117.7	103.5	103.1	91.9	95.8	96.2	82.2	88.1	109.16	90.84	1.20167	0.00142839
P27708	CAD	114.3	99.8	126	97.8	107.8	90.9	88.2	97.2	89.2	88.7	109.14	90.84	1.20145	0.00951576
Q9UN86	G3BP2	105.7	125	100.3	112.2	102.5	91.5	77.5	110.9	81.4	92.9	109.14	90.84	1.20145	0.0367727
O43293	DAPK3	98.4	109	102.3	110.7	125.4	93.1	88.1	91.4	89.5	92.2	109.16	90.86	1.20141	0.00469317
P50991	CCT4	97.1	102	123.9	110.7	112	92.4	86.4	100.9	84.4	90.3	109.14	90.88	1.20092	0.00988318
P62249	RPS16	99.6	115.5	114.6	107.7	108.2	90.5	97.8	98.7	82.4	85.1	109.12	90.9	1.20044	0.00305039
Q03426	MVK	89.8	98.2	91.2	79.9	95.4	109.2	98.1	126.5	101.4	110.3	90.9	109.1	0.833181	0.0142181
O95379	TNFAIP8	92.4	91	103.7	79.5	87.7	101.6	104	100.9	113.2	126.1	90.86	109.16	0.832356	0.0179926
Q8IWE2	FAM114A1	84.9	89.4	95.8	89.5	94.6	109.6	129.2	88.9	105.6	112.5	90.84	109.16	0.832173	0.0266576
Q9BQ69	MACROD1	109	89.7	87.2	82.7	85.6	106.9	117.9	96.5	112.4	112.1	90.84	109.16	0.832173	0.0146893
Q86V21	AACS	79.6	97	91.9	102.4	83.3	110.9	122.8	111.2	110.2	90.9	90.84	109.2	0.831868	0.0245918
Q99797	MIPEP	87.2	94.1	99.9	80.2	92.7	100.1	109.2	104.6	105.9	126.1	90.82	109.18	0.831837	0.0110327
P50995	ANXA11	96.9	91.5	85.9	88.3	91.4	108.6	96.8	100.4	105.5	134.8	90.8	109.22	0.83135	0.0294187
Q9Y6M7	SLC4A7	93.1	73.2	112	79.2	96.4	101.8	111.7	112.7	113.3	106.7	90.78	109.24	0.831014	0.0327972
P48637	GSS	83.1	89.7	98.2	85.4	97.4	108.5	122.4	94.3	108.2	112.8	90.76	109.24	0.830831	0.00967408
P26447	S100A4	106.2	88.1	85.2	93.9	80.4	104.7	96	103.2	114.1	128.4	90.76	109.28	0.830527	0.0317385
Q8NDH3	NPEPL1	89.7	87.7	93.7	94	88.6	108.5	105.6	97.3	111.9	123	90.74	109.26	0.830496	0.00295656
Q5PRF9	SAMD4B	91.7	81.8	85.4	98.5	96.3	107.7	95.3	121.1	105.2	117.2	90.74	109.3	0.830192	0.0102284
O95168	NDUFB4	95.5	76.7	111.7	88.2	81.5	109.1	109.8	95.7	116	115.8	90.72	109.28	0.830161	0.0318791
Q9UP83	COG5	94.8	85.7	95.6	85.4	92	107.9	131	89.8	115.3	102.4	90.7	109.28	0.829978	0.0323052
Q8IXI2	RHOT1	88.2	84.8	107	85.4	88.1	110.1	103.7	106.5	117.7	108.5	90.7	109.3	0.829826	0.00448249
Q6NWY9	PRPF40B	85.8	95	87.1	91.4	94.2	102	112.9	102.5	109.9	119.2	90.7	109.3	0.829826	0.00108027
A3KMH1	VWA8	95.1	88.7	96	87.4	86.2	103.6	115.2	92.8	115.5	119.4	90.68	109.3	0.829643	0.00795289
Q13332	PTPRS	101.3	83.9	88.1	93.1	87	111.7	103.8	105.5	111.4	114.3	90.68	109.34	0.82934	0.000896541
Q86Y39	NDUFA11	104.3	78.5	102	91.8	76.5	106.6	109.2	103.5	110.6	116.9	90.62	109.36	0.828639	0.0162918
Q3SY17	SLC25A52	96.1	92	88.5	88.8	87.7	102.6	109.5	105.9	110.9	118.1	90.62	109.4	0.828336	0.000265236
P13688	CEACAM1	87.5	81.4	83.1	110.8	90.2	105.8	100	108.8	106.6	125.8	90.6	109.4	0.828154	0.0251993
Q5JPI9	EEF1AKMT2	95.5	81.1	86.7	93	96.7	114	98	117.7	99.7	117.6	90.6	109.4	0.828154	0.00726439
Q9H3S5	PIGM	89.9	91.1	91.2	95.3	85.5	102.6	102.8	102.9	119.2	119.5	90.6	109.4	0.828154	0.00255641
Q8IUZ5	PHYKPL	100.5	103.4	79.5	86.4	83.2	113.9	104.9	103.4	116.6	108.3	90.6	109.42	0.828002	0.00839496
Q7Z2W9	MRPL21	104.3	73.6	94.2	86.8	93.8	117.9	90	104.2	120.4	114.7	90.54	109.44	0.827303	0.0366887
Q9BYD6	MRPL1	85.8	98	88.9	76.4	103.6	106.9	108.9	107.2	111.5	112.8	90.54	109.46	0.827151	0.00475709
P60903	S100A10	88.2	88.6	111.7	79.7	84.5	108.1	96.6	114.2	113.7	114.7	90.54	109.46	0.827151	0.0196231
Q14738	PPP2R5D	95.4	99.3	80.3	99.3	78.4	105.4	99.1	117.1	105.8	120	90.54	109.48	0.827	0.0141822
O75882	ATRN	86.9	94.2	75.3	101.8	94.4	112.6	98.2	112.6	107.7	116.2	90.52	109.46	0.826969	0.00843473
Q0PNE2	ELP6	90.5	86.2	94.3	92.5	89	106.5	106.5	111.6	109.3	113.5	90.5	109.48	0.826635	1.12058e-05
P35858	IGFALS	99.8	81.3	89.1	91.8	90.3	105.3	94.7	110.9	115.5	121.3	90.46	109.54	0.825817	0.0078823
Q8IXI1	RHOT2	90	92.8	80.2	100.3	89	106.3	117.9	104.9	113	105.6	90.46	109.54	0.825817	0.00168325
Q9BTM9	URM1	99	83.7	84.8	79.5	105.3	109	105.1	101.7	115.4	116.5	90.46	109.54	0.825817	0.0103323
O75382	TRIM3	101.4	69.4	98.3	86.9	96.2	103.9	116.6	98.2	117.6	111.5	90.44	109.56	0.825484	0.0241032
O43663	PRC1	111.9	78.2	90.2	88.4	83.5	105.4	108.2	102.1	114.7	117.5	90.44	109.58	0.825333	0.017695
Q6EMK4	VASN	93	83.3	88	95.5	92.3	107.2	98.3	109.7	121.7	111	90.42	109.58	0.825151	0.00220141
Q9NVS9	PNPO	97.1	85.2	94.8	76.1	98.8	108.8	122.3	85.8	124	107.2	90.4	109.62	0.824667	0.0447686
P50851	LRBA	91.3	110.2	83.5	87.5	79.3	107.8	118.6	104.1	105.2	112.6	90.36	109.66	0.824001	0.0120912
O75306	NDUFS2	91.5	81.5	100.4	91.5	86.8	109.8	110.9	101.3	109.3	116.9	90.34	109.64	0.823969	0.00129493
Q8NCF5	NFATC2IP	91.8	80.1	95.3	92.5	91.9	108.8	96.2	123.4	110.8	109.1	90.32	109.66	0.823637	0.00504549
P35573	AGL	90.4	88.4	100.2	91.2	81.3	109.2	105.9	104.5	113.2	115.8	90.3	109.72	0.823004	0.000782596
Q6UW02	CYP20A1	106.7	88.6	91.1	84	81	108.9	118	104.7	115.5	101.4	90.28	109.7	0.822972	0.00741929
P29992	GNA11	100.2	92.2	89.3	87	82.8	110.5	113.6	92.6	122.2	109.8	90.3	109.74	0.822854	0.00866896
Q9NRR4	DROSHA	86.3	90.3	105	87.4	82.2	105.7	87.4	111.9	116.3	127.5	90.24	109.76	0.822157	0.0349089
Q8TDW0	LRRC8C	94.4	87.5	91.9	79.8	97.5	112.9	95.9	109.2	126.1	104.7	90.22	109.76	0.821975	0.0102171
Q9H9P8	L2HGDH	94.4	81.4	91.7	96.7	86.9	109	95	108.7	117.1	119.2	90.22	109.8	0.821676	0.00476803
Q92759	GTF2H4	82.1	105.1	78.6	103.3	81.9	106.2	98.4	118.4	116.2	109.8	90.2	109.8	0.821494	0.0202287
Q96FZ2	HMCES	104.4	72.2	100.8	85.1	88.5	104	104.3	101.2	129.2	110.3	90.2	109.8	0.821494	0.0341623
Q9P0S9	TMEM14C	92	85.5	97.6	83.5	92.4	109.9	103.5	97.7	125.3	112.7	90.2	109.82	0.821344	0.00610611
Q6L8Q7	PDE12	90.8	91.5	90.5	91.6	86.5	109.7	115.5	115.8	101.5	106.5	90.18	109.8	0.821311	0.000136591
Q01831	XPC	96.3	81.9	113.8	80.5	78.4	110.9	121.3	92.7	114.6	109.5	90.18	109.8	0.821311	0.0437082
Q8TAA9	VANGL1	80.3	77.1	94.8	99.8	98.9	119	94.4	102.3	101.8	131.7	90.18	109.84	0.821012	0.045491
Q5VZ89	DENND4C	96	88.7	96	86	84.1	104.5	112.2	101.5	112.1	118.8	90.16	109.82	0.82098	0.00109793
Q6UXV4	APOOL	91.7	89.9	96.8	82.6	89.8	106	109.3	110.8	109.7	113.3	90.16	109.82	0.82098	5.96342e-05
O00499	BIN1	106.4	76.1	86.5	81.9	100	107	105.8	103.2	107.3	126	90.18	109.86	0.820863	0.0225886
Q93096	PTP4A1	93.2	80.4	86.5	89.6	101.1	105.2	98.3	131.9	116.4	97.4	90.16	109.84	0.82083	0.0278479
Q6DHV7	ADAL	74.7	115.5	83.7	101.2	75.7	111.2	101.5	119.1	106.6	110.8	90.16	109.84	0.82083	0.0478909
Q99487	PAFAH2	88.2	101.2	92.9	85.7	82.8	111	102.2	103.5	109.3	123.2	90.16	109.84	0.82083	0.00399216
Q9Y6G5	COMMD10	97.1	84.4	95.1	80.8	93.3	108.2	98.1	115.1	122	106	90.14	109.88	0.820349	0.00508793
Q63ZY3	KANK2	105.8	84.7	94.4	80.4	85.3	105.3	110.5	89.6	133.5	110.6	90.12	109.9	0.820018	0.0458007
O94766	B3GAT3	94	87.8	96.7	90	82	112.4	98.8	102	115.5	120.8	90.1	109.9	0.819836	0.00354897
Q16795	NDUFA9	97.3	76.5	108.3	86.9	81.4	106.6	118.6	98	110.6	115.8	90.08	109.92	0.819505	0.0190185
Q53FA7	TP53I3	95.3	100.2	86.8	82	86	110	100.1	118.7	106.7	114.1	90.06	109.92	0.819323	0.0025642
A1L4H1	SSC5D	87.5	74.9	106.7	88.5	92.7	102.4	110	98.8	121.2	117.4	90.06	109.96	0.819025	0.0173404
Q66K14	TBC1D9B	95.6	86	90.9	84.1	93.6	102.4	108.6	108.6	114.3	115.8	90.04	109.94	0.818992	0.000275407
O00462	MANBA	88.8	86.8	83.8	97.6	93.1	110.6	107.5	109.5	108.7	113.6	90.02	109.98	0.818512	6.47668e-05
Q08174	PCDH1	91.1	101.9	76.1	94.6	86.2	108.3	104.9	112.3	118.9	105.8	89.98	110.04	0.817703	0.00394223
Q9NW15	ANO10	86.5	95.9	82.5	92.6	92.4	111.6	121.8	105.6	112	99.2	89.98	110.04	0.817703	0.00200486
Q96IV0	NGLY1	101.6	68.3	105.9	80.4	93.6	116.4	119.3	104.1	113.1	97.2	89.96	110.02	0.81767	0.0375797
Q15555	MAPRE2	98.4	78.4	91	80.4	101.4	108.7	119.6	91.5	122.3	108.2	89.92	110.06	0.817009	0.0224317
Q9BPZ7	MAPKAP1	97	94.3	93.3	74.4	90.6	102.8	138.2	96.9	106.1	106.4	89.92	110.08	0.81686	0.0407673
Q9BZE9	ASPSCR1	91.9	82.4	99.2	96.2	79.9	111	95.5	100.7	113.9	129.3	89.92	110.08	0.81686	0.0201351
O95759	TBC1D8	94.1	87	91.6	91.5	85.4	102.1	107.2	111	115.4	114.7	89.92	110.08	0.81686	0.00013359
A0A075B6S5	IGKV1-27	112	74.6	88.6	89.4	85	110.6	103.1	119.4	114.1	103.3	89.92	110.1	0.816712	0.0188954
Q969T9	WBP2	83.3	101.3	76.8	99.8	88.3	111.3	127.5	94.6	122.1	94.9	89.9	110.08	0.816679	0.0404047
P46937	YAP1	74.5	96.8	101.6	81.3	95.3	109.2	95	117	119	110.3	89.9	110.1	0.81653	0.0159546
O60879	DIAPH2	91.2	88.5	92.4	93.1	84.3	109.2	95.4	108.8	109.6	127.7	89.9	110.14	0.816234	0.00555882
O95834	EML2	81.2	106.3	89.6	94.8	77.2	110.3	115.9	104.8	114.8	105	89.82	110.16	0.815359	0.00702267
Q9Y259	CHKB	101.3	87.2	87.5	81.6	91.5	102.7	113.5	102.9	121.9	109.8	89.82	110.16	0.815359	0.00304872
Q5VV41	ARHGEF16	100.9	92.7	80.5	97.3	77.8	109.4	98.4	114	109.6	119.6	89.84	110.2	0.815245	0.00761441
Q13505	MTX1	85.6	85.9	108.2	91.4	78	109.6	111.3	108.7	116.2	105.1	89.82	110.18	0.815211	0.00535822
O95396	MOCS3	91.1	82.9	96.1	92.4	86.6	100.2	101.6	118.1	106.2	124.8	89.82	110.18	0.815211	0.00517208
Q9H3S1	SEMA4A	97.4	95	87.6	86.1	83	103.6	105.7	119	112.6	110.1	89.82	110.2	0.815064	0.000735215
P22830	FECH	104.2	87.1	93.9	82.5	81.1	109.7	101.6	109.5	116.3	114	89.76	110.22	0.814371	0.00322137
Q9Y6K0	CEPT1	90.3	80.6	95.5	92.4	89.9	108.7	105.7	117.7	114.2	104.9	89.74	110.24	0.814042	0.000389875
O43822	C21orf2	100	81.3	88.6	92.4	86.4	106.4	104.4	101.2	114.7	124.6	89.74	110.26	0.813894	0.00452275
Q9BTY2	FUCA2	81.8	87.6	91.2	86.2	101.9	111	133.6	91	115.1	100.6	89.74	110.26	0.813894	0.0325121
Q8IWV8	UBR2	93.3	90.7	94.6	81.8	88.2	110.4	111.5	105.6	119.8	104.1	89.72	110.28	0.813565	0.000424314
Q13232	NME3	90.8	87.2	91.9	92.2	86.4	108.9	125.9	92.2	111.1	113.4	89.7	110.3	0.813237	0.00585383
P49441	INPP1	108.9	99.7	83.6	82.5	73.8	107.1	91.8	123.9	110.5	118.3	89.7	110.32	0.813089	0.0396836
Q9UHG3	PCYOX1	82.8	83.5	97.3	88.1	96.6	109.3	135.8	86.5	118.4	101.7	89.66	110.34	0.812579	0.0468153
Q9HAN9	NMNAT1	104.2	100.8	80.2	77.4	85.7	109.8	107.8	95.2	109.2	129.7	89.66	110.34	0.812579	0.0285221
P30049	ATP5F1D	101	88.1	93.3	85.6	80.1	110.1	119.5	98.3	118.1	105.8	89.62	110.36	0.81207	0.00446304
Q9Y2R5	MRPS17	85.1	88.7	90.8	95	88.4	108	116.6	112.9	106.7	107.7	89.6	110.38	0.811741	3.26706e-05
Q8TCD5	NT5C	84.8	86.5	100.3	85.3	91.1	110.2	103.3	107.6	118	113	89.6	110.42	0.811447	0.000600729
Q9H0W9	C11orf54	92.7	81.2	99.6	73.2	101.2	107.9	120.9	103.8	110.4	109.1	89.58	110.42	0.811266	0.00917477
Q5F1R6	DNAJC21	84.8	92.3	88.4	91.5	90.9	106.7	109.8	117.7	111	106.9	89.58	110.42	0.811266	2.55115e-05
Q9UI10	EIF2B4	98.5	83.7	90.8	88.6	86.2	100.7	96	115.8	107	132.8	89.56	110.46	0.810791	0.0171214
P60059	SEC61G	79.3	91.9	80.7	97.4	98.4	115.3	107.1	113.6	103.2	113.2	89.54	110.48	0.810463	0.00200994
P27361	MAPK3	94.7	85.1	93.2	87	87.5	109.6	103.5	113.5	116.5	109.3	89.5	110.48	0.810101	8.64106e-05
Q9C037	TRIM4	94.2	75.1	97.6	91	89.7	117.7	107.7	111.1	104.1	112	89.52	110.52	0.809989	0.00155699
Q9ULR3	PPM1H	97.1	81.5	88.1	101.5	79.3	114.7	130.7	88	113.7	105.6	89.5	110.54	0.809662	0.0330025
Q8IVH4	MMAA	95.9	93.7	87.8	91.2	78.6	105.8	122.4	100.1	105.2	119.3	89.44	110.56	0.808973	0.00400886
O76075	DFFB	92.3	83.5	83	85	103.4	101.8	105.6	114.5	97.8	133.1	89.44	110.56	0.808973	0.0210072
Q96G23	CERS2	85.5	74.8	100.8	88.8	97.3	107.8	94.9	98.4	137.2	114.5	89.44	110.56	0.808973	0.043084
Q8TE77	SSH3	74.9	105	84.2	102.4	80.7	112.8	103.8	99.3	114.5	122.4	89.44	110.56	0.808973	0.0197989
O43772	SLC25A20	103.2	92.2	95.7	74.5	81.5	107.2	130.9	91.8	111	112	89.42	110.58	0.808645	0.0305096
Q06136	KDSR	99.6	82.8	103.5	66.2	94.9	107.2	106.9	94.5	113.4	131	89.4	110.6	0.808318	0.0464547
Q9HD40	SEPSECS	98	75.9	104.5	72.6	95.8	117	112.1	104.6	104.7	115	89.36	110.68	0.807373	0.0144764
Q9UKT5	FBXO4	91.6	85.1	101.3	84	84.7	108.2	120.7	102.1	110.2	112.2	89.34	110.68	0.807192	0.00139341
Q9Y2V7	COG6	86.1	89.7	97.1	82.3	91.4	109.1	128.3	94.7	116.7	104.6	89.32	110.68	0.807011	0.0086813
Q8N392	ARHGAP18	111.6	77.2	89.6	82.9	85.3	111.3	113	93.1	120	116.1	89.32	110.7	0.806865	0.0217423
P48201	ATP5MC3	86.6	92.9	103.9	76.7	86.3	117.1	132.8	96.8	116.1	90.8	89.28	110.72	0.806358	0.0408011
Q9NRB3	CHST12	80.3	111	84.4	83.7	86.8	115.4	98.3	110	103.1	127	89.24	110.76	0.805706	0.0203729
P06576	ATP5F1B	98.3	89	92.1	89.2	77.4	111.1	130.6	94	114.7	103.5	89.2	110.78	0.805199	0.0148144
Q6N075	MFSD5	86.2	81.8	91	89.2	97.8	109.1	98.8	104.4	123.9	117.8	89.2	110.8	0.805054	0.00333899
P20674	COX5A	107.4	90.9	74.8	99.5	73.4	113.1	132.1	97.1	109.6	102.1	89.2	110.8	0.805054	0.0432276
Q96C11	FGGY	73	101.6	88	83.3	100	109.3	101.4	106.9	100.1	136.2	89.18	110.78	0.805019	0.0341529
P35475	IDUA	98.1	83.7	94.5	85.5	84	109.8	134.6	93.3	124.9	91.6	89.16	110.84	0.804403	0.0425525
Q6GYQ0	RALGAPA1	87.1	89.7	86.8	86.4	95.7	108	103.3	110.1	120.5	112.4	89.14	110.86	0.804077	0.000183487
Q8N138	ORMDL3	95.8	77.5	88.8	94.1	89.5	116.3	117.5	107.5	113.2	99.9	89.14	110.88	0.803932	0.00140671
P07902	GALT	85.3	104.3	79.1	91.4	85.6	109.5	99.9	122.3	101.3	121.4	89.14	110.88	0.803932	0.00937904
O75746	SLC25A12	101.8	84.5	98.8	80.8	79.7	111.3	123.1	92.9	121.8	105.3	89.12	110.88	0.803752	0.0172478
Q9Y6W3	CAPN7	86.3	90.9	93.9	85	89.4	110.8	105.3	106.9	114.8	116.7	89.1	110.9	0.803427	4.23359e-05
Q9HBL0	TNS1	104.6	82.6	89.8	79.4	89	107.8	111.1	90.7	137.7	107.3	89.08	110.92	0.803101	0.0369242
Q9UJ68	MSRA	87.3	102	74.8	98.6	82.7	107.8	113.2	128	102.1	103.5	89.08	110.92	0.803101	0.0130466
O14949	UQCRQ	92.1	92.4	86.4	91.9	82.6	112.9	139.7	82.1	111.9	108	89.08	110.92	0.803101	0.0477805
P14927	UQCRB	87.5	86.4	96	90.2	85.1	111.1	134.4	89.1	116.9	103.4	89.04	110.98	0.802307	0.0218431
Q9C075	KRT23	74	104.5	93.5	95.7	77.5	109.4	108.5	96.2	133.1	107.7	89.04	110.98	0.802307	0.0300867
Q99584	S100A13	89.4	85.9	89	92.6	88.2	111.3	111.9	93.5	113	125.3	89.02	111	0.801982	0.00286096
O15247	CLIC2	118.7	79.3	86	78.1	82.9	109.7	101.8	108	126.2	109.3	89	111	0.801802	0.0333483
O75251	NDUFS7	102.4	75	112.3	75.2	80.1	110.4	124.1	96.6	111.6	112.3	89	111	0.801802	0.0379058
Q9NSK0	KLC4	110	98.5	65.9	86.2	84.3	111.9	116.2	107.6	101.3	118.1	88.98	111.02	0.801477	0.0248122
O43674	NDUFB5	88.1	84.6	102.3	84.3	85.4	110	114	107.3	114	109.9	88.94	111.04	0.800973	0.000302513
O95297	MPZL1	94.3	78.2	92.3	85.4	94.4	109.5	116.5	94	130.8	104.6	88.92	111.08	0.800504	0.0123938
O75503	CLN5	88.6	91.4	73.3	84.6	106.7	111.2	106.8	131.7	96.2	109.5	88.92	111.08	0.800504	0.0231874
P08134	RHOC	86.5	67.8	101.4	82.9	105.7	111.9	106.5	90.9	116.3	130	88.86	111.12	0.799676	0.0440728
Q9NW82	WDR70	120	72.1	95.2	79.9	77.1	102.3	109.2	103.6	121.7	118.9	88.86	111.14	0.799532	0.0477376
Q9H1A4	ANAPC1	84.2	90.5	89.4	90.2	89.7	114.4	95.4	109.8	118.6	117.8	88.8	111.2	0.798561	0.000941424
Q9UNH6	SNX7	95.8	89	88.3	91.7	79.2	105.1	124.3	100.5	110.2	115.9	88.8	111.2	0.798561	0.00201045
Q8N3F0	MTURN	91.5	89.6	88.6	89	85.1	114.5	119.8	94.3	127.6	100.1	88.76	111.26	0.797771	0.00705383
P04632	CAPNS1	85.6	98.9	89.9	81.5	87.7	108	106.5	103	108.1	130.5	88.72	111.22	0.797698	0.00424799
Q9NVH0	EXD2	81.6	90.7	86.2	87.9	97.3	108.2	118.9	107.2	115.1	107	88.74	111.28	0.797448	0.000221702
O00584	RNASET2	92	78.7	104.1	83.1	85.6	111.8	115.3	90.7	133.4	105.3	88.7	111.3	0.796945	0.0251879
Q8NCN5	PDPR	103.8	83.5	95.3	80.5	80.4	111.1	109	102.6	114.8	119.1	88.7	111.32	0.796802	0.00312745
Q96P47	AGAP3	101.4	84.2	87.8	86.1	84	99.7	109.1	109.8	120	118	88.7	111.32	0.796802	0.00164634
Q08499	PDE4D	97.6	75.1	95.5	88.4	86.9	111.2	90.4	114.1	121.9	119	88.7	111.32	0.796802	0.0105861
Q13423	NNT	97.7	90.7	98.9	83.1	73	111.1	137.6	88.6	119.1	100.2	88.68	111.32	0.796622	0.0467579
Q8IUX1	TMEM126B	93	91	93.1	80.7	85.6	111.6	125.9	90.6	132.9	95.6	88.68	111.32	0.796622	0.0297408
Q9Y692	GMEB1	93.2	82.8	90.7	95.8	80.9	113.3	106.9	119.9	107.9	108.7	88.68	111.34	0.796479	0.000325961
Q53GL7	PARP10	96.3	77.5	91.1	78.4	100	103.4	118.7	116.9	118.1	99.6	88.66	111.34	0.7963	0.00610509
Q969L2	MAL2	72.2	119.3	86.9	78.3	86.5	103.1	105.6	121.8	106.1	120.1	88.64	111.34	0.79612	0.0365218
P54289	CACNA2D1	102.5	76.2	87.3	89	88.1	112.9	106.8	95.3	129.4	112.3	88.62	111.34	0.79594	0.0110983
Q14146	URB2	83.3	91.7	87.8	96.8	83.6	109.6	85.7	129.3	99.6	132.7	88.64	111.38	0.795834	0.039259
Q8NDA8	MROH1	83.1	93.2	87.8	85.3	93.7	109.7	116.8	102.4	124.6	103.6	88.62	111.42	0.795369	0.00122869
O75964	ATP5L	94.2	96.9	93.3	85.9	72.5	112.9	140.9	91	113.3	99.1	88.56	111.44	0.794688	0.0438314
Q9BQS8	FYCO1	89.5	93.6	82.4	85.6	91.4	109.7	111.6	101.7	118	116.5	88.5	111.5	0.793722	0.000180906
Q9BVL4	SELENOO	94.2	77.8	94.7	82.4	93.4	103.9	105.9	104.1	104.4	139.2	88.5	111.5	0.793722	0.0181693
Q9NS00	C1GALT1	88.8	82.5	81.2	91.1	98.8	112.7	138.5	92.2	109.5	104.6	88.48	111.5	0.793543	0.0233807
O14817	TSPAN4	92.1	79.5	91.1	94.8	84.8	111.8	91.9	110.6	123.8	119.5	88.46	111.52	0.793221	0.00558744
Q2PPJ7	RALGAPA2	87.5	82.9	98.7	87.6	85.6	106.6	113.2	94.2	116.4	127.3	88.46	111.54	0.793079	0.0053847
P07992	ERCC1	103.7	81.5	93.5	83.4	80	98.8	107	124.4	115.3	112.3	88.42	111.56	0.792578	0.00571854
Q9NV56	MRGBP	89.5	99.3	74.7	87.5	91.1	122	92.2	116.2	112.3	115.2	88.42	111.58	0.792436	0.00714151
Q96FX7	TRMT61A	105.2	85.3	82.1	85.4	83.9	113.5	128.9	109.8	103.1	102.8	88.38	111.62	0.791794	0.00661772
P50225	SULT1A1	78.6	85.7	112.9	87.6	77.1	107.9	117.6	109.6	95.5	127.6	88.38	111.64	0.791652	0.0239501
Q9UBI6	GNG12	107.3	84.4	80.3	90.6	79.2	107.4	105.5	90.4	133.6	121.3	88.36	111.64	0.791473	0.0319065
O95427	PIGN	105	92.2	91.1	75.6	77.9	114.7	117.3	115.1	110.3	100.8	88.36	111.64	0.791473	0.00511298
Q9H6S0	YTHDC2	96.6	85.5	79	93.1	87.5	112.2	109.2	108.9	115.6	112.3	88.34	111.64	0.791293	0.000104325
P42892	ECE1	95	72.2	75.1	114.4	85	114.1	97.6	100.1	127.5	118.9	88.34	111.64	0.791293	0.0400272
Q8TDQ7	GNPDA2	101.2	86.6	95.1	82.5	76.3	107.9	114.4	97	133.7	105.2	88.34	111.64	0.791293	0.0155093
Q14119	VEZF1	102.6	78.4	91.1	82.5	87.1	113.2	104.4	113.2	119.3	108.2	88.34	111.66	0.791152	0.00136556
Q86VR2	RETREG3	86.3	87.4	90.7	77.4	99.8	111.1	88.4	100.7	120	138.2	88.32	111.68	0.790831	0.034929
Q9HBA0	TRPV4	85.1	84.5	84.1	112.2	75.5	105.2	113.5	100.7	117.5	121.7	88.28	111.72	0.79019	0.0127365
Q9NVH6	TMLHE	102.6	78.4	98.1	85.1	77.2	111.7	122.6	88.2	118.1	118.1	88.28	111.74	0.790048	0.0190904
Q99523	SORT1	84.1	103.9	71.5	98.2	83.6	112.4	106.7	126	109.1	104.5	88.26	111.74	0.789869	0.00931316
Q96EU7	C1GALT1C1	82.3	86.7	97.1	88.3	86.8	110.1	116.3	125.4	101.7	105.2	88.24	111.74	0.78969	0.00129142
P10515	DLAT	88.1	86.8	108	72.1	86.2	108.6	123.2	105.5	112.5	109.1	88.24	111.78	0.789408	0.00676497
O14639	ABLIM1	85.4	114.3	82.9	83.9	74.4	110.1	94.2	122	114	118.8	88.18	111.82	0.788589	0.0221856
P00748	F12	94.5	69.9	80.4	87.2	108.8	110.8	93.3	97.4	124.3	133.4	88.16	111.84	0.788269	0.0468258
P10176	COX8A	86.4	91.6	76.1	101.1	85.6	115	131.1	98.4	108.8	106	88.16	111.86	0.788128	0.00858902
O75881	CYP7B1	88.5	100.9	76.7	85.4	89.2	107.4	106.2	128.8	113.8	103.2	88.14	111.88	0.787808	0.00419821
O43556	SGCE	100.2	75.3	90.4	84.9	89.8	102.8	84.4	112	118.2	142.1	88.12	111.9	0.787489	0.0496885
Q9UKS6	PACSIN3	69.2	99.2	82.4	94.5	95.2	109.4	105.1	120.8	109	115.3	88.1	111.92	0.787169	0.00471156
P82279	CRB1	86.4	101	105.9	62.7	84.5	118.5	105.1	117.6	100.8	117.6	88.1	111.92	0.787169	0.0223324
P17050	NAGA	82	79.8	90.7	98.7	89.2	105.6	104.8	94.9	121.2	133.1	88.08	111.92	0.786991	0.0134827
P17655	CAPN2	84.1	91.8	84.3	85.3	94.9	109.4	108.2	98.7	110.3	133	88.08	111.92	0.786991	0.0044255
P46934	NEDD4	90	77.2	76.2	98.9	97.9	110.9	104.2	108.1	116.1	120.5	88.04	111.96	0.786352	0.00292136
Q15262	PTPRK	92.9	78.5	88.2	91.2	89.3	108.2	100.6	98.9	125.3	126.9	88.02	111.98	0.786033	0.00608965
P09669	COX6C	96.5	94.1	71.3	100.4	77.8	110.8	137.5	95.2	110.6	106	88.02	112.02	0.785753	0.0284378
P22033	MUT	93.6	86.7	85.4	88.5	85.2	109.3	130.1	96.9	113.4	111	87.88	112.14	0.783663	0.00234914
Q9C0I1	MTMR12	101.5	85.9	82.4	78.4	91.2	108.2	94.2	101.1	122.3	134.9	87.88	112.14	0.783663	0.0199297
Q96HU1	SGSM3	91.7	86	83.7	90.6	87.1	110	127.8	87.4	126.8	109.1	87.82	112.22	0.78257	0.0117589
Q9ULP9	TBC1D24	105.7	82.5	84.2	85.9	80.7	109.5	130.1	87.6	124.4	109.4	87.8	112.2	0.782531	0.0227459
Q9Y276	BCS1L	99.7	90.2	93.7	76.6	78.7	115.9	105.9	113.6	117.9	107.8	87.78	112.22	0.782214	0.00119423
Q5JS37	NHLRC3	91	83.7	83.9	76	104.2	109.7	111.3	106.9	110.2	123	87.76	112.22	0.782035	0.00216011
Q9H1K0	RBSN	102.5	83.8	91.3	75.9	85.3	105.7	110.4	111.6	117.7	115.7	87.76	112.22	0.782035	0.00106597
Q9GZM5	YIPF3	82.1	88.4	96.4	74.5	97.4	109.9	123.2	119.7	103.3	105.1	87.76	112.24	0.781896	0.00310591
Q8WW22	DNAJA4	71.3	98.6	69.1	107.8	91.9	110.2	102.1	101.2	112.2	135.6	87.74	112.26	0.781578	0.0371661
P13716	ALAD	96.5	85.5	88.1	81.8	86.6	111.5	103.2	121.4	108.5	116.8	87.7	112.28	0.781083	0.000273788
Q8N0W3	FUK	96.9	83.4	86.1	88.5	83.6	107.3	107.8	119.4	109.7	117.4	87.7	112.32	0.780805	0.000119391
P36871	PGM1	96.4	81.4	92	84.5	84.1	113	128.6	94.7	116.6	108.6	87.68	112.3	0.780766	0.00405983
Q5TAA0	TTC22	89.7	81.8	85.6	88.4	92.9	113.7	102.2	120.7	115.7	109.3	87.68	112.32	0.780627	0.000143799
Q8TCF1	ZFAND1	87.9	92.3	80.5	91.7	85.8	111.5	104.3	121.6	103.3	120.9	87.64	112.32	0.780271	0.000555481
P22695	UQCRC2	83.9	95	90.6	89.2	79.6	112.1	124.4	102.3	117	106	87.66	112.36	0.780171	0.000827933
P62070	RRAS2	66.7	100.7	100.1	90.7	80	112.8	113.1	112.4	110.3	113.3	87.64	112.38	0.779854	0.0050735
O94905	ERLIN2	104.5	85.6	93.3	74.2	80.5	111.4	137.3	84.1	125.3	103.9	87.62	112.4	0.779537	0.0462512
Q92625	ANKS1A	83.6	97.1	72.5	93.1	91.8	109.3	102.4	109	124.9	116.4	87.62	112.4	0.779537	0.00274774
O95081	AGFG2	93.2	94.2	89.4	80.7	80.5	112.5	114.9	98.8	122.7	113.2	87.6	112.42	0.779221	0.000932567
Q9H2K0	MTIF3	101	87.2	89.5	78.6	81.5	112.4	134.7	81	121.3	112.8	87.56	112.44	0.778726	0.0327654
Q969G5	CAVIN3	90.8	86.1	83.2	84.5	93.2	112.6	106.9	82.3	145.5	115	87.56	112.46	0.778588	0.0416296
P03915	MT-ND5	100	75	107	70.8	84.9	108.9	121.4	104.4	112.1	115.4	87.54	112.44	0.778549	0.0110011
Q9Y2C4	EXOG	95.8	83.6	81.5	89.3	87.5	107.5	88.7	120	117.3	128.8	87.54	112.46	0.77841	0.00904194
Q14BN4	SLMAP	79.4	93.7	78.9	87.3	98.3	109.8	107.5	96.5	132.1	116.5	87.52	112.48	0.778094	0.00740047
Q92747	ARPC1A	82.8	109.7	96.8	65.7	82.6	111.9	105.2	126.5	112.1	106.7	87.52	112.48	0.778094	0.0170623
O95858	TSPAN15	90.6	99.6	73.8	81.7	91.8	112.5	137.2	83.9	116.1	112.8	87.5	112.5	0.777778	0.0311981
Q00169	PITPNA	77.4	82.3	97.1	99.7	80.9	113.5	131.9	106.8	109.9	100.5	87.48	112.52	0.777462	0.00710774
P27701	CD82	80.4	96.2	73.1	83.9	103.8	114.2	109.1	116.1	113.2	110.1	87.48	112.54	0.777324	0.00225574
P00367	GLUD1	88.9	99.4	95.1	74.3	79.5	110.7	125.2	94.9	117.3	114.8	87.44	112.58	0.776692	0.00637466
Q5ST30	VARS2	92.2	89	95	83.8	77.2	104.6	102.5	127.8	112.8	115.2	87.44	112.58	0.776692	0.00181639
Q9BRA0	NAA38	78.8	82.2	103.7	92.4	80	110.1	106.5	105.2	95.3	145.8	87.42	112.58	0.776514	0.0341459
P11171	EPB41	90.3	98.1	69.5	98.2	81	112.1	102.3	145.5	99.9	103.1	87.42	112.58	0.776514	0.0374941
P35790	CHKA	81.4	76.9	69	104.2	105.5	119.3	94.9	132.1	97	119.8	87.4	112.62	0.776061	0.0402614
Q6BDS2	UHRF1BP1	94.9	85.4	84	87.7	84.9	101	110.9	113.5	125.3	112.3	87.38	112.6	0.776021	0.000403882
Q9UNQ2	DIMT1	71.5	110	78	92.5	84.9	103.3	96.4	128.2	98.8	136.4	87.38	112.62	0.775884	0.0439586
Q0IIM8	TBC1D8B	82.3	78	99.2	89.1	88.3	111.8	118.1	98.5	130.9	103.9	87.38	112.64	0.775746	0.00546087
P16930	FAH	85.5	84.1	113.5	78.6	75.1	111.1	108.4	107.2	115.1	121.5	87.36	112.66	0.77543	0.00835652
Q9BQQ3	GORASP1	83.1	88	92.3	84.6	88.8	113.4	139.9	85	114.5	110.5	87.36	112.66	0.77543	0.0212482
O94919	ENDOD1	89.2	89.8	85.4	75.3	97	109.3	112.8	105.3	123.4	112.5	87.34	112.66	0.775253	0.000612001
Q6PCB0	VWA1	93.9	85.6	71.8	85.3	100.1	100.8	109.5	105.5	121.1	126.4	87.34	112.66	0.775253	0.00570189
P05549	TFAP2A	108	82.4	85.8	76.5	84	119.4	112.9	92.3	125.5	113.3	87.34	112.68	0.775115	0.0115079
Q9NVQ4	FAIM	102	80.8	91.7	79.7	82.4	116.9	123.3	102.8	121.9	98.5	87.32	112.68	0.774938	0.0049697
A0A0A0MT89	IGKJ1	94.4	70.2	84.6	100.4	86.9	109.8	100.8	123	123.9	106	87.3	112.7	0.774623	0.00614184
Q6PML9	SLC30A9	102.8	76.6	95	74.5	87.6	110.4	133	101.2	112.7	106.3	87.3	112.72	0.774485	0.0104529
Q9NQT8	KIF13B	94.1	85.3	93.1	80.6	83.3	111.6	132	90.9	116.7	112.4	87.28	112.72	0.774308	0.00718549
P34949	MPI	99.1	76.9	98.3	84.9	77.2	107.9	117.3	98.3	116.9	123.2	87.28	112.72	0.774308	0.00461255
Q9UPQ0	LIMCH1	107.3	77.1	88.1	83.7	79.9	111.8	111.4	99.9	125	115.9	87.22	112.8	0.773227	0.00514179
Q86TP1	PRUNE1	106.7	74.3	97.6	71	86.4	107.2	140.8	92.2	109.4	114.4	87.2	112.8	0.77305	0.039522
Q9NTX5	ECHDC1	95.6	93.6	81.6	80.7	84.5	111.4	110.4	106.3	119.9	116	87.2	112.8	0.77305	0.000173565
P17174	GOT1	89.6	91.8	83.4	90.3	80.8	111.8	116.2	107.3	115	113.9	87.18	112.84	0.772598	1.08847e-05
Q86UL3	GPAT4	91.5	82.4	82.5	77.5	102	110.5	108.4	114.6	108.3	122.4	87.18	112.84	0.772598	0.000993287
Q9UKG1	APPL1	99.2	89.1	88.2	81.7	77.2	114.6	108.5	107.1	121.4	112.8	87.08	112.88	0.771439	0.000444198
Q76FK4	NOL8	93.1	83.2	84.9	94.1	80.1	110.9	89.2	138.5	97.6	128.4	87.08	112.92	0.771165	0.0276194
P43121	MCAM	102	82.5	74.9	88.4	87.4	111.4	104.1	96.3	132.6	120.4	87.04	112.96	0.770538	0.00999719
Q99569	PKP4	106.9	99.4	81	81.2	66.6	115.3	93.2	132.8	112.7	110.8	87.02	112.96	0.770361	0.0265792
O14770	MEIS2	112.9	87.1	93.3	74.9	66.7	110.5	118.6	95.6	116.6	123.8	86.98	113.02	0.769598	0.0234639
Q6JQN1	ACAD10	92.7	80	95.1	74.8	92.2	106.7	137.4	86.5	121	113.6	86.96	113.04	0.769285	0.0228957
Q9H1E5	TMX4	114	76.2	76.2	83.7	84.3	112.2	109.2	101.9	121.3	121	86.88	113.12	0.768034	0.010585
Q6ZU80	CEP128	96.9	75.1	88.9	82.3	91.2	115.8	99.9	117.2	104.3	128.4	86.88	113.12	0.768034	0.00313144
P13861	PRKAR2A	91.3	86.9	92.4	77.7	86	111.3	117.2	97.2	127	113.1	86.86	113.16	0.767586	0.00136024
A0A0C4DH29	IGHV1-3	107.8	81.5	87.9	75.2	81.9	114.1	81.9	129.4	112.8	127.7	86.86	113.18	0.76745	0.0326404
P62330	ARF6	84.4	105.7	87.8	72.4	83.9	112.2	135.9	105.6	106.9	105.2	86.84	113.16	0.767409	0.0105503
Q9C040	TRIM2	89.8	78.4	97.3	88.7	80	111.6	126.6	88.4	130.9	108.3	86.84	113.16	0.767409	0.0130888
O00391	QSOX1	74.3	96.6	71.7	102	89.6	113.6	135.6	99.2	120.1	97.3	86.84	113.16	0.767409	0.0218046
Q15120	PDK3	88.7	75.3	97.4	81.5	90.9	114.8	146.2	82	121.1	102.2	86.76	113.26	0.766025	0.0466231
Q15477	SKIV2L	89.6	82.8	81.9	83.8	95.6	114	114	108.8	118.2	111.3	86.74	113.26	0.765848	2.26859e-05
O15254	ACOX3	89.8	107.2	73.2	79.7	83.7	110.2	97.8	131.4	103.9	123.1	86.72	113.28	0.765537	0.0138285
Q8NBJ7	SUMF2	98.6	76.7	81.6	85.9	90.8	113.1	127.8	92.2	113	120.3	86.72	113.28	0.765537	0.00542109
O95671	ASMTL	96.4	88.4	86	81.3	81.5	111.5	111.4	102.2	115.5	125.8	86.72	113.28	0.765537	0.000491661
P49748	ACADVL	97.3	82.4	80.8	93	80	112.9	114.8	100.1	115.7	122.9	86.7	113.28	0.76536	0.000833698
Q12955	ANK3	105.8	99	77.2	77	74.5	110.9	123.5	84.6	121.1	126.4	86.7	113.3	0.765225	0.0292587
P13726	F3	71	108.9	80.9	72	100.6	111.7	108.9	99.3	104.8	142	86.68	113.34	0.764779	0.0376301
Q5JTJ3	COA6	86.3	76.9	90.3	96.1	83.6	112.6	127.6	101.6	113.6	111.5	86.64	113.38	0.764156	0.000943064
O75907	DGAT1	86.1	89	91.9	72.5	93.7	114.7	100.1	115.8	102.7	133.6	86.64	113.38	0.764156	0.00523433
P03950	ANG	97.3	63	90.6	77.2	105	114.5	113.6	88.3	141.2	109.4	86.62	113.4	0.763845	0.0446199
O00178	GTPBP1	94.8	85.8	81.8	88.4	82.1	111	120.1	109.2	117.1	109.6	86.58	113.4	0.763492	3.4646e-05
Q9Y3B6	EMC9	102.9	76.5	84.5	84.1	84.8	138.2	92.8	98.2	125.6	112.3	86.56	113.42	0.763181	0.0221619
Q16222	UAP1	79	83.3	83.5	84.8	102.3	112.5	148	89.5	108.3	109	86.58	113.46	0.763088	0.0317627
O95571	ETHE1	84.8	104.9	80.2	75.7	87.2	111.8	112.8	116.5	104.1	122	86.56	113.44	0.763047	0.00166638
P11117	ACP2	91.5	86	90.2	86.1	79	113.3	132.3	93.2	127.5	100.9	86.56	113.44	0.763047	0.00872311
P02766	TTR	92	82.7	68.9	97.1	92	114.5	104.1	99.2	113.8	135.7	86.54	113.46	0.762736	0.00993201
Q9Y281	CFL2	81.7	101.9	72.1	87	89.9	112.5	102.5	103.1	128.9	120.3	86.52	113.46	0.762559	0.00506482
Q8IY95	TMEM192	85.5	97.4	92.4	80	77.3	117.8	107.8	101.8	127.9	112.1	86.52	113.48	0.762425	0.00169236
P06681	C2	92.6	70.9	80.3	81.1	107.7	113.2	106	108.3	119	121	86.52	113.5	0.762291	0.00468055
O76027	ANXA9	95.3	104.8	74.1	67.9	90.4	109.9	102.1	128.4	119.6	107.5	86.5	113.5	0.762115	0.0113945
Q9BY89	KIAA1671	84	97.7	85.6	94	71.2	109	118.6	100.2	119	120.7	86.5	113.5	0.762115	0.00206957
Q9H477	RBKS	98	79.8	86.1	71.9	96.7	107.1	124.3	93.5	130.3	112.4	86.5	113.52	0.76198	0.0107539
P00167	CYB5A	106.2	91.8	73.8	77.6	82.8	114.1	138.4	93.2	126	96.1	86.44	113.56	0.761184	0.0312013
Q6IAN0	DHRS7B	99	86.2	85.4	78.5	83	106.8	130.9	97.8	117.2	115.1	86.42	113.56	0.761007	0.00309013
Q8WWX9	SELENOM	86.8	72.9	74.7	102.4	95.2	114.3	146.8	90.5	117.6	98.7	86.4	113.58	0.760697	0.0419816
P14222	PRF1	92.3	91.2	94	79	75.5	105.9	83.5	122	122.7	134	86.4	113.62	0.76043	0.0214693
P53597	SUCLG1	89.3	87.1	95.3	77.2	83	113.7	149.3	90.2	123.6	91.4	86.38	113.64	0.76012	0.0437719
Q96AP7	ESAM	84.3	80.4	81.8	97.7	87.7	106.5	101.8	118.6	119.9	121.4	86.38	113.64	0.76012	0.000631599
P12074	COX6A1	95.2	84.7	84.1	91.2	76.6	116.1	128.6	92.1	128.4	103	86.36	113.64	0.759944	0.00832932
P18440	NAT1	81.8	84.1	104.6	81.1	80.2	111.6	129.1	94.9	109.2	123.5	86.36	113.66	0.75981	0.00675195
O43760	SYNGR2	88.5	88.1	87.9	78.9	88.1	113.6	137.2	84.4	123.8	109.5	86.3	113.7	0.759015	0.0154805
P14854	COX6B1	94.2	81.3	75.6	93.3	87	113.8	141.8	81.2	130.8	101	86.28	113.72	0.758706	0.0412233
A8TX70	COL6A5	85.2	83.4	88.8	87.2	86.8	116.2	103.4	113.9	135.5	99.6	86.28	113.72	0.758706	0.00251343
Q13444	ADAM15	70.8	86.3	91.5	91.3	91.4	112.4	97	121	115.1	123	86.26	113.7	0.758663	0.00197779
Q99536	VAT1	94.9	80.4	94.7	77.1	84.2	114.3	118.7	96.7	127.7	111.3	86.26	113.74	0.758396	0.00232461
Q9BVJ7	DUSP23	88.5	80.3	102.2	79	81.3	111.9	113.5	100.2	135.1	108.1	86.26	113.76	0.758263	0.00522755
Q96CD2	PPCDC	88	82.6	99.7	78.1	82.7	109.1	101.3	134.5	114.4	109.5	86.22	113.76	0.757911	0.00343343
P31930	UQCRC1	87	84.3	92	83.2	84.4	113.3	129.9	95	119.6	111.2	86.18	113.8	0.757293	0.00162927
P48047	ATP5O	91.8	91.1	94.1	81.4	72.5	113.4	146.5	94.4	115.7	99.1	86.18	113.82	0.75716	0.0243664
P32119	PRDX2	90.3	88.9	85.4	91.9	74.2	114.1	108.3	135.9	100.4	110.6	86.14	113.86	0.756543	0.00339033
Q9Y2G5	POFUT2	96.6	77.3	90.1	76.5	90.2	113	130.2	81.1	138.9	106.2	86.14	113.88	0.75641	0.0333884
Q4KMQ2	ANO6	95.3	76.8	80.1	82.2	96.2	109.3	97.9	104.1	110.4	147.7	86.12	113.88	0.756235	0.0203671
Q9Y4E6	WDR7	88.9	80.4	81.3	96.6	83.4	118.5	120.7	92.1	124.3	113.8	86.12	113.88	0.756235	0.00259906
Q7Z4H3	HDDC2	88.4	76.6	90	85.9	89.7	117.4	112.5	96.8	131.2	111.6	86.12	113.9	0.756102	0.00179571
Q96CN7	ISOC1	114.2	70.8	100.2	80.9	64.1	111.8	129.4	86.3	121.9	120.6	86.04	114	0.754737	0.0472142
Q9BYB0	SHANK3	85.8	81.9	98.6	85	78.8	117.1	115.8	111.7	124	101.3	86.02	113.98	0.754694	0.000541945
Q9Y6G3	MRPL42	77.7	93.2	78.5	93.2	87.4	114.1	111.6	112.5	139.5	92.2	86	113.98	0.754518	0.00953183
Q9P2M7	CGN	75.1	114.3	76.7	85.5	78.4	112.4	112.1	99.9	113.2	132.4	86	114	0.754386	0.0141787
Q8IXM3	MRPL41	84.5	85.5	80.3	85.8	93.8	105.1	116.9	119.2	119	109.8	85.98	114	0.754211	4.88786e-05
Q99798	ACO2	93.5	79.8	100.7	76.5	79.4	112.6	149	81.7	122.9	104.1	85.98	114.06	0.753814	0.047778
P61966	AP1S1	89.3	91.1	72.1	104.5	72.8	100.9	98.7	130.7	113.1	126.9	85.96	114.06	0.753638	0.0137374
P13591	NCAM1	83.1	83.5	82.1	92.8	88.1	113.2	110.7	94.1	146.3	106.1	85.92	114.08	0.753156	0.0135044
Q07820	MCL1	85.1	84.6	85.1	91.6	83	110.5	83.6	130.9	117.7	127.8	85.88	114.1	0.752673	0.0109944
P78345	RPP38	94.7	86.6	74.8	88.9	84.5	116.1	88.7	135.4	107.8	122.7	85.9	114.14	0.752585	0.0102102
Q96JB2	COG3	88.6	80.1	92.5	79.9	88.3	112	122.6	91.9	107	137.1	85.88	114.12	0.752541	0.00765669
Q8NB37	GATD1	83.7	105.7	83	79.8	76.9	108.2	106.8	105.2	115.6	135	85.82	114.16	0.751752	0.00546098
Q6ZNW5	GDPGP1	99.5	74.6	91.1	80.3	83.6	106.8	104.5	100.9	125.3	133.4	85.82	114.18	0.75162	0.00630395
Q96RQ3	MCCC1	78.4	82.8	96.9	92	78.9	114.1	127.8	91.4	127.1	110.6	85.8	114.2	0.751313	0.00575785
P00734	F2	89.3	73.7	64.2	111	90.8	115.2	109.9	110.4	118.6	117	85.8	114.22	0.751182	0.00851993
Q5T447	HECTD3	92	84.1	90.6	84	78.2	114.3	94	114.7	132.8	115.3	85.78	114.22	0.751007	0.00266772
P56134	ATP5J2	101.4	78.8	84.9	81	82.7	117.7	140.2	97.9	127	88.5	85.76	114.26	0.750569	0.0239753
Q9BUR5	APOO	87.6	72.4	95.8	85.5	87.4	117.2	146.6	82.6	121	103.8	85.74	114.24	0.750525	0.0341441
Q9BX68	HINT2	80.6	82.1	97.1	83	85.9	112.9	127.4	97.6	121.9	111.6	85.74	114.28	0.750263	0.00127868
Q5VZK9	CARMIL1	82.4	90.6	77.4	88.6	89.5	114.2	124.6	96.8	119.2	116.7	85.7	114.3	0.749781	0.000675154
Q86TX2	ACOT1	96.1	84.5	78.1	84.7	85.1	106.9	106.6	107	119.5	131.6	85.7	114.32	0.74965	0.00108884
Q53SF7	COBLL1	69.3	105.4	100.7	82.9	70	112.5	102.8	123	116.6	116.8	85.66	114.34	0.749169	0.00833023
Q13510	ASAH1	87.3	96.1	92.4	72.8	79.7	114	132.9	109.5	97.6	117.8	85.66	114.36	0.749038	0.00382884
Q9NP98	MYOZ1	87.7	79.4	80.9	79.8	100.3	109.3	104.2	98.4	123.1	136.9	85.62	114.38	0.748557	0.00707136
Q13630	TSTA3	78.3	94.2	93	71.8	90.6	114.1	153.9	105.3	95.9	103	85.58	114.44	0.747815	0.0328845
Q9NZN3	EHD3	71.9	87.3	111.5	75.9	81.1	124	99.5	118.6	139.1	91	85.54	114.44	0.747466	0.0314661
Q8N573	OXR1	75.4	90.4	88.8	93.8	79.2	113.2	142.8	91.8	113.2	111.4	85.52	114.48	0.74703	0.0114623
Q9UHL4	DPP7	72.1	90.7	100.6	78	86.1	112.8	142.3	100	122.5	94.8	85.5	114.48	0.746855	0.0184079
Q6QNY1	BLOC1S2	84.2	85.8	88.5	86.4	82.6	108	113.4	121.5	107.8	121.7	85.5	114.48	0.746855	1.91359e-05
Q5JS54	PSMG4	97.8	77.7	82.6	75.4	94	108	120.5	113.4	126.4	104.2	85.5	114.5	0.746725	0.00131001
P05186	ALPL	73.3	108.3	75.5	84.5	85.9	112	129	103.5	126	102	85.5	114.5	0.746725	0.00842633
Q9BV79	MECR	106.4	81.4	89.9	75.4	74.4	113.6	137.6	96.7	114.5	110.2	85.5	114.52	0.746594	0.0112292
O15455	TLR3	87.3	83.2	86.1	91.4	79.4	106	104	116.3	96.9	149.3	85.48	114.5	0.74655	0.0153549
Q9Y3R5	DOPEY2	81.8	84.3	78.2	103.7	79.4	108.7	130.4	99.3	118.9	115.4	85.48	114.54	0.74629	0.00315185
P51687	SUOX	78.3	91.7	87.1	81.6	88.6	112.4	117.5	116.4	120.2	106.2	85.46	114.54	0.746115	2.90188e-05
O43488	AKR7A2	96.3	88.6	87.2	76	79.2	114.6	133.8	88.8	121.5	114.1	85.46	114.56	0.745985	0.00747082
A0A0A0MS14	IGHV1-45	84.6	82.5	105.4	77.7	77.1	115	92.2	124.8	99.9	140.9	85.46	114.56	0.745985	0.0207131
Q9BTT6	LRRC1	90.8	95.4	69.5	80.2	91.2	112.5	112.9	108.2	119.6	119.6	85.42	114.56	0.745635	0.00050827
O75947	ATP5H	86.2	99.2	87.4	82.5	71.7	114.8	147.4	92	119.8	98.8	85.4	114.56	0.745461	0.0251952
Q86UA1	PRPF39	85.8	83.6	72.1	91	94.4	112.2	97.9	159.1	96.3	107.5	85.38	114.6	0.745026	0.042584
Q8N4T8	CBR4	82.4	81.6	115.4	74	73.4	111.9	118.7	101.8	115.4	125.3	85.36	114.62	0.744722	0.00966831
P50148	GNAQ	102.8	87.1	78.8	76.8	81.1	113.7	120.8	93.7	128.1	117	85.32	114.66	0.744113	0.00425968
O60244	MED14	94.2	85	86.7	80.5	80.2	114.7	98.2	101.9	110.4	148.2	85.32	114.68	0.743983	0.0130391
Q8IV38	ANKMY2	86	78.5	82	92.6	87.4	103.8	102.8	108.3	141.7	116.7	85.3	114.66	0.743939	0.00472527
P49753	ACOT2	107.4	79	81.7	76.4	82	120	126.7	86.2	133.8	106.8	85.3	114.7	0.743679	0.0196163
P01721	IGLV6-57	98.8	78.3	78.1	82.2	89.1	129.6	112.1	111.4	111.6	108.9	85.3	114.72	0.74355	0.000633479
P25705	ATP5F1A	94.6	86.5	94.5	77.2	73.6	114	139	94.2	120.1	106.2	85.28	114.7	0.743505	0.0092077
Q6IPR1	ETFRF1	76.9	86.7	104.2	90.2	68.4	110.4	104.2	145.3	101.7	112	85.28	114.72	0.743375	0.0181939
P01031	C5	75.2	67	68.6	112.5	103	114.2	102.1	113.7	120.4	123.4	85.26	114.76	0.742942	0.0192021
P21589	NT5E	96.4	70.6	74.5	84.6	100.1	114.1	106.2	110.3	129	114.1	85.24	114.74	0.742897	0.00287237
P24539	ATP5F1	86.7	91.5	93.5	77.8	76.5	114.1	139.7	96.1	119.3	104.9	85.2	114.82	0.742031	0.00665983
Q9Y5Z4	HEBP2	81.5	101.7	78.7	78.5	85.5	113.8	122	100.7	123.2	114.4	85.18	114.82	0.741857	0.00101907
Q96EY8	MMAB	84.6	74.2	102.1	80.9	84.1	113.7	117.9	104.3	128.6	109.6	85.18	114.82	0.741857	0.00136978
Q9UJC3	HOOK1	73.4	122.9	71.7	84.9	73	115.8	117.1	108.3	122.5	110.4	85.18	114.82	0.741857	0.018423
Q9Y4G6	TLN2	103.2	72.7	89.2	72.1	88.7	113.1	122.1	84	140.3	114.7	85.18	114.84	0.741728	0.0252573
P43304	GPD2	88.7	87.6	101.5	73.8	74	113.3	131.5	99	123.1	107.3	85.12	114.84	0.741205	0.00491302
Q5R3I4	TTC38	112.2	71.4	89.6	71.7	80.7	110	140.9	93.5	121.7	108.2	85.12	114.86	0.741076	0.0262346
P35237	SERPINB6	89.7	83.2	94.3	77.3	81.1	113.6	131.2	95.9	123.6	110.1	85.12	114.88	0.740947	0.00227516
Q96GK7	FAHD2A	93.5	80.9	94.1	65.5	91.6	114.8	124.6	106.5	117.8	110.7	85.12	114.88	0.740947	0.00145226
Q8WVQ1	CANT1	88.2	83.6	86.7	82.5	84.6	112.4	143.1	97.9	117	104	85.12	114.88	0.740947	0.00533492
A0A0C4DH34	IGHV4-28	75.1	91	89.6	102.4	67.5	116.5	106	144.6	121.1	86.2	85.12	114.88	0.740947	0.0308841
P13073	COX4I1	97.1	84.6	77.1	86.6	80	114.8	145.5	89.6	122	102.7	85.08	114.92	0.740341	0.0177372
O95749	GGPS1	83.8	81.9	88	85.8	85.8	115.2	132.4	96.3	120.8	110	85.06	114.94	0.740038	0.00113852
Q00577	PURA	95.5	84.2	86.9	85	73.7	115.4	135.2	88.6	128.6	107	85.06	114.96	0.73991	0.0101282
Q6YP21	KYAT3	98.9	101.6	71.7	70.8	82.2	113.5	156.1	96.8	93.3	115.1	85.04	114.96	0.739736	0.049514
P62879	GNB2	103.4	70.1	107.6	63.8	80.3	112.6	110.7	108.7	123.6	119.4	85.04	115	0.739478	0.0117096
Q9H2J4	PDCL3	80.3	84	79.5	81.5	99.8	116.3	98.7	105	120.5	134.4	85.02	114.98	0.739433	0.00335338
Q02083	NAAA	82.6	79.9	92.8	91.8	77.9	115	133.3	108	109.3	109.5	85	115.02	0.739002	0.000707648
P07358	C8B	86.1	73.6	69.1	91.7	104.3	113.8	107.2	116.8	115	122.4	84.96	115.04	0.738526	0.00219366
Q9H160	ING2	75.1	85.7	85	91.7	87.3	120.1	85	157.5	100.6	112	84.96	115.04	0.738526	0.0420371
Q9H479	FN3K	115	79.8	83.2	72.7	74	119.1	111.6	86.7	141.4	116.5	84.94	115.06	0.738224	0.0327403
Q5THJ4	VPS13D	79.8	73.3	96.7	82.2	92.6	109.9	106.9	111.6	125.4	121.5	84.92	115.06	0.73805	0.000635718
P36542	ATP5F1C	86.6	93.7	90	81.9	72.3	113.9	148.6	92.1	121.7	99.3	84.9	115.12	0.737491	0.0208814
Q13671	RIN1	76.3	82.8	72.3	93	100	114.2	112.4	117.3	113.3	118.4	84.88	115.12	0.737318	0.000440981
P08559	PDHA1	89.4	80.8	97.8	77.3	78.9	114.6	131.5	99.7	121.3	108.7	84.84	115.16	0.736714	0.00184207
Q70CQ2	USP34	90.4	81.4	86.8	77.6	87.7	114.8	109	126.1	113.8	112.3	84.78	115.2	0.735938	3.63986e-05
Q9H0Q0	FAM49A	99.3	71.7	88.7	81	83.1	112.2	123.8	109.6	118.9	111.8	84.76	115.26	0.735381	0.000407303
Q9H8M7	MINDY3	88.7	100.2	74.9	77.6	82.3	102.9	116.6	118.5	113.4	124.8	84.74	115.24	0.735335	0.000748428
Q9HCC0	MCCC2	85.8	77.5	95.8	82.6	82	114	122.6	104.9	119	115.7	84.74	115.24	0.735335	9.80265e-05
O95528	SLC2A10	85.3	83.7	80.3	83.9	90.4	111.3	134.8	92.4	119.4	118.6	84.72	115.3	0.734779	0.00254642
Q86U28	ISCA2	84.7	77.7	91.8	73.7	95.6	108.7	131.7	84.6	146.7	104.9	84.7	115.32	0.734478	0.0296647
Q13576	IQGAP2	97.6	80.3	82.2	84.5	78.8	114.8	137.1	92.6	128.1	104.2	84.68	115.36	0.73405	0.00765212
P15428	HPGD	79.4	105.6	100.5	78.2	59.5	111.4	101.1	130.3	109.9	124.1	84.64	115.36	0.733703	0.0142513
P29622	SERPINA4	102.9	73	63.1	83.9	100	113.5	99.2	106.6	119.1	138.7	84.58	115.42	0.732802	0.016264
Q96CX2	KCTD12	102.7	70.3	91.3	70.7	87.7	115.7	116.8	106.1	122.3	116.3	84.54	115.44	0.732328	0.00184012
Q9NZQ3	NCKIPSD	91.4	78.3	93.7	76.8	82.5	112.8	97	103.3	136.2	128	84.54	115.46	0.732202	0.00516117
O43189	PHF1	112.2	82.5	93	59.4	75.4	112.7	110.7	153.5	102.9	97.6	84.5	115.48	0.731728	0.0475347
O94966	USP19	79.6	73.8	74.7	116.3	78.1	96.2	86	129.3	134.1	131.8	84.5	115.48	0.731728	0.0431541
P15169	CPN1	83.1	88	77.9	76.5	97	104.7	115.8	101.2	137	118.8	84.5	115.5	0.731602	0.00286258
Q8TET4	GANC	84.4	81.7	88.3	83.6	84.3	111.7	145	102	99	119.9	84.46	115.52	0.731129	0.00573068
P03952	KLKB1	78.7	78.2	70.8	96.4	98.1	114.7	104.4	111.2	117.5	129.9	84.44	115.54	0.730829	0.00191588
Q9UHQ9	CYB5R1	68.3	90.5	86.8	80.5	95.8	111.9	125.6	94.1	130.7	115.9	84.38	115.64	0.729678	0.00422456
Q9HCC9	ZFYVE28	83.8	91.9	84.1	81.2	80.7	106.7	106.1	147.3	114.1	104	84.34	115.64	0.729332	0.0056072
P53365	ARFIP2	93.3	78.1	74.8	95.2	80.3	116	148.8	92.1	123.1	98.4	84.34	115.68	0.72908	0.0201844
O14521	SDHD	95	84.6	80.4	66	95.6	109.6	149	89.6	115	115.3	84.32	115.7	0.728781	0.0213955
Q96AT9	RPE	91.4	76.8	99.1	74.3	80	113.1	102.9	116.4	114.9	131.2	84.32	115.7	0.728781	0.00136231
P27144	AK4	78.6	76.2	99.8	76.4	90.4	111.8	139	97.8	122.5	107.5	84.28	115.72	0.72831	0.00588634
P31323	PRKAR2B	109.6	75.4	88.6	78.9	68.9	114.6	139.5	89.8	132.1	102.7	84.28	115.74	0.728184	0.0263518
Q9NZR1	TMOD2	92.9	69.3	88.5	87.7	82.9	105.2	153.8	89.3	124.7	105.7	84.26	115.74	0.728011	0.0281454
Q9NZC4	EHF	77.8	96.9	83.5	74.8	88.3	112.2	116.6	105.9	120.9	123.2	84.26	115.76	0.727885	0.000233205
P04181	OAT	82.9	78.2	76.1	90.8	93.2	114.7	147.6	102.1	115.2	99.1	84.24	115.74	0.727838	0.00923107
Q5HYI7	MTX3	89.7	75.8	94.7	71.7	89.3	114	114.6	99.4	112.5	138.3	84.24	115.76	0.727713	0.00345456
P13987	CD59	96.3	92.2	72	69	91.6	113.9	131.5	93.3	138.8	101.4	84.22	115.78	0.727414	0.0157582
Q96EK6	GNPNAT1	69.6	88.9	85.4	81.9	95.3	116.5	156.2	82	124.9	99.3	84.22	115.78	0.727414	0.0440408
Q96PB1	CASD1	93.6	88.4	80.5	83.2	75.3	111.4	112.6	115.9	122.1	117	84.2	115.8	0.727116	2.60678e-05
A0AV96	RBM47	77.7	99.5	84.9	84.3	74.5	114.3	130.7	100.9	123.6	109.6	84.18	115.82	0.726817	0.00159418
Q13449	LSAMP	99.8	74	85.5	80.1	81.4	112.7	120.1	116	136.9	93.4	84.16	115.82	0.726645	0.0048418
Q9H4G0	EPB41L1	70.8	109.1	82.1	90.9	67.9	116	106.1	119.5	117.4	120.2	84.16	115.84	0.726519	0.0038603
Q9NZW5	MPP6	110.4	69.1	86.6	74.5	80.1	113.8	114.7	92.6	134.2	124	84.14	115.86	0.726221	0.0128474
P46093	GPR4	110.6	66.3	95.5	67.7	80.2	115.3	113	107.8	140.9	102.7	84.06	115.94	0.72503	0.0179142
P02749	APOH	96.3	70.5	64.7	86.4	102.3	114.6	105.4	111.3	115.1	133.3	84.04	115.94	0.724858	0.00600499
O95197	RTN3	77.5	88.5	61.7	108	84.5	117.4	114.3	105.1	123.9	119.1	84.04	115.96	0.724733	0.00446985
Q96RQ1	ERGIC2	77.9	82.1	89.5	78.8	91.9	110.9	101.3	130.4	125	112.2	84.04	115.96	0.724733	0.0006658
Q92673	SORL1	91.2	87.8	93.3	69.5	78.3	119.1	107.7	113	114.4	125.8	84.02	116	0.72431	0.000349612
O00534	VWA5A	100	88.1	82.3	79.5	70.1	115.1	117.1	96.7	116.3	134.7	84	115.98	0.724263	0.00341101
Q9H1H9	KIF13A	77.1	79.4	88.1	84.4	91	114.7	98.9	146.4	105.8	114.1	84	115.98	0.724263	0.00568785
P51993	FUT6	72.6	93.2	77.5	81.1	95.5	118.1	150.7	98.8	105.5	107	83.98	116.02	0.723841	0.0139743
P18433	PTPRA	102.7	79	75.5	84.6	78.1	111.7	115.4	113	125.6	114.4	83.98	116.02	0.723841	0.000392895
Q9H0R4	HDHD2	109.1	73.1	93.4	69.8	74.4	113.9	135	87.6	139.7	104.1	83.96	116.06	0.723419	0.0307344
P31513	FMO3	83.4	93	81.9	90.1	71.3	118	111.3	109.1	135.4	106.4	83.94	116.04	0.723371	0.00106137
Q8TB61	SLC35B2	84.9	84.6	86.2	79.4	84.6	115.2	153	87.9	120.9	103.4	83.94	116.08	0.723122	0.0183473
Q8TD43	TRPM4	77.3	96.4	75	93.3	77.7	111.2	114.6	107.9	109.7	137	83.94	116.08	0.723122	0.0017594
Q01484	ANK2	95	82.7	75.7	87.1	79.1	115.3	91.9	126	118.2	128.9	83.92	116.06	0.723074	0.00235394
Q9Y223	GNE	76.7	92.8	79.9	92.2	78	112.8	142.8	94.7	121.2	109	83.92	116.1	0.722825	0.00600068
Q13825	AUH	101.3	79.2	85	76.4	77.7	115.6	150.6	82.1	122.9	109.4	83.92	116.12	0.722701	0.0273495
Q08257	CRYZ	99.9	87.9	76.9	80.2	74.6	114.6	140.9	88.8	128.7	107.5	83.9	116.1	0.722653	0.0124839
O60287	URB1	90.2	86	81.9	82.4	78.9	107.4	84.7	113.7	121.1	153.7	83.88	116.12	0.722356	0.0218879
Q12912	LRMP	98.4	84.3	83.5	71	82	115.1	96.8	111.7	134.5	122.5	83.84	116.12	0.722012	0.00279334
O75208	COQ9	101.2	73	84.6	79.8	80.7	106	109.6	111.1	123.6	130.5	83.86	116.16	0.721935	0.00123431
A0A0C4DH25	IGKV3D-20	89.8	73.6	93.8	71.8	90.1	116.3	89.9	119.4	112.4	142.9	83.82	116.18	0.721467	0.00990366
Q99643	SDHC	101.2	76.8	83.2	75.3	82.3	112.2	146.6	81.7	122.9	117.9	83.76	116.26	0.720454	0.0215512
P33151	CDH5	104.5	80.6	80.7	80.7	72.2	112.7	90.9	113.5	129.4	134.8	83.74	116.26	0.720282	0.00863626
Q7RTU9	STRC	101.2	83.4	88.3	67.1	78.4	113.5	99.8	121.7	130.1	116.4	83.68	116.3	0.719518	0.00248482
A0A0B4J2D5	GATD3B	95.2	82.4	107.9	61.4	71.3	115	146.6	88	124	108.1	83.64	116.34	0.718927	0.0327179
P28289	TMOD1	101.7	71.3	75.8	86.1	83.1	115.8	110.1	112.3	126	117.9	83.6	116.42	0.71809	0.000536242
O95294	RASAL1	75.1	103.2	81.1	78.8	79.7	117.9	128.3	101	121	113.8	83.58	116.4	0.718041	0.00124633
Q15011	HERPUD1	85.8	72	85.2	69.6	105.1	127.8	118.5	110.5	121	104.5	83.54	116.46	0.717328	0.00236299
Q02127	DHODH	82.3	85	75.6	84.1	90.6	106.6	127.1	113	109	126.9	83.52	116.52	0.716787	0.000173967
Q9NRG7	SDR39U1	90.4	78.2	91.8	78.8	78.3	118	126.1	99.1	134.3	105	83.5	116.5	0.716738	0.00181072
Q96FV2	SCRN2	86.2	80.7	102	68.4	80.1	116.1	130.7	93.1	124.1	118.6	83.48	116.52	0.716444	0.00431322
Q99828	CIB1	82.9	85.6	69.7	107.7	71.5	119.9	124.7	95.8	119.5	122.7	83.48	116.52	0.716444	0.00493757
Q5TH69	ARFGEF3	95.9	83.5	78.3	73.2	86.5	112.6	122	105.6	118.9	123.5	83.48	116.52	0.716444	0.000185822
Q9UIJ7	AK3	95.1	89.2	87.1	73.6	72.2	114.6	137.2	93.8	123.9	113.2	83.44	116.54	0.715977	0.0043566
Q96M96	FGD4	83	85.1	88.7	79.7	80.7	123.1	116	120.3	113.8	109.8	83.44	116.6	0.715609	2.71443e-06
O00339	MATN2	109.9	72.7	80.9	84.6	69	116.7	109.9	92.5	158.5	105.3	83.42	116.58	0.71556	0.0373951
Q16698	DECR1	91.1	87.3	92.9	72.9	72.9	114.5	139.5	94.5	118.6	115.8	83.42	116.58	0.71556	0.0042162
Q96MM6	HSPA12B	103.1	75.1	90.9	73.4	74.3	117.3	106.6	102.4	130.8	126	83.36	116.62	0.7148	0.00323416
P27169	PON1	82.1	81.1	71.3	87.6	94.6	117	108.7	112.5	97.2	147.8	83.34	116.64	0.714506	0.00713644
Q8NCL4	GALNT6	88.8	66.6	91.5	73.6	96.1	113.7	155.3	92.1	119.2	103	83.32	116.66	0.714212	0.024927
P08603	CFH	88.7	68	68.4	85.6	105.8	115.2	109.9	119.4	114.5	124.6	83.3	116.72	0.713674	0.00209354
P39210	MPV17	87.4	59.6	115.6	78.2	75.5	106.4	125.9	111.2	105.1	135.1	83.26	116.74	0.713209	0.0157119
O76041	NEBL	86.3	86.9	84.7	86.4	72	115	133.5	116.3	118	100.9	83.26	116.74	0.713209	0.000471506
Q9NTG7	SIRT3	80.4	80.8	109.7	75.4	69.8	113.2	133.7	87.7	130.4	118.8	83.22	116.76	0.712744	0.0139299
Q6NZI2	CAVIN1	82.7	84	80.7	75.6	93	115.2	101.9	90.6	142.9	133.3	83.2	116.78	0.712451	0.0102788
Q86Y56	DNAAF5	88.5	103.4	79.6	65	79.3	107	142.7	105.4	109.7	119.3	83.16	116.82	0.711864	0.00698804
P10606	COX5B	91.6	81.7	77.4	83.9	81.2	118.5	145.1	92.5	117.7	110.4	83.16	116.84	0.711743	0.00502117
Q96EY5	MVB12A	70.2	85.2	86.6	83.2	90.5	116.7	96.4	125.6	138.4	107.1	83.14	116.84	0.711571	0.00302633
P56589	PEX3	87.5	70.8	92.8	77.6	86.8	114.8	116	114.1	116.3	123.2	83.1	116.88	0.710986	4.60013e-05
Q16799	RTN1	114.8	75	72.9	80.9	71.7	115.2	147	106.8	114.7	100.9	83.06	116.92	0.7104	0.0175848
Q8IVI9	NOSTRIN	77.4	86.2	79	83.2	89.5	113.2	106.3	105.3	145.3	114.5	83.06	116.92	0.7104	0.00222143
P16083	NQO2	66.7	103.1	67	100.6	77.9	113.1	140.6	91.7	146.1	93.3	83.06	116.96	0.710157	0.0409979
Q86YH6	PDSS2	90.3	82.3	73.3	82.4	86.9	118.3	126.8	93.3	122.6	123.7	83.04	116.94	0.710108	0.000981804
P02656	APOC3	64.3	72.7	61.6	118.5	98	116.5	112.3	101.7	125.7	128.7	83.02	116.98	0.709694	0.0219494
Q53EL6	PDCD4	93.3	97.5	84.7	72.9	66.7	113.7	131.9	104	115.2	120.1	83.02	116.98	0.709694	0.00181224
P30046	DDT	93.2	71.2	90.7	81.3	78.6	115.3	132.2	104.9	121	111.6	83	117	0.709402	0.000540344
Q8ND71	GIMAP8	101.4	77	74	79	83.4	116.6	116.5	109.9	118.7	123.4	82.96	117.02	0.708939	0.000209048
P06881	CALCA	82.1	66.5	91.5	78.2	96.5	116.9	122.5	78.9	146.1	120.8	82.96	117.04	0.708817	0.0220391
Q99735	MGST2	75.3	102.6	72.5	110.1	54.2	117.5	120.3	120	98.1	129.4	82.94	117.06	0.708526	0.0180102
P00846	MT-ATP6	89.6	85.9	93.5	70.8	74.9	116	134.5	91.6	128.2	115.1	82.94	117.08	0.708405	0.00395852
P34896	SHMT1	85.4	74.9	99.9	82.1	72.2	116.8	124.8	113.3	120.9	109.6	82.9	117.08	0.708063	0.000275676
P50135	HNMT	106.1	69.1	96.7	67.3	75.3	116.1	140.6	89.6	134.5	104.7	82.9	117.1	0.707942	0.0232395
O00142	TK2	94.7	89.7	77.7	74.2	78	107.2	141.6	99	115.7	122.2	82.86	117.14	0.707359	0.00321845
P42773	CDKN2C	102.8	81.9	78.6	73.4	77.6	101	97.6	121.6	100.4	165.2	82.86	117.16	0.707238	0.0373488
Q5HYK3	COQ5	101.9	76.6	82.3	81.9	71.5	117.1	133.6	104.2	121.1	109.7	82.84	117.14	0.707188	0.00143905
P01709	IGLV2-8	121.1	70.3	74.4	65.9	82.5	116	101.8	103.4	142.1	122.6	82.84	117.18	0.706947	0.0240239
O43520	ATP8B1	75.3	105.1	68.2	83.9	81.5	109	98.6	148.2	107.9	122.4	82.8	117.22	0.706364	0.0118798
O75077	ADAM23	88.8	79	97.5	75.6	73.1	108.7	128	93.1	157.7	98.6	82.8	117.22	0.706364	0.025659
P36980	CFHR2	99.8	60	65.7	92.8	95.5	114.3	94	107.5	140.7	129.7	82.76	117.24	0.705902	0.0181151
Q7L5Y1	ENOSF1	82.5	74.9	80.1	81.9	94.2	113.6	102.8	124.6	116.7	128.6	82.72	117.26	0.705441	0.000238932
Q9Y3E2	BOLA1	71.4	87.4	82.5	85.6	86.7	115.4	98.1	124.4	108.6	139.8	82.72	117.26	0.705441	0.00200481
Q9H7X7	IFT22	87.9	70.4	75.7	81.4	98.2	101.9	112.9	116.9	119.4	135.3	82.72	117.28	0.705321	0.00142704
P00395	MT-CO1	82.4	84.8	81.2	79.4	85.7	112.6	148.2	108.9	126.5	90.3	82.7	117.3	0.70503	0.0073857
P43251	BTD	87.5	77.6	76.6	89	82.4	113.2	114.4	109.7	131.7	117.9	82.62	117.38	0.703868	6.21441e-05
P24298	GPT	75	87.7	83.5	84	82.6	122.3	101.9	121.1	127.2	114.6	82.56	117.42	0.703117	9.21217e-05
Q9HCJ6	VAT1L	100.3	74	82.7	78.4	77.2	115.4	106	96.4	144.9	124.7	82.52	117.48	0.702417	0.00634308
Q8WV41	SNX33	81.4	95.5	73.1	84.5	78.1	104.4	98.9	106.8	111.3	166.1	82.52	117.5	0.702298	0.0263597
Q6NVY1	HIBCH	80.9	95.2	80.4	85.3	70.6	115.3	131.9	97.9	119.2	123.2	82.48	117.5	0.701957	0.000949936
Q9P2T1	GMPR2	93.1	77.8	83.5	77.6	80.4	114.9	120.8	106.7	120.3	124.9	82.48	117.52	0.701838	3.49579e-05
Q14118	DAG1	95.5	88.8	71.6	80.8	75.6	117.4	116.2	96	136	122	82.46	117.52	0.701668	0.00195538
A0A0B4J1Y8	IGLV9-49	100.9	74.4	75.4	87.2	74.4	117.5	88.4	131.8	141.1	108.9	82.46	117.54	0.701548	0.0104419
Q9Y646	CPQ	103.9	64.3	83.9	72.5	87.6	118.3	107.2	107	130.6	124.7	82.44	117.56	0.701259	0.00275112
Q16134	ETFDH	90.2	86.7	82.9	74.7	77.6	116	147.6	91.7	125.4	107.1	82.42	117.56	0.701089	0.00698972
P10909	CLU	82.8	63.5	70.6	103.7	91	120.2	127.8	81.4	147.2	111.7	82.32	117.66	0.699643	0.0259261
Q9BX97	PLVAP	91.1	94	69.1	87.4	70	117.7	112	118.8	130.9	109.1	82.32	117.7	0.699405	0.000620246
Q9H7C9	AAMDC	88.6	80.7	89.4	78.1	74.6	118.6	141	92	136.6	100.3	82.28	117.7	0.699065	0.00793262
P55268	LAMB2	89.9	81.3	77.2	79.9	83.1	115.3	105	102.6	125.5	140.1	82.28	117.7	0.699065	0.00120719
O15484	CAPN5	105.3	84	67.6	73.6	80.9	107.4	93.1	125.2	104.9	157.9	82.28	117.7	0.699065	0.0259484
Q96AB3	ISOC2	97.5	71.1	89.9	72.3	80.2	115.1	135.7	96	123.3	118.8	82.2	117.78	0.697911	0.00252489
Q8TB37	NUBPL	81.6	73.2	87.2	79.2	89.8	110.5	138	102.5	121.1	117	82.2	117.82	0.697674	0.000669835
Q16854	DGUOK	94.9	73.1	86.9	75.2	80.7	114.5	124.4	102.2	128.1	120	82.16	117.84	0.697217	0.000353145
Q8TB03	CXorf38	93.6	70.6	84.8	87	74.8	134.9	85.4	131.6	116.6	120.8	82.16	117.86	0.697098	0.00630605
Q9HCB6	SPON1	64.4	97.1	77.9	75.4	95.9	107.9	88.2	126.2	110.7	156.2	82.14	117.84	0.697047	0.0249073
Q9Y6Q5	AP1M2	58.1	110.9	75.7	84.5	81.4	117.7	139.7	99.3	116.9	115.7	82.12	117.86	0.696759	0.0101168
P11217	PYGM	82.5	85.5	76.4	86.5	79.7	118.7	124.8	117.8	104.1	124	82.12	117.88	0.696641	2.5699e-05
Q96KN1	FAM84B	85	100.5	75.7	69.4	79.6	114.5	151.5	90	121.5	112.2	82.04	117.94	0.695608	0.0126439
Q9GZT6	CCDC90B	85.8	77.4	94.4	75.6	77	114.9	129.1	107	132.1	106.7	82.04	117.96	0.69549	0.000536508
P05166	PCCB	87.2	77.6	83.8	79.8	81.7	118.1	144	89.1	136.4	102.2	82.02	117.96	0.69532	0.00852809
Q9Y426	C2CD2	97.2	85	83	73.9	71	108.3	123	106.1	125.8	126.7	82.02	117.98	0.695203	0.000510612
Q9Y2Q3	GSTK1	95.6	91.6	83.3	68.7	70.7	118.8	147.1	92.3	114.4	117.3	81.98	117.98	0.694864	0.00797031
P55809	OXCT1	89.5	90.1	86.1	71.4	72.8	117.6	155.8	92.2	139.5	84.9	81.98	118	0.694746	0.0341335
Q86V88	MDP1	109	63.2	77.6	79.2	80.9	118.3	87.1	106.2	148.4	130	81.98	118	0.694746	0.0226457
Q5W0U4	BSPRY	70.2	85.1	70.3	83.6	100.6	126.6	115.8	108.4	117.2	122.3	81.96	118.06	0.694223	0.00049672
Q86T13	CLEC14A	107.1	76.9	70	81.4	74.4	112.2	112.7	107.1	128.2	130.1	81.96	118.06	0.694223	0.00201128
Q17RN3	FAM98C	81.9	84.5	90.4	77.2	75.7	113.3	103.4	109.7	134.5	129.3	81.94	118.04	0.694171	0.000535648
Q8N0X4	CLYBL	102	75.7	75.9	76.3	79.7	117.4	137.2	93.9	134.7	107.3	81.92	118.1	0.693649	0.00559273
Q5TC84	OGFRL1	69.6	87.5	80.4	82.8	89	114.6	134.5	98.1	131.4	112.2	81.86	118.16	0.692789	0.00130229
Q9BRP4	PAAF1	77.9	93.7	80	78.2	79.3	118.9	150.4	88.2	140.1	93.3	81.82	118.18	0.692334	0.0209169
P40967	PMEL	79.8	73.4	97.8	75	82.8	117.2	82.4	138.8	131.6	121	81.76	118.2	0.691709	0.00910436
Q5EBL8	PDZD11	72.9	79.3	94.6	80.6	81.3	118.4	102.4	140.6	97.4	132.4	81.74	118.24	0.691306	0.00376268
Q15493	RGN	84.1	73	82.4	91.3	77.9	117.7	122.4	87.6	151.7	111.9	81.74	118.26	0.691189	0.00933241
O75323	NIPSNAP2	94.8	71.5	96.5	75.4	70.3	118.7	138.7	88.8	136.9	108.3	81.7	118.28	0.690734	0.0102089
P13866	SLC5A1	78.6	82.4	76.4	85	86.1	113.6	166.2	91.3	122.7	97.8	81.7	118.32	0.6905	0.0251646
P10643	C7	79.3	74.2	66.1	100.9	88	116.5	116.9	124	124.6	109.7	81.7	118.34	0.690384	0.000527659
Q14520	HABP2	84.2	82	87.7	78.1	76.4	115.6	103.6	145.5	102.9	124.1	81.68	118.34	0.690215	0.00195768
Q15485	FCN2	81.8	75.9	67.7	78.8	104	106.2	111.5	131.9	110.7	131.5	81.64	118.36	0.68976	0.00206168
P42785	PRCP	86.8	90.9	79.9	76	74.5	114.5	126.6	117.9	132.7	100.1	81.62	118.36	0.689591	0.000435485
Q15599	SLC9A3R2	93.2	78.1	75.7	84.4	76.6	117.4	124.6	90.9	133.3	125.8	81.6	118.4	0.689189	0.00178412
P62736	ACTA2	72.2	80.7	71.9	93.6	89.4	118.3	125.3	82.2	159.9	106.4	81.56	118.42	0.688735	0.0253447
Q86WU2	LDHD	83.6	86.1	78.1	81.4	78.6	117.1	130.7	93.2	130	121.1	81.56	118.42	0.688735	0.000747909
P18859	ATP5J	82.5	88	82.4	77.1	77.8	108.7	140.3	108.5	106.8	128	81.56	118.46	0.688502	0.000742999
P22792	CPN2	77.1	79.1	72.4	85.9	93.2	115.2	117.2	122	113.1	124.8	81.54	118.46	0.688334	2.32022e-05
Q96NY7	CLIC6	112.8	66.5	82.5	68.6	77.3	116.8	144.1	75.9	116.5	139.1	81.54	118.48	0.688217	0.0357031
Q96PD5	PGLYRP2	88.7	76.7	71.8	80.5	89.8	115.8	119.8	100.7	128.5	127.6	81.5	118.48	0.68788	0.000306272
P02748	C9	71	60.9	76.6	108	91	118.1	109.2	113.2	138.4	113.6	81.5	118.5	0.687764	0.0051604
P0DOX5		98	56.3	109	66.9	77.2	116.7	123	135.5	105.6	111.7	81.48	118.5	0.687595	0.00985509
P0DOX7		81.9	76.8	83.5	94.9	70.3	118	95.3	117.6	157.4	104.4	81.48	118.54	0.687363	0.0115043
Q9ULH0	KIDINS220	78.2	70.7	82.5	84.6	91.4	116.5	101.4	119.6	125.1	130.2	81.48	118.56	0.687247	0.000258007
P04196	HRG	84.5	73.5	61.8	97.2	90.2	117.4	105.3	93.8	144.9	131.5	81.44	118.58	0.686794	0.00984172
Q8IWA5	SLC44A2	83.1	91.6	64.8	90	77.6	117.3	116.1	103.1	142.2	114.2	81.42	118.58	0.686625	0.0017162
Q11128	FUT5	89.9	89.6	72.7	65.4	89.4	116.5	127.7	114.9	103.3	130.7	81.4	118.62	0.686225	0.000802018
P82970	HMGN5	98.9	95.6	71	73.5	67.6	121.4	98.2	134.6	131.3	107.9	81.32	118.68	0.685204	0.004472
Q14624	ITIH4	80.2	73.2	63.4	95	94.7	116.5	100	123.8	113.8	139.2	81.3	118.66	0.685151	0.00297898
P08697	SERPINF2	92.7	65.1	58.5	104	86.2	118.5	101.9	106.9	133.2	132.9	81.3	118.68	0.685035	0.00811273
P01011	SERPINA3	72.1	71.2	67.4	112.6	83.2	119.4	103	124.2	135.9	111	81.3	118.7	0.68492	0.00567117
Q9UBQ7	GRHPR	93.3	86.2	87.2	67.2	72.5	115.6	138.5	97.8	127.9	113.8	81.28	118.72	0.684636	0.00218627
Q9NRQ2	PLSCR4	85.1	74.3	81.3	83.8	81.7	117.6	123.8	95.3	136.9	120.1	81.24	118.74	0.684184	0.000675115
P15289	ARSA	81.5	83.8	78	80.7	81.7	117.3	154.1	82.8	140.8	99.4	81.14	118.88	0.682537	0.0203514
Q6BCY4	CYB5R2	71.9	95.5	87.8	82.6	67.8	120.4	153	95.8	131	94.1	81.12	118.86	0.682484	0.0148044
Q13201	MMRN1	86.4	80.4	70.2	89.5	78.6	116.1	99.7	127.7	115.7	135.7	81.02	118.98	0.680955	0.00060926
Q96HP4	OXNAD1	75.1	85.5	77.7	87	79.5	110.9	128.3	121.3	124.6	110	80.96	119.02	0.680222	2.18168e-05
P16152	CBR1	68	107.2	52.3	100.2	76.2	118.1	122.8	110.8	115.6	128.8	80.78	119.22	0.677571	0.00682404
Q16890	TPD52L1	59.4	87.2	87.2	84.9	84.9	114.6	157.5	100.4	129.8	94	80.72	119.26	0.676841	0.0154661
P20933	AGA	73.7	80.7	73	82.7	93.4	117.9	138.9	91.9	135.3	112.5	80.7	119.3	0.676446	0.00311694
O43402	EMC8	88.6	71.8	86.6	75.6	80.8	120.5	118.4	123.5	147	87	80.68	119.28	0.676392	0.00502774
Q9Y5P6	GMPPB	79.9	80.4	94	68.3	80.8	118	160.1	89.2	122.4	106.8	80.68	119.3	0.676278	0.0142855
P07099	EPHX1	75.2	79.3	84.6	100.3	63.7	119.9	119	108.9	131.2	117.9	80.62	119.38	0.675322	0.000535991
P00750	PLAT	80.8	100.9	77.4	78.6	65.4	114.9	107.9	93.8	154.1	126.2	80.62	119.38	0.675322	0.0104412
Q96NH3	TBC1D32	77	54.7	72.2	83.6	115.5	115.4	101.3	121.7	120.6	138	80.6	119.4	0.675042	0.0100312
Q7Z5L7	PODN	84	68	78.8	85	85.8	120.6	117	107.9	130.8	122.3	80.32	119.72	0.670899	4.75963e-05
O75828	CBR3	71	83.5	82.1	80.4	84.5	121.1	168.3	73.7	120.7	114.7	80.3	119.7	0.670844	0.0320464
O14494	PLPP1	83.4	79.5	77.2	80.9	80.4	114	126.2	116.5	125.3	116.7	80.28	119.74	0.670453	4.68378e-07
Q8TB96	ITFG1	70.4	79.2	61.4	82.2	108.2	119.9	143	105.7	128.9	101.2	80.28	119.74	0.670453	0.00699249
P05155	SERPING1	71	79.1	65.1	97.5	88.5	120	104.9	113.3	130	130.7	80.24	119.78	0.669895	0.000851639
P17931	LGALS3	87.7	82.2	94.8	64.1	72.4	116.3	128	104.4	110.4	139.8	80.24	119.78	0.669895	0.00148573
A6NC98	CCDC88B	88.5	67.1	71	85.4	89.1	111.6	106.6	116.4	132.1	132.3	80.22	119.8	0.669616	0.000498453
P51649	ALDH5A1	87.2	80.9	95.9	74.8	62.2	119	164.3	87.5	131.3	96.8	80.2	119.78	0.669561	0.0275585
Q96JX3	SERAC1	83.3	75.2	76.9	77.5	88.1	120	121.7	108.5	119.5	129.4	80.2	119.82	0.669337	1.12705e-05
P35219	CA8	127.7	59.4	63.2	79.8	70.4	120.7	121	102.5	146.7	108.6	80.1	119.9	0.668057	0.0255099
P16219	ACADS	84.4	75.6	97.2	66.1	77	117.7	129.2	99.7	121.8	131.1	80.06	119.9	0.667723	0.000802953
Q9H974	QTRT2	87.6	71.9	92	78.8	70	117.3	141.7	105.5	128.9	106.3	80.06	119.94	0.6675	0.00119185
Q7L266	ASRGL1	68.8	94.3	61	96	80.2	118.3	162.9	89.5	135	94	80.06	119.94	0.6675	0.0304848
Q9UBB5	MBD2	87.1	77	85.8	74.1	76.3	116.9	121.1	98	148.1	115.7	80.06	119.96	0.667389	0.00155142
P31995	FCGR2C	82.9	77.6	81.7	85.6	72.5	117.9	141.2	113.3	130.7	96.8	80.06	119.98	0.667278	0.00100511
Q06278	AOX1	86.9	71.6	81.4	81.1	79.2	117.4	126.8	114	110.2	131.4	80.04	119.96	0.667222	2.71959e-05
P02042	HBD	78.1	88.9	62.6	93.8	76.6	119.5	93.9	178.8	85.7	122.2	80	120.02	0.666556	0.0482735
Q9H4Z3	PCIF1	90.8	69.4	81.9	77.8	79.5	117.4	113.7	129	124.4	116.1	79.88	120.12	0.665002	1.84902e-05
O14558	HSPB6	93.2	96.1	60.3	80.7	68.4	121.4	101.2	117.2	121.1	140.4	79.74	120.26	0.663063	0.00245006
Q8N1A6	C4orf33	74.7	87.1	80.1	79.6	77.2	123.7	81	119.6	119.1	157.9	79.74	120.26	0.663063	0.0112386
P29972	AQP1	82.3	70.6	89.5	77.1	79.1	117.5	121.4	91.8	151.6	119	79.72	120.26	0.662897	0.00364015
Q8IUF1	CBWD2	68.1	84.8	74	91.9	79.8	124.8	100.7	130.2	118.9	126.9	79.72	120.3	0.662677	0.000294716
Q9BUI4	POLR3C	75.7	70.6	81.9	86.4	83.7	117.2	130.1	120.4	117.6	116.4	79.66	120.34	0.661958	5.35445e-06
Q5T2T1	MPP7	55.3	129.6	51.6	99	62.7	121.5	108.3	140	100	131.9	79.64	120.34	0.661792	0.0412867
P61019	RAB2A	74.1	96	93.4	60.5	74.1	118.9	120.8	143	116.4	102.6	79.62	120.34	0.661625	0.00235712
P60033	CD81	88	70.5	74.6	80.5	84.5	120.8	128	88.9	145.4	118.8	79.62	120.38	0.661406	0.00298406
P01008	SERPINC1	82.4	73.5	62	97.7	82.1	120.1	105.8	93.7	142.3	140.3	79.54	120.44	0.660412	0.00635289
Q16625	OCLN	76.1	122.5	62.7	72.9	63	120.1	113.8	108.8	126.3	133.7	79.44	120.54	0.659034	0.00877269
O60861	GAS7	73.7	78.6	83.5	78.5	82.8	108.3	112	149.3	88.2	145.1	79.42	120.58	0.65865	0.00804394
P06727	APOA4	106.2	74.7	66.3	72	77.8	118.4	129.6	94.2	133	127.7	79.4	120.58	0.658484	0.00314868
Q9H2U2	PPA2	77.4	90.4	81.4	78.3	69.5	120.2	169.4	84.7	130.7	98	79.4	120.6	0.658375	0.0253239
Q9Y365	STARD10	74.5	88.6	69.4	78.3	86.1	120.3	142.4	78.3	130.2	131.9	79.38	120.62	0.6581	0.00780155
Q9UGM5	FETUB	75.4	77	58.5	98.8	87.2	118.5	108.6	108.9	135	132.1	79.38	120.62	0.6581	0.00148388
Q8IXS8	FAM126B	72.4	74.1	89.2	87.5	73.7	115.4	109.6	94.2	153.8	130.1	79.38	120.62	0.6581	0.00495855
Q9HAT2	SIAE	67.6	88.7	89	68.4	82.9	120.2	123.4	111.8	110.1	137.9	79.32	120.68	0.657275	0.00031852
P18428	LBP	69.7	57.6	78	90.1	101.2	122.4	79.5	153.9	129.7	117.9	79.32	120.68	0.657275	0.0197209
P78539	SRPX	81.6	63.5	66.4	68.8	116.2	122.4	120.3	93.4	159.1	108.2	79.3	120.68	0.65711	0.022109
Q96I99	SUCLG2	80.7	77.3	94.3	63.2	81	117.2	169.6	88.3	123.1	105.4	79.3	120.72	0.656892	0.0210547
P12694	BCKDHA	82.2	75.9	82.5	75	80.8	119.3	141.8	92	140.9	109.6	79.28	120.72	0.656726	0.00259754
P49419	ALDH7A1	73.2	86.2	90.2	75.1	71.7	119.6	137.3	104.5	129.1	113.2	79.28	120.74	0.656618	0.000312287
Q96NB2	SFXN2	75.7	79.5	86	85.7	69.5	114.9	127.7	110.6	143	107.5	79.28	120.74	0.656618	0.000444475
Q8TD30	GPT2	58.8	104.3	57	91.6	84.5	113.1	120.7	132.5	115.7	121.8	79.24	120.76	0.656178	0.00295051
P43155	CRAT	77.8	74.6	84.9	86.5	72.2	117.9	121.9	94.9	129.3	139.9	79.2	120.78	0.655738	0.000815517
P02655	APOC2	60.6	77.9	48.4	113	96.1	119.3	124	131.5	105.7	123.6	79.2	120.82	0.655521	0.0100812
O43657	TSPAN6	78.5	70.9	83.7	69.7	93	115.2	168.4	84.8	139.2	96.7	79.16	120.86	0.654973	0.0284147
P00403	MT-CO2	93.4	76.5	73.8	75.3	76.7	118.4	155.3	91.8	129.3	109.5	79.14	120.86	0.654807	0.00575306
P51888	PRELP	120.6	58.8	88.8	59.1	68.1	118.1	92.7	116.3	144	133.4	79.08	120.9	0.654094	0.021013
Q495W5	FUT11	88.5	69	67.8	93.3	76.8	119.3	125.8	96.3	152.4	110.8	79.08	120.92	0.653986	0.00427269
P06731	CEACAM5	73.9	108.3	74.1	71.2	67.9	117.5	76.6	159.6	111.7	139.2	79.08	120.92	0.653986	0.0292335
P05546	SERPIND1	74.1	74.8	58.2	98.3	89.8	120	120.2	113.3	112.5	138.9	79.04	120.98	0.653331	0.00107595
Q9GZM7	TINAGL1	103	65.1	87.7	60.7	78.3	118.6	138.7	85.1	154.4	108.5	78.96	121.06	0.652239	0.0182891
P31937	HIBADH	93.8	71.3	83.1	73.1	73.3	120.5	148.1	89.1	140.3	107.4	78.92	121.08	0.6518	0.00651833
P04114	APOB	79.2	81	60.5	86.9	86.6	119.9	103.2	140.3	99.9	142.5	78.84	121.16	0.65071	0.00314071
Q03154	ACY1	74.8	82.4	89.2	80.2	67.3	117.8	129.6	103.2	125.3	130.3	78.78	121.24	0.649786	0.000136163
P22352	GPX3	118.2	69.1	79	54.9	72.6	119.5	104.1	121	115.5	146	78.76	121.22	0.649728	0.00997192
A8MSI8	LYRM9	98.3	70.4	75.6	69.2	80.2	125.6	155.7	79.9	145.7	99.3	78.74	121.24	0.649456	0.0225762
P11177	PDHB	85.9	74.4	94.8	65.7	72.9	120	146.9	94.1	130.9	114.5	78.74	121.28	0.649241	0.00306271
P58335	ANTXR2	81	85.4	79.8	77.2	70.3	121.2	63.5	113.2	159	149.5	78.74	121.28	0.649241	0.0364
O60783	MRPS14	101	67.6	115.5	40.2	69.2	127.1	124.5	112.4	112.4	130.2	78.7	121.32	0.648698	0.0151089
P30044	PRDX5	84.7	82.6	81.8	72.1	72	119.9	130.1	91.6	137.2	128.2	78.64	121.4	0.647776	0.000940673
Q8N9U0	TC2N	103.5	63.6	83.5	67.7	74.8	119.3	130.6	95.2	126	135.8	78.62	121.38	0.647718	0.00272674
O43301	HSPA12A	100	68	76.6	73.7	74.7	116.8	117.4	102	150.4	120.4	78.6	121.4	0.647446	0.00220468
Q9P2H3	IFT80	86.6	76.9	66.4	80.7	82.4	117.1	107.2	104.5	138	140.2	78.6	121.4	0.647446	0.000850456
P55058	PLTP	87.7	67	91.6	77.3	69.2	117.4	112.6	111.4	143.7	122.1	78.56	121.44	0.646904	0.000503155
Q96IU4	ABHD14B	78.8	80.4	89.4	66.8	76.9	121	136.9	95.1	133	121.7	78.46	121.54	0.645549	0.000741185
Q9NQX4	MYO5C	79.3	78.8	75.3	84.2	74.7	120.1	132.1	95	129.9	130.6	78.46	121.54	0.645549	0.000320024
P56377	AP1S2	81.9	76.6	80.3	74.4	78.9	135.3	93.6	125.3	123.6	130	78.42	121.56	0.645114	0.000391779
Q7Z7M9	GALNT5	72.8	100.8	69.5	69.5	79.3	122.2	165.3	98.9	116	105.7	78.38	121.62	0.644466	0.0106117
P04217	A1BG	72.3	77.5	69.2	85.4	87.5	117.3	110	111.2	141.3	128.4	78.38	121.64	0.64436	0.000238682
P55899	FCGRT	121.9	68.1	72.9	62	66.8	122.2	104.1	154.6	97.7	129.8	78.34	121.68	0.64382	0.0198834
Q9H008	LHPP	91.1	81	72.4	73.2	73.9	104.2	126.3	122.2	103.9	151.8	78.32	121.68	0.643655	0.00183001
P01766	IGHV3-13	99.8	60.1	70.1	84.3	77.3	122.9	93.8	135.4	152.6	103.9	78.32	121.72	0.643444	0.00850003
P0DOX3		66.5	75.4	92.7	70.8	84.9	121.5	153	114.7	136.8	83.7	78.06	121.94	0.640151	0.0081543
P39059	COL15A1	83.5	77.7	61.4	73.1	94.5	121.1	129.8	107.5	129.7	121.7	78.04	121.96	0.639882	0.000202797
Q99933	BAG1	86.8	91.5	65.6	75.5	70.6	127.7	114.5	95.6	130.2	142	78	122	0.639344	0.00147442
P00568	AK1	68.6	71.9	80.4	84.2	84.9	119.7	163.5	87	118.1	121.8	78	122.02	0.639239	0.00822034
Q6PCB7	SLC27A1	94.3	65.9	80.7	72.8	76.2	126	150.7	81.9	130.7	120.8	77.98	122.02	0.639076	0.00686937
O95471	CLDN7	78.6	93.2	59.8	86	71.8	124.4	107.2	125.6	106.2	147.2	77.88	122.12	0.637733	0.0015824
P35914	HMGCL	86.2	73.5	90.2	70.6	68.9	125.2	171.2	78.7	118.5	117.1	77.88	122.14	0.637629	0.0204369
P08473	MME	89.1	74	71.6	76.4	77.2	123.8	133.4	85.4	149.3	119.8	77.66	122.34	0.634788	0.00356176
Q86UW7	CADPS2	82.8	74.7	80.3	76.7	73.7	128.1	146.4	83.3	137.7	116.2	77.64	122.34	0.634625	0.00382266
O43731	KDELR3	75.8	63.9	74.5	69.4	104.5	124.7	147.3	93.5	133.8	112.5	77.62	122.36	0.634358	0.00477468
Q5VTJ3	KLHDC7A	84.4	86.6	63.7	74.3	79.1	103.6	125.7	134.8	106	141.9	77.62	122.4	0.63415	0.000853953
Q96P53	WDFY2	78.8	79.2	79.4	64.1	86.4	116.9	101.8	124.1	127.5	141.7	77.58	122.4	0.633824	0.000330133
P01024	C3	75.6	61.8	60.3	94.9	95.3	121.1	94.6	130.4	120.7	145.5	77.58	122.46	0.633513	0.00405008
O76062	TM7SF2	69.7	89.4	86	76	66.1	124.4	128.2	109.5	137.6	113	77.44	122.54	0.631957	0.000167123
Q5T013	HYI	87.1	71.3	75.1	87.2	66.2	124.8	134.4	87.8	159.1	106.9	77.38	122.6	0.631158	0.00779231
P01034	CST3	80.9	80.3	65.6	80.2	79.4	123.7	152.9	89.7	144.3	102.9	77.28	122.7	0.629829	0.00614153
Q9Y2J8	PADI2	67.1	73.4	60.2	95.1	90.6	120.6	170.8	73.1	136.3	112.9	77.28	122.74	0.629624	0.030065
P0CG38	POTEI	86.8	69.7	76.9	72.8	80.1	128.2	115.2	96.2	153.8	120.3	77.26	122.74	0.629461	0.00170971
P01859	IGHG2	109.4	55.2	63.9	82.5	75.2	123.2	74.3	103.6	174.4	138.3	77.24	122.76	0.629195	0.0449707
Q03135	CAV1	71.2	78	87.3	65.7	83.6	121.5	108.1	93	154.7	137	77.16	122.86	0.628032	0.00406165
P30086	PEBP1	98.6	78.5	78.2	66.1	64.1	122.1	152.8	89.3	145.7	104.7	77.1	122.92	0.627237	0.00934624
Q04609	FOLH1	89.6	70.5	84.2	69.1	72	117.7	176.1	88.6	127.3	104.9	77.08	122.92	0.627075	0.0174729
O95395	GCNT3	68.9	78.5	70.9	86.5	80.4	121.2	168.7	99.5	125.7	99.6	77.04	122.94	0.626647	0.00787546
Q15124	PGM5	80.1	68.9	74.8	71.8	89.6	120.2	113.5	104.1	150	127.1	77.04	122.98	0.626443	0.000674351
Q9UKU7	ACAD8	78.8	79.1	74.1	79.6	73.5	122	154.4	92.5	132.8	113.3	77.02	123	0.626179	0.00216059
Q8WUU5	GATAD1	100.1	64.4	91.3	66.7	62.5	133	70.9	127.9	173	110.2	77	123	0.626016	0.0363509
P12277	CKB	81.6	89.7	64.1	77	72.2	120	130.3	92	142	131	76.92	123.06	0.625061	0.00129371
Q02338	BDH1	71.4	92.4	68.8	86.4	65.5	121.2	175.3	83.5	137.3	98.2	76.9	123.1	0.624695	0.0253403
Q9BZQ8	FAM129A	90.7	74.1	65.9	82.3	71.4	122.2	170.1	76.9	144.7	101.5	76.88	123.08	0.624634	0.0251652
P21246	PTN	109.4	51.1	75	70.6	78.3	121.8	111	106.5	165.6	110.8	76.88	123.14	0.62433	0.012386
Q8IYJ3	SYTL1	59.7	101.7	72.9	78.9	71.1	123.8	135.6	103.9	135.5	116.9	76.86	123.14	0.624168	0.000993647
P24844	MYL9	74.6	57.7	72.8	60.1	119.1	120.6	133.4	80.5	174.2	107.2	76.86	123.18	0.623965	0.040965
Q96F85	CNRIP1	93.5	72.4	79.4	62.8	75.9	121.3	137.3	95.2	157	105	76.8	123.16	0.623579	0.00516603
Q9NR45	NANS	91.3	69.4	84.5	64.1	73.6	121.4	183.6	67.8	139.2	105.2	76.58	123.44	0.620382	0.0450014
P05156	CFI	68	72.2	63.9	93.9	84.5	120.1	108.1	119.6	140.8	128.8	76.5	123.48	0.619534	0.000307255
P00739	HPR	72.2	76.6	61.7	67.2	104.7	118.1	145	106.7	89.4	158.2	76.48	123.48	0.619372	0.0122308
Q8NFZ5	TNIP2	72.3	87.4	88.3	67.6	65.9	127.1	158.4	84	133.2	115.8	76.3	123.7	0.616815	0.00669179
P05543	SERPINA7	75.5	74.1	64.6	87.4	79.7	124.9	116.6	115.7	144.6	117	76.26	123.76	0.616193	9.40277e-05
Q86SF2	GALNT7	71.3	79.1	66.9	86.3	77.2	120.6	195.1	82	126.8	94.6	76.16	123.82	0.615086	0.0435631
Q8IV36	HID1	76	69.6	78.1	77.4	79.7	121.9	157	88.6	141.5	110.1	76.16	123.82	0.615086	0.0042162
Q8NFI3	ENGASE	76.1	81.5	68.8	72.3	82.2	121.5	105	123.1	120.1	149.6	76.18	123.86	0.615049	0.000251928
Q8NC42	RNF149	67	79.4	72.6	75.6	86.1	123.4	184.3	89.7	127.6	94.4	76.14	123.88	0.614627	0.0240131
Q9BX66	SORBS1	88.5	68.1	72.9	74.1	76.7	121.6	128.5	89.2	168.5	111.8	76.06	123.92	0.613783	0.00731456
Q8IWU2	LMTK2	68.7	83.2	68.9	71	88.5	123.3	120.1	105.8	129.6	140.9	76.06	123.94	0.613684	0.000142257
P01042	KNG1	82.9	65.9	64.6	82.5	84.3	122.8	109.4	110.8	140.3	136.6	76.04	123.98	0.613325	0.000265516
Q9NZN4	EHD2	75.1	86.7	72.8	74.4	70.6	121.6	113.3	98.6	152.5	134.3	75.92	124.06	0.611962	0.00102991
Q96QR1	SCGB3A1	78.6	55.5	76.6	71.4	97.3	120.9	143.5	117	139.4	99.8	75.88	124.12	0.611344	0.0016708
Q99959	PKP2	89.8	84.3	73.3	68.6	63	122.3	106.5	104.7	149.1	138.4	75.8	124.2	0.610306	0.00130601
Q6SZW1	SARM1	80.2	66.5	76.1	76.8	79.2	88.7	91.3	170.9	95.8	174.6	75.76	124.26	0.609689	0.0414144
Q9NPH0	ACP6	66.2	72.3	86.8	81.8	71.6	120.7	168.9	96.4	127	108.3	75.74	124.26	0.609528	0.00551058
O95342	ABCB11	63.5	72.8	70.6	63.9	107.2	122	121.7	88.3	142	147.9	75.6	124.38	0.607815	0.00612023
P05165	PCCA	86	68.9	80.4	69.9	72.6	123.9	169.3	84.3	148.5	96.2	75.56	124.44	0.6072	0.0164037
Q02252	ALDH6A1	82.6	68.8	87.6	71.5	66.9	124.8	179.1	76	147.9	94.8	75.48	124.52	0.606168	0.0314354
P04275	VWF	78.6	73.9	68.5	73.1	83.1	123.3	121.1	105.1	141.9	131.2	75.44	124.52	0.605846	7.07824e-05
Q8NGA1	OR1M1	109.7	46.7	78.6	41.8	100.3	120	152.8	96	148	106.1	75.42	124.58	0.605394	0.0241667
P21397	MAOA	64	83.5	84.6	80.4	64.5	123.1	138.1	97.4	135.8	128.5	75.4	124.58	0.605234	0.000454517
Q14651	PLS1	66.9	90.9	78.9	72.4	67.5	121.6	127	87.7	110.8	176.4	75.32	124.7	0.60401	0.0118809
P08519	LPA	46.5	95.8	54.8	87.3	91.8	126.7	167.9	150.3	83.1	95.9	75.24	124.78	0.602981	0.0308354
P0DOX8		80.8	56.6	101.3	62.1	75.3	124.4	166.1	111.2	127.3	94.9	75.22	124.78	0.602821	0.00813656
P01019	AGT	78.1	69.4	69.2	75.8	83.5	122.3	113.7	116.6	132	139.4	75.2	124.8	0.602564	1.87059e-05
Q0VF96	CGNL1	89.9	72.7	71.7	71.1	70.4	130.2	174.3	83.9	128.3	107.5	75.16	124.84	0.602051	0.012099
P30085	CMPK1	74.8	99.7	66.2	70.4	64.6	123.7	165.5	84.8	137.8	112.6	75.14	124.88	0.601698	0.00998486
Q96N11	C7orf26	66.2	74.7	110	61.4	63	121.5	101.6	96.5	105.4	199.6	75.06	124.92	0.600865	0.0462022
P02753	RBP4	83	57.8	49.7	102.8	81.9	124.8	96.3	82.2	177.8	143.7	75.04	124.96	0.600512	0.0337216
P34913	EPHX2	82	91.3	76.7	64.5	60.4	124	129.1	118.2	125.9	127.8	74.98	125	0.59984	3.13981e-05
A0A0B4J1U7	IGHV6-1	109.4	67.7	59.3	74.7	63.8	118.9	166.8	93.6	148.3	97.4	74.98	125	0.59984	0.0179486
Q8N0Z3	SPICE1	104.6	76.2	72.6	58	62.8	135.1	146.9	96.9	142.4	104.4	74.84	125.14	0.59805	0.00489889
Q13491	GPM6B	74.7	75.7	68.9	84.5	70.3	123.8	118.7	119.9	148.8	114.7	74.82	125.18	0.597699	6.59885e-05
O60673	REV3L	72.5	73.4	87.8	59.6	80.3	123.4	136.4	86.1	159.2	121.3	74.72	125.28	0.596424	0.00419805
Q8WZ42	TTN	73.9	66.9	72.5	71.5	88.7	120.9	76.1	113.2	111.9	204.6	74.7	125.34	0.595979	0.0470492
Q9Y2D2	SLC35A3	76.2	64.5	86	68.9	77.2	118.7	198.7	96.7	129.7	83.4	74.56	125.44	0.594388	0.0370606
Q96BW5	PTER	86.8	79.3	70.9	69.4	66.4	123.5	164.9	79.4	148.5	111	74.56	125.46	0.594293	0.0105329
O75110	ATP9A	71.3	76.7	79.2	67.3	78.2	135.7	122	80.6	158.7	130.2	74.54	125.44	0.594228	0.00437247
Q687X5	STEAP4	64.2	83.4	69.1	77.1	78.9	122.1	113.8	141.5	127.6	122.3	74.54	125.46	0.594134	2.0684e-05
O94768	STK17B	90.6	50.4	86.4	61.5	83.8	115.5	95.1	123.2	143.8	149.7	74.54	125.46	0.594134	0.00376846
Q15147	PLCB4	100	51.2	81.8	66.6	73.1	118.9	157.4	85.8	130.4	135	74.54	125.5	0.593944	0.00723368
P02750	LRG1	74.6	65.9	75.1	84.8	72.1	125.9	96.1	127.8	166.6	111	74.5	125.48	0.59372	0.0030222
P12532	CKMT1A	53.8	102.6	66.2	78.5	71.4	122.4	111	152.5	115	126.8	74.5	125.54	0.593436	0.00157098
Q86X29	LSR	65.1	98.9	67.8	81.7	58.2	127.5	87	186.7	105.7	121.3	74.34	125.64	0.591691	0.0230027
Q02952	AKAP12	117.8	52.7	74.3	62.4	64.5	124.1	122.6	89.4	170.7	121.6	74.34	125.68	0.591502	0.017816
Q14376	GALE	65.9	76.4	78.9	70.9	79.4	121.5	175.7	88.6	124.2	118.6	74.3	125.72	0.590996	0.00698291
O00483	NDUFA4	85.1	79.8	62.4	68.3	75.8	125.1	177.4	82.2	139.5	104.4	74.28	125.72	0.590837	0.0148503
O00533	CHL1	62.5	99.1	62.2	82	65.1	120.8	118.6	88.7	140.9	160.2	74.18	125.84	0.589479	0.00608525
Q7Z4W1	DCXR	82.6	76.9	80.3	59.8	71.1	126	194.6	79.5	135.2	94	74.14	125.86	0.589067	0.0348464
O95684	FGFR1OP	76	67.5	59.4	80.3	87.4	104.5	71.8	167.7	119.6	165.8	74.12	125.88	0.588815	0.0262482
P0DOX2		85.8	74.9	75.5	67.4	66.9	124.4	157.9	92.5	143.9	110.8	74.1	125.9	0.588562	0.00268879
P68871	HBB	64.1	82.3	49.9	97.4	76.5	124.2	85.7	195.7	87.4	136.8	74.04	125.96	0.587806	0.0434663
O43708	GSTZ1	60.9	65.6	81	75.9	86.5	126.4	122.6	79.2	185.3	116.6	73.98	126.02	0.58705	0.018653
O95980	RECK	93.5	64.4	81.3	62.7	67.8	118.5	113.2	104.8	169	124.7	73.94	126.04	0.586639	0.00338526
Q9BS40	LXN	101.7	51.5	81.7	64.4	70.2	145.2	119.2	94.8	100.9	170.4	73.9	126.1	0.586043	0.0132287
P11532	DMD	81.4	69.2	73.5	66.6	78.5	124.4	124.1	90.2	161.2	130.9	73.84	126.16	0.585289	0.00200226
Q11206	ST3GAL4	63.3	75.9	78	81.5	70.5	132.3	168	96.7	140.4	93.4	73.84	126.16	0.585289	0.00659998
O43866	CD5L	53.7	92.6	44.3	92.4	85.9	125.1	167.5	100.5	106.3	131.6	73.78	126.2	0.584628	0.0101602
Q96CD0	FBXL8	87.4	73.3	76.4	65.7	66.1	124.4	133.4	119.7	121.8	131.7	73.78	126.2	0.584628	4.49026e-06
Q92482	AQP3	65.7	115.7	58.6	62.8	66	120.6	96.7	114.9	110.9	188.1	73.76	126.24	0.584284	0.0253914
Q9BQG2	NUDT12	84	64.5	61.3	87.9	71.1	125.5	111.7	117.7	127.2	149.3	73.76	126.28	0.584099	0.000221872
P30084	ECHS1	79.9	74.7	71.9	70.1	72.1	123.2	186.7	85.3	127.7	108.5	73.74	126.28	0.58394	0.0144913
P30838	ALDH3A1	46.3	83.2	99.4	91.6	48.1	123.6	120.6	112.9	97.5	176.7	73.72	126.26	0.583875	0.0166403
P00751	CFB	74.2	67.6	63.3	74.3	89.2	125.5	124.3	123.5	135	123.3	73.72	126.32	0.583597	5.11386e-06
Q9H8H3	METTL7A	96.7	66.7	90.7	47.9	66.5	124.6	162.9	85.9	145.8	112.3	73.7	126.3	0.583531	0.0111447
O15382	BCAT2	88.3	75.8	69.8	69.4	65.2	122.1	171.7	98.6	140.1	99	73.7	126.3	0.583531	0.00629718
P09417	QDPR	84.4	68.3	92.3	60	63	126.2	157.3	91.4	149.6	107.3	73.6	126.36	0.582463	0.00530751
Q14353	GAMT	87.2	61	89.1	74.8	55.9	122.6	131.8	71	191	115.4	73.6	126.36	0.582463	0.0321625
Q5SRH9	TTC39A	63.9	110.1	67.1	68.3	58.3	124.5	135.3	126	119.4	127	73.54	126.44	0.58162	0.00058681
Q5SRE7	PHYHD1	68.7	88.8	77.5	68.4	64.2	121.8	132.5	99.2	127.1	151.9	73.52	126.5	0.581186	0.000552672
P50440	GATM	85.6	61.9	71.1	78.2	70.6	126.5	176.9	73.7	156.1	99.4	73.48	126.52	0.580778	0.0237523
Q8N8N7	PTGR2	62.8	69.8	91	65.4	77.9	124	142.5	102.3	131.6	132.7	73.38	126.62	0.579529	0.000234605
Q96BS2	TESC	69	74.7	61.4	94	67.6	131.3	129.3	137.1	115	120.5	73.34	126.64	0.579122	5.24813e-05
P23946	CMA1	74.6	60.8	84.6	67	79.6	127.7	101.3	126.8	165	112.5	73.32	126.66	0.578873	0.0017369
Q13361	MFAP5	108.8	56.8	73	53.4	74.5	127	86.7	145.4	84.6	189.8	73.3	126.7	0.578532	0.0410047
A0A0C4DH72	IGKV1-6	44.7	51.3	136.3	54	80	127.6	75.3	174.5	132.6	123.7	73.26	126.74	0.578034	0.0491872
Q16348	SLC15A2	67.8	86.8	67.6	71.8	72	123.3	112.3	81.6	129	187.8	73.2	126.8	0.577287	0.0161997
P14555	PLA2G2A	78.4	54.7	69.8	77.1	85.7	117.5	164.5	96.2	133.9	122.2	73.14	126.86	0.576541	0.00248724
Q3SY69	ALDH1L2	61.8	71.6	79.8	67.1	84.9	125.6	200.9	64.4	144.8	99.2	73.04	126.98	0.575209	0.0490047
P45954	ACADSB	73.9	82.5	65.7	74.4	68.5	123.8	186.4	88.1	130.5	106.1	73	126.98	0.574894	0.0124865
P16442	ABO	65.9	81.3	63.4	84.3	69.6	124.7	165.2	88	171	86.6	72.9	127.1	0.573564	0.0193765
Q9NPE3	NOP10	77.7	72.8	76.5	70	67.3	129.6	82.7	203.9	111.7	107.6	72.86	127.1	0.573249	0.0306311
P49447	CYB561	61.7	81.9	68	72.1	80.5	125.7	173.5	81.5	142.3	112.8	72.84	127.16	0.572822	0.00869733
Q5VWZ2	LYPLAL1	67.9	67.8	87	65.6	75.5	124.8	161.9	88.4	136.4	124.7	72.76	127.24	0.571833	0.00239738
Q9P003	CNIH4	67.2	65.3	71.8	70.3	89.1	122.9	128.9	113.1	135.6	135.9	72.74	127.28	0.571496	1.78419e-05
O60941	DTNB	93.2	61.1	77.9	70.4	60.6	117.7	166.1	82.7	163.2	107.1	72.64	127.36	0.570352	0.0135012
P04066	FUCA1	71	80.1	70.6	68.7	72.8	124.7	173.6	79.8	159.8	99	72.64	127.38	0.570262	0.0152538
P01782	IGHV3-9	84.6	45.1	90.7	68.5	73.3	128.3	90.8	137.8	146.3	134.6	72.44	127.56	0.56789	0.00221001
O15195	VILL	62.8	67.3	77.2	78.6	76.2	121.7	126	88.6	114.3	187.2	72.42	127.56	0.567733	0.010374
O15061	SYNM	87.4	63.5	67.8	67.9	75.5	125.9	157.6	82.2	155.2	117	72.42	127.58	0.567644	0.00516706
P19021	PAM	69.7	78.4	67.7	66.9	79.1	134.9	170.8	75.5	137.4	119.7	72.36	127.66	0.566818	0.00783224
Q9BY67	CADM1	115.7	47.7	71	59.3	68	124	178.2	64.2	161	110.8	72.34	127.64	0.56675	0.0435593
P35542	SAA4	63.7	62.7	62.1	83.1	89.9	126.5	91	168.2	112.8	140	72.3	127.7	0.566171	0.00461532
P02647	APOA1	84.6	73.1	53.1	74.3	75.7	126.2	122.8	124.7	121.5	144	72.16	127.84	0.564456	3.02508e-05
O95445	APOM	65.1	73	52.7	77	92.3	127.9	105.6	146.8	104.6	154.9	72.02	127.96	0.562832	0.00180371
P01701	IGLV1-51	80.9	55.2	95.2	58.1	70.2	123.2	106.8	116.2	156.4	137.7	71.92	128.06	0.561612	0.00117018
P29536	LMOD1	65.5	68.4	77.1	68.5	79.7	126.3	127.4	99.7	177.7	109.7	71.84	128.16	0.560549	0.00340624
P07998	RNASE1	79	65.7	78.5	70.6	65.2	117.8	165.7	101.6	161	94.8	71.8	128.18	0.56015	0.00586551
Q9NWZ8	GEMIN8	65.2	67.6	77.4	76.7	71.5	103.4	190.6	76.5	147.3	123.7	71.68	128.3	0.558691	0.0202377
Q8TB45	DEPTOR	77.7	60.7	80.8	72	67.1	120.3	138.8	87	138	157.6	71.66	128.34	0.558361	0.00185628
Q9BPW9	DHRS9	56.7	95.1	59.3	69.8	77.1	123.6	120.6	86.7	102.6	208.5	71.6	128.4	0.557632	0.0337679
O14495	PLPP3	99	65.7	68.5	58.1	66.4	124.5	124.2	96.5	148.4	148.6	71.54	128.44	0.556992	0.00143457
P00450	CP	61.5	68.4	59.7	88.2	79.8	128.1	121.3	119.3	143.3	130.5	71.52	128.5	0.556576	3.52703e-05
Q16798	ME3	95.5	54.4	83.7	64.3	59.6	117.5	121.7	113.6	156.2	133.4	71.5	128.48	0.556507	0.00081139
P29597	TYK2	91.6	63.6	61.9	76	64	130.4	108.5	119	165.5	119.5	71.42	128.58	0.555452	0.00100944
Q6UWY5	OLFML1	104.7	57.6	71.1	59.2	63.9	128.4	122.1	90	199.6	103.5	71.3	128.72	0.553915	0.0249867
P15259	PGAM2	88.2	60.8	67.1	64.3	75.7	123.9	68.4	140.6	101.9	209	71.22	128.76	0.553122	0.0428455
O75443	TECTA	64.7	83.9	76.5	59.6	71.3	124.6	186.4	115.8	113.7	103.6	71.2	128.82	0.552709	0.00566195
Q15847	ADIRF	73.4	88.8	70.6	59.8	63.2	127.1	102.2	92.8	190.9	131.2	71.16	128.84	0.552313	0.0120554
P05090	APOD	101	60	57.4	70.8	66.4	121.4	106.4	139	130.1	147.5	71.12	128.88	0.551831	0.000602222
Q9Y235	APOBEC2	68.6	67	56	73.4	90.3	121.8	89	167.4	90	176.4	71.06	128.92	0.551195	0.0174913
O60635	TSPAN1	68.4	75.3	75.4	69.9	66.3	124.2	112.4	88.4	96.1	223.6	71.06	128.94	0.551109	0.0460742
Q99102	MUC4	58.6	113.9	59.8	60.4	62.4	124.4	81.8	155.3	110.2	173.2	71.02	128.98	0.550628	0.0175365
Q9H4A5	GOLPH3L	70.1	73.1	71.8	70.9	69.1	126.4	155.8	130.2	123.7	108.9	71	129	0.550388	6.36685e-05
P08185	SERPINA6	69.2	71.4	61.2	76.4	76.7	127.8	112.2	114.3	146.4	144.3	70.98	129	0.550233	6.94408e-05
Q16853	AOC3	78.4	70.8	67.6	64	73.8	126.9	103.9	106	160	148.5	70.92	129.06	0.549512	0.000962439
Q53TN4	CYBRD1	86.2	65.7	82.1	60.4	60	128.5	144.8	87.5	184	100.9	70.88	129.14	0.548862	0.0115921
Q13018	PLA2R1	74.7	69.2	71.2	77	62.2	126.9	196.6	95.9	135.7	90.6	70.86	129.14	0.548707	0.0159064
Q9H9S4	CAB39L	71.8	71.4	68.7	67.9	74.2	126.2	130.8	102.6	152.4	133.8	70.8	129.16	0.548157	9.00593e-05
Q6P996	PDXDC1	65.4	70.2	79.1	67.3	71.8	126.1	218.4	70.7	129.8	101.2	70.76	129.24	0.547509	0.0459849
P02686	MBP	87.7	68.6	67.8	69.3	60.3	127.1	107.3	92.4	170.7	148.6	70.74	129.22	0.547438	0.00414287
P00966	ASS1	57.5	63.4	64.8	104.8	63.2	126.6	140.1	80.5	125.4	173.8	70.74	129.28	0.547184	0.00957298
Q9BXM0	PRX	69	72.4	71.5	70.2	69.7	124.6	112	94.8	182.9	132.9	70.56	129.44	0.545117	0.00413381
Q9Y2S2	CRYL1	84.2	64.1	80	57.2	67.2	128.5	166.9	91.9	146.5	113.4	70.54	129.44	0.544963	0.00285639
P02787	TF	70.6	66	61.4	79.2	75.5	128.3	119.4	118.7	136.8	144.1	70.54	129.46	0.544879	8.30572e-06
Q9UJC5	SH3BGRL2	95.4	78.4	62.9	55.5	60.4	129.1	149.7	103	141.6	124.1	70.52	129.5	0.544556	0.000617896
O00519	FAAH	75	82.1	56.4	77.8	61.1	125.4	164.6	114.7	122.8	120.1	70.48	129.52	0.544163	0.000420873
Q9H8J5	MANSC1	54.6	72	77	85	63.6	123.7	159.6	89.5	158.5	116.5	70.44	129.56	0.543686	0.00331342
P62166	NCS1	74.2	68.4	73.3	64.9	71.1	96.7	196.8	107.5	135.8	111.1	70.38	129.58	0.543139	0.0112289
Q9H3H1	TRIT1	76.1	65.5	65.2	74.1	70.9	126.6	118.7	122.5	129.6	150.7	70.36	129.62	0.542817	9.35496e-06
P69905	HBA1	64.2	76.5	49.4	83.2	78.3	128.7	85.6	213.4	81.1	139.6	70.32	129.68	0.542258	0.0426459
P49189	ALDH9A1	81	68.2	84.3	58.6	59.3	127.4	169.5	92.5	146.5	112.7	70.28	129.72	0.541782	0.00324092
P02760	AMBP	81.4	53.1	51.5	86.9	77.6	131.8	108.2	101.8	191	116.7	70.1	129.9	0.539646	0.0096893
P27338	MAOB	73.3	61.8	62.7	94.6	57.1	129	134.7	111.7	163.5	111.5	69.9	130.08	0.537362	0.000868665
A0A0B4J1X5	IGHV3-74	58.4	49.1	76.4	84.3	81	129.6	84.5	149.1	182.2	105.3	69.84	130.14	0.536653	0.0109787
P02774	GC	74.8	62.4	57.7	72.5	81.7	128.4	127	108.5	147.5	139.4	69.82	130.16	0.536417	6.00124e-05
Q96IP4	TENT5A	71.5	67.6	59.7	61.9	88.4	125.7	121.8	167	118.3	118.2	69.82	130.2	0.536252	0.000457409
P01871	IGHM	71.6	85	44.4	72.7	75	128.1	215	72.9	136.8	98.6	69.74	130.28	0.535309	0.0413405
P01023	A2M	60.8	76.1	53.4	77.8	80.5	127.2	141	125.7	118.1	139.5	69.72	130.3	0.535073	2.17722e-05
O95716	RAB3D	51.1	81.9	57.3	79.2	78.8	128.6	164.5	92.3	148	118.4	69.66	130.36	0.534366	0.00244294
P19012	KRT15	41.4	81.5	131.3	47.3	46.4	126	82.1	162.2	94.9	187	69.58	130.44	0.533425	0.0479133
P24752	ACAT1	75.2	64.4	83.8	61.2	63.1	129.6	198.2	79.2	152.8	92.5	69.54	130.46	0.533037	0.0235288
P01834	IGKC	97.7	46.3	87.2	51.4	64.7	128.3	131.3	131.2	142.1	119.9	69.46	130.56	0.532016	0.000424012
Q68CP9	ARID2	60.8	96.2	42	73.4	74.3	131	148.6	54.9	168.2	150.6	69.34	130.66	0.53069	0.0224666
Q9UEW8	STK39	70.5	70.4	63.5	71.7	70.1	129.9	178.4	79.5	149.2	116.9	69.24	130.78	0.529439	0.00586933
P54108	CRISP3	58.5	78.7	46.5	86.7	75.5	133.1	164.7	77	197.4	81.9	69.18	130.82	0.528818	0.0356652
Q6UXB8	PI16	77.3	64.2	68	68.8	67.3	134.7	137.9	84.7	212.9	84	69.12	130.84	0.528279	0.0313176
P02765	AHSG	76.1	68.2	52.1	68.7	80.4	128.7	124.1	109.6	134.1	157.9	69.1	130.88	0.527965	0.000155882
Q8NI60	COQ8A	90.9	61.6	61.4	69	62.3	123.2	127.5	118.3	149.8	136	69.04	130.96	0.527184	5.08188e-05
Q07507	DPT	99.6	50.9	65.1	54.9	74.1	127.3	114.8	105.8	164.7	142.8	68.92	131.08	0.525786	0.00181086
Q7Z3B1	NEGR1	84.2	61.6	73.2	63.4	60.8	133.9	113.1	91.9	217.5	100.4	68.64	131.36	0.522533	0.0264713
P01009	SERPINA1	67	64.3	62.2	82.1	67	131.7	118.2	132.6	157.1	117.8	68.52	131.48	0.521144	4.74886e-05
P80303	NUCB2	68.9	65.1	63.5	69.8	75.2	131.3	207.1	80.2	132.5	106.3	68.5	131.48	0.520992	0.0182015
P20061	TCN1	57.5	89.6	54.9	78.8	61.6	129.9	193.1	75.4	166	93.3	68.48	131.54	0.520602	0.0249686
P51688	SGSH	69.4	70.1	63.3	63.9	74.7	129.3	181.1	87.9	168.3	91.9	68.28	131.7	0.518451	0.0108269
Q9UN36	NDRG2	66	83.3	62.7	66.2	61.9	129.2	172.5	86.4	152.6	119.2	68.02	131.98	0.515381	0.0029671
P51884	LUM	88.2	47.8	68.8	48.3	87	130.4	114.5	104.7	190.6	119.8	68.02	132	0.515303	0.0066558
Q8N4A0	GALNT4	64.2	71	60.3	74.8	69.5	132.4	205.1	69.5	149.1	104	67.96	132.02	0.51477	0.0231455
P02790	HPX	68.8	62.7	58.5	74.5	75.1	130.9	111.1	118.8	160.8	138.7	67.92	132.06	0.514312	0.000117156
P00738	HP	45.3	76	48.1	93.6	76.5	134.7	134.3	113.2	128	150.1	67.9	132.06	0.51416	0.000386345
O94760	DDAH1	79.9	61	71.5	63.7	63.2	129.9	192.4	74	158.4	106	67.86	132.14	0.513546	0.0148042
O95810	CAVIN2	78.4	61.5	80.3	62	56.8	129.2	100.4	120.2	136.6	174.4	67.8	132.16	0.513015	0.00116926
P0DOY2	IGLC2	64.9	57.7	81.2	53.8	80.8	130.4	161.3	108.2	146	115.9	67.68	132.36	0.511333	0.000432524
P43652	AFM	76.3	58.3	54.3	72.6	74.7	130.4	114.1	115.2	159.5	144.7	67.24	132.78	0.506402	0.000158216
Q8TEA7	TBCK	72.6	64.7	63	66.2	69.5	131.5	131	130.1	162.8	108.6	67.2	132.8	0.506024	7.37318e-05
Q96PE7	MCEE	76.9	60.8	80.3	45.7	72	128.5	228	88.2	111.8	107.7	67.14	132.84	0.50542	0.0324358
O76070	SNCG	70.7	71.6	66.1	64	62.8	132.9	118.6	109.1	176.1	128.1	67.04	132.96	0.504212	0.000481416
P36959	GMPR	55.5	80	61.8	67.5	70.1	133.6	122.2	129.6	167.1	112.6	66.98	133.02	0.503533	0.000182287
P08727	KRT19	49.5	68.3	106.8	54.7	55.4	127.8	107.2	89.2	128.1	213	66.94	133.06	0.503081	0.0234688
P21953	BCKDHB	76.1	61.7	68.3	66	62	131.5	187.1	79.5	161.6	106.2	66.82	133.18	0.501727	0.00889351
P01591	JCHAIN	55.2	77	60.9	74.2	66.1	132.6	200.9	93.2	139.7	100.2	66.68	133.32	0.50015	0.009239
P08319	ADH4	64.2	64	63.6	67.6	71.7	137.1	82.7	137.1	160.4	151.6	66.22	133.78	0.494992	0.00110187
Q01740	FMO1	73.5	58.3	60.7	61.5	76.9	139.7	165	99.9	139.3	125.3	66.18	133.84	0.494471	0.00032306
P22105	TNXB	75.3	62.5	65	64.2	63.6	129.9	92.7	131.7	130.8	184.3	66.12	133.88	0.493875	0.0018008
P55083	MFAP4	68.3	48.3	80.6	51.2	81.8	129.9	88	94.9	191.8	165.3	66.04	133.98	0.492909	0.0125024
Q01118	SCN7A	63.8	62.7	61.3	67.2	73.4	132.9	134.6	103.8	163.5	136.7	65.68	134.3	0.489054	0.000105095
P14406	COX7A2	77	67.9	54.9	67.6	59.2	131.9	161	83.7	162.1	134.6	65.32	134.66	0.485074	0.00153337
Q8N335	GPD1L	73.1	68.8	69.7	54.5	59.1	133.9	161.7	92.6	153.7	132.7	65.04	134.92	0.482063	0.000510088
P28330	ACADL	62.7	61.3	63	71.9	66.2	114.3	156.7	155.6	123.2	125.2	65.02	135	0.48163	5.48822e-05
O00194	RAB27B	49.1	96.7	75.6	56.6	47	126.8	172.1	117.2	143.6	115.4	65	135.02	0.48141	0.00110471
O94911	ABCA8	71.6	62.2	59.6	67.7	63.6	130	130.8	112.5	160.3	141.5	64.94	135.02	0.480966	2.53558e-05
P13929	ENO3	75.6	54.6	64.9	60.7	68.6	125.7	57.7	175.7	116.4	199.9	64.88	135.08	0.480308	0.0230252
Q05707	COL14A1	78.4	56.9	61.3	52.9	74.8	132.6	88.2	135.7	171.7	147.5	64.86	135.14	0.479947	0.0012729
Q93084	ATP2A3	71.8	61.5	63.3	62.4	64.5	134.8	212.5	68.7	160.9	99.6	64.7	135.3	0.478197	0.0219428
Q9Y6R7	FCGBP	54.5	67.1	67.2	62.1	72.2	135.1	198.5	71.1	180	92.2	64.62	135.38	0.477323	0.0208032
O14983	ATP2A1	63.5	57.3	63.4	71.4	67	129.4	77	150.5	122.3	198.2	64.52	135.48	0.476233	0.00728454
P01876	IGHA1	71.6	57.4	70.5	62.1	60.6	134.8	177.9	98.4	168	98.7	64.44	135.56	0.475361	0.00300874
Q8IXK2	GALNT12	64.1	64.9	72	58.8	62.4	137.8	234.6	79.9	124.7	100.9	64.44	135.58	0.475291	0.0288864
Q9BQ13	KCTD14	62.5	60.4	61.4	69	68.2	133.6	183.9	77.1	167	116.9	64.3	135.7	0.473839	0.0054353
P01718	IGLV3-27	57.2	47.7	72	59.8	84.8	135.1	69.8	112.1	236.1	125.4	64.3	135.7	0.473839	0.0351825
P08294	SOD3	72.9	59.4	58.9	68.9	61.3	133.7	105.3	111.3	207.7	120.6	64.28	135.72	0.473622	0.00528493
P12235	SLC25A4	73.2	55.4	77.9	48.7	66	136.8	182	76.2	168.4	115.4	64.24	135.76	0.473188	0.00666778
O94875	SORBS2	68.2	60.9	65.4	62.1	64.5	133.1	145.1	96.7	172.1	131.9	64.22	135.78	0.472971	0.000380934
P02652	APOA2	70	66.2	40.7	69.5	74	133.9	132.6	120.6	120.7	171.9	64.08	135.94	0.471384	0.000200361
Q9Y6U3	SCIN	64.5	57.9	66	68.7	62.4	131.5	70.2	169.8	132.3	176.6	63.9	136.08	0.469577	0.00524532
P19652	ORM2	49	59.8	60.4	72.5	77.4	135.5	127.1	119.2	162.1	137	63.82	136.18	0.468644	3.6001e-05
O75112	LDB3	60.5	57.5	63.9	54.3	82.7	129.6	63.9	113.9	141.8	231.9	63.78	136.22	0.468213	0.0313332
P07585	DCN	76.8	49	68.2	48	76.6	133.3	102.1	133.8	153.1	159.1	63.72	136.28	0.467567	0.000281958
P05783	KRT18	58	59.3	63.7	67.9	67.6	134.8	189.3	62.8	165.9	130.6	63.3	136.68	0.463126	0.00908298
Q96K21	ZFYVE19	58.7	62.2	66.1	57	72.4	119.2	72.8	138.6	108.3	244.6	63.28	136.7	0.462911	0.0358828
P51911	CNN1	47.1	53.1	72.7	52.8	90.4	133.5	154.4	68.3	239.3	88.3	63.22	136.76	0.46227	0.0448739
Q15661	TPSAB1	59.9	68.8	68.8	58	60.5	136	141.1	146.6	148.3	111.9	63.2	136.78	0.462056	5.73902e-06
P28906	CD34	75.9	62.1	53.3	63.6	60.1	132.5	129.3	111.8	170.9	140.4	63	136.98	0.459921	9.77752e-05
O60547	GMDS	69.5	62.5	61.8	56	64.8	133.6	219.8	79	135.2	117.8	62.92	137.08	0.459002	0.0124934
Q9BUB5	MKNK1	59.6	60	52.9	78.5	63.5	135.3	115.5	134.6	172.6	127.6	62.9	137.12	0.458722	0.000102656
P24310	COX7A1	62.1	68.2	58.5	58.4	65.4	132.2	236.4	76.7	132.8	109.2	62.52	137.46	0.454823	0.0234648
P50443	SLC26A2	67.7	58.5	61	63.8	60.9	141.3	188.8	83	151.7	123.5	62.38	137.66	0.453145	0.002534
P15088	CPA3	71.2	54.2	78.7	44.2	63.5	135.1	99.6	147.2	183	123.4	62.36	137.66	0.453	0.0010615
P07951	TPM2	52.8	41.3	62	48.5	106.2	135.4	131.4	72.5	211.3	138.6	62.16	137.84	0.450958	0.0159665
Q13683	ITGA7	59.9	73.2	36.1	71.2	70	135.7	116.4	157.8	136.8	142.9	62.08	137.92	0.450116	4.73722e-05
Q13228	SELENBP1	66	59.1	56.7	64.6	62.1	136	173.2	82.6	152.4	147.4	61.7	138.32	0.446067	0.00103176
Q6UWR7	ENPP6	52.4	63.9	61.9	67	63.1	146.1	200.2	79	156.3	110.2	61.66	138.36	0.445649	0.0061356
P01833	PIGR	56.1	56	73.2	64.4	58.4	137	201	65.1	175.5	113.3	61.62	138.38	0.445296	0.0126289
P00918	CA2	56.1	76.3	52.4	64.5	58.8	135.2	227.4	93.8	139.3	96.4	61.62	138.42	0.445167	0.0139916
P55259	GP2	52.4	59.2	62.9	70.6	61.7	133.4	215.2	74.3	109.3	161	61.36	138.64	0.442585	0.0123476
Q6ZMJ2	SCARA5	78.2	50.9	60.6	59.8	57.2	132.7	102.1	148.1	140.1	170.3	61.34	138.66	0.442377	0.000199183
Q8TD06	AGR3	58.6	60.3	57.8	63.9	63.3	137.3	198.5	70.4	122.7	167.3	60.78	139.24	0.436512	0.00668834
Q13642	FHL1	89	49.2	53.2	51.2	61.2	133.1	109.6	102.1	179.5	171.8	60.76	139.22	0.436432	0.00197918
P02763	ORM1	49.1	56.2	60.7	69.3	68.1	139.4	111.9	133.3	188.3	123.5	60.68	139.28	0.435669	0.000422894
Q6UXG2	KIAA1324	51.7	56.9	64.3	64.2	63.8	136.7	222.2	64.4	170.2	105.4	60.18	139.78	0.430534	0.0188822
A0A0C4DH68	IGKV2-24	57.8	39.9	63.6	44.9	94.6	133.3	79	188.7	100.4	197.8	60.16	139.84	0.430206	0.0138426
A6NMZ7	COL6A6	60.5	58.6	58.3	61	62.2	143.5	179	68.8	244.4	63.7	60.12	139.88	0.429797	0.0477817
Q8N118	CYP4X1	67.3	60.3	53.4	60.8	58.4	135.9	203.7	75.8	195.5	88.8	60.04	139.94	0.429041	0.0165555
P02743	APCS	66.2	51.6	53.7	51.4	76.7	136	204.6	91.5	156.5	111.8	59.92	140.08	0.427756	0.0040581
P16050	ALOX15	56	55.3	55.4	74.4	57.5	139.5	155.8	58.9	175.2	172	59.72	140.28	0.42572	0.00584242
Q8NE62	CHDH	69.3	54	58.7	60.2	56.3	135.9	180.2	106.1	164.4	114.9	59.7	140.3	0.425517	0.00051079
P02768	ALB	65.1	54.6	51.1	60.7	66.8	136.3	125.2	126.7	153.1	160.4	59.66	140.34	0.42511	5.82519e-06
Q7Z7G0	ABI3BP	113.7	37.6	51.2	43	49.9	136.4	132	114.8	153.8	167.5	59.08	140.9	0.419304	0.00114655
P22079	LPO	57.2	57.8	58.6	57.9	63.3	139.3	218.8	61.4	185	100.7	58.96	141.04	0.418037	0.0197671
Q6UXB2	CXCL17	63.7	52	56.4	54.6	66.9	135.9	246.3	57.9	190	76.4	58.72	141.3	0.41557	0.0468743
P21695	GPD1	57.8	54.5	55.2	63.2	62	139.7	177.2	81.7	154.3	154.4	58.54	141.46	0.413827	0.000907169
Q8N695	SLC5A8	57.4	54.9	52.3	65.4	60.6	153.6	203.7	61.3	184.1	106.5	58.12	141.84	0.409757	0.0123935
Q9UGM3	DMBT1	52.1	50.2	66.7	64.9	56.4	139.3	173.6	61.8	223.8	111.2	58.06	141.94	0.409046	0.016241
P05787	KRT8	49.9	54.1	58.2	70.9	54.7	139.1	152.6	63.6	161.8	195.1	57.56	142.44	0.4041	0.00489674
Q2UY09	COL28A1	58.9	54.5	51.4	58	63.8	141.5	133.6	100.1	201.5	136.7	57.32	142.68	0.401738	0.000867269
Q9BXN1	ASPN	66.6	56.1	52.3	47.3	62.8	142.6	159.1	92.2	228.3	92.7	57.02	142.98	0.398797	0.00955469
Q13938	CAPS	61.1	47.3	58	57.5	59.3	139.9	177.8	55.8	208.2	135	56.64	143.34	0.395144	0.00981916
P00352	ALDH1A1	56.5	74	58.2	48.6	45.4	139.8	166.9	89.3	168.4	152.9	56.54	143.46	0.394117	0.000471038
P41219	PRPH	65	52.8	53.3	53.1	57.8	142.1	140.2	87.1	238.7	110	56.4	143.62	0.392703	0.0099533
P02144	MB	44.5	40.5	48.8	67.6	80.3	140.8	66.1	130.4	119.3	261.7	56.34	143.66	0.392176	0.0296997
P55011	SLC12A2	70	47.9	52.2	54.6	55.8	142.1	211.1	54.2	203.4	108.6	56.1	143.88	0.389908	0.0182411
P08729	KRT7	53.7	50.9	70.6	46.1	55.8	140.4	159.5	60.3	202.4	160.2	55.42	144.56	0.38337	0.00558459
Q99985	SEMA3C	58.7	54.2	44.6	48.5	70.7	141.2	142	130	141.9	168.2	55.34	144.66	0.382552	2.96184e-06
P61626	LYZ	41.5	53	40.7	87.4	52.8	148.5	228.8	47.4	189.5	110.2	55.08	144.88	0.380177	0.0247365
P06732	CKM	46.2	47.5	50.5	53.1	77.4	139.4	53.4	153.7	111.5	267.4	54.94	145.08	0.378688	0.0349089
P80748	IGLV3-21	54.3	43.7	79.6	44.3	52.5	144.6	190.9	138.3	155.8	95.9	54.88	145.1	0.378222	0.000627736
Q14894	CRYM	50	56.4	48	57.3	60.3	144.2	228.5	64.1	197.1	94.1	54.4	145.6	0.373626	0.0180222
Q96A32	MYLPF	49.3	55.5	53.1	51	62.2	138.9	58.6	201.3	114	216.2	54.22	145.8	0.371879	0.0133993
P25311	AZGP1	54.9	51.4	48.5	58.3	57.3	144.9	188	76.1	206.5	114	54.08	145.9	0.370665	0.00490888
P05976	MYL1	48.6	42.7	46.9	58.1	74	139.2	44	178.5	108.3	259.7	54.06	145.94	0.370426	0.0355247
P61601	NCALD	58.1	47.3	50.5	54.8	53.8	143.4	243.4	57	165.5	126.2	52.9	147.1	0.359619	0.0142615
Q14508	WFDC2	36.3	56.9	52.4	65.6	51.3	155.3	228	56.9	157.7	139.6	52.5	147.5	0.355932	0.00899698
P35749	MYH11	48.4	49.9	55.7	52.8	54.1	147.3	175.3	66.7	241.6	108	52.18	147.78	0.353092	0.012446
P45381	ASPA	68.4	46	46.1	48.9	51.4	150.5	131.1	125	175.9	156.7	52.16	147.84	0.352814	1.2335e-05
Q9HC84	MUC5B	48.2	49.3	49.6	53.3	59.7	146.9	293.3	55.2	163.6	80.9	52.02	147.98	0.351534	0.0498087
Q7Z7D3	VTCN1	46	55.2	50.3	50.2	58.2	141.1	133.8	77.5	161.8	225.9	51.98	148.02	0.351169	0.00398769
O75891	ALDH1L1	51.2	49.2	51.4	51.9	54.1	146.2	229.4	77.7	183.9	104.9	51.56	148.42	0.347393	0.00730216
Q8N4F0	BPIFB2	48.5	43.7	48.9	59.1	57	148.3	283.5	53	176.9	81.1	51.44	148.56	0.346257	0.0434439
Q96DA0	ZG16B	47.3	56.3	41.9	60.5	49.7	147.8	237.8	51.1	149.8	157.8	51.14	148.86	0.343544	0.0112089
P02585	TNNC2	44.4	40.1	43.7	53.8	70.3	143.5	52.8	226	117.3	208	50.46	149.52	0.33748	0.0144483
P00326	ADH1C	45	47.1	56.5	52.9	50.3	142.1	184.8	87.1	142.2	192.1	50.36	149.66	0.336496	0.000770751
P12273	PIP	37.1	42.3	40.2	82.2	46.8	150.1	244.3	46.4	189	121.5	49.72	150.26	0.330893	0.0185977
Q9NVM6	DNAJC17	47.5	49	37.5	44.3	70.3	150.5	147.1	126	161.5	166.3	49.72	150.28	0.330849	3.43372e-06
P04271	S100B	48.1	61.2	41.6	50.6	45.3	148.4	242.7	62.2	215.3	84.6	49.36	150.64	0.327669	0.0211197
P20774	OGN	68.4	39.8	47	39.3	52.1	149.6	117.9	106	254.9	125	49.32	150.68	0.327316	0.00620676
Q96BQ1	FAM3D	41.6	50.6	48.6	48.6	46.6	146.6	273.4	62.6	152.6	128.8	47.2	152.8	0.308901	0.0148654
P08263	GSTA1	40.1	58.2	47	42.6	44.3	147.6	184.8	57.7	113	264.7	46.44	153.56	0.302423	0.0154158
P45378	TNNT3	42.6	39	36.6	41.9	70.1	150.1	43.4	202.8	107.4	266	46.04	153.94	0.299078	0.0238602
Q9UKX2	MYH2	41.6	41.3	42	50.1	54.6	142.4	41.5	200.5	87.7	298.2	45.92	154.06	0.298066	0.0425514
Q8TBY9	WDR66	34.2	50.5	41.7	43	54.9	146	33.9	197.9	112	285.9	44.86	155.14	0.289158	0.0313496
Q7RTS7	KRT74	42	61.2	42.5	34.4	37.5	154.9	53.2	319.7	126	128.7	43.52	156.5	0.278083	0.0344962
O95994	AGR2	39.4	44.3	42.7	42.1	48.1	151.7	290.7	52.8	155.8	132.2	43.32	156.64	0.276558	0.0182939
P25189	MPZ	54.1	34.9	36.5	44.8	41	153.1	132.6	87	282.3	133.8	42.26	157.76	0.267875	0.00827196
P00325	ADH1B	45.6	37.5	41.9	41.2	40.6	158.8	105.4	103.4	314.2	111.4	41.36	158.64	0.260716	0.0194074
P03973	SLPI	29.3	34.6	30.6	57.6	40.4	150.9	293.3	42.4	258	62.8	38.5	161.48	0.23842	0.0412442
P19075	TSPAN8	29.9	36.6	32.9	50.2	39	166.6	232	57.7	267.2	88	37.72	162.3	0.232409	0.0149709
Q8TDL5	BPIFB1	28.5	39.9	29.1	41.7	37.1	138.9	354.8	41.2	141.9	146.9	35.26	164.74	0.214034	0.036132
P23297	S100A1	27.1	30.3	30.8	30.5	38.1	160.1	262.8	48.8	226.5	145.1	31.36	168.66	0.185936	0.00588489
Q58FG1	HSP90AA4P	54.7	170.7	54.4	402.9	109.9	55	41	37	36.3	38.2	158.52	41.5	3.81976	0.108777
P49913	CAMP	48.6	165.5	34.6	387.3	144.3	64.7	48.4	38.5	34.1	34	156.06	43.94	3.55166	0.115505
P04259	KRT6B	25.2	253.9	37.1	210.1	230.6	56	30.6	74.6	43.4	38.5	151.38	48.62	3.11353	0.0748511
P00749	PLAU	66.7	78.2	105.5	150	344.6	55.4	50.6	57.9	38.9	52.2	149	51	2.92157	0.0912411
P08779	KRT16	41.9	308.4	60.8	144.3	188.2	54.1	49.7	60.7	45.4	46.5	148.72	51.28	2.90016	0.0776267
P16402	HIST1H1D	305.4	84.8	146.4	105	86.2	57.2	47.8	55.9	53.8	57.4	145.56	54.42	2.67475	0.0594324
P60985	KRTDAP	35.2	369.5	40.4	93.3	188.8	57.9	53.9	57.4	53.9	49.6	145.44	54.54	2.66667	0.183685
O95678	KRT75	53.7	188.5	61.5	280.5	138.4	66.1	48.8	60.1	49	53.3	144.52	55.46	2.60584	0.06849
Q04695	KRT17	44	112.2	107.6	284.3	173.2	65.6	56.1	50.4	54.8	51.8	144.26	55.74	2.58809	0.0609839
P31151	S100A7	47.1	265.7	215.5	110.3	80.1	58.2	49.6	70.1	49.9	53.5	143.74	56.26	2.55492	0.0693032
P35556	FBN2	177.8	68.1	276.9	102.5	75	61.6	65.2	55.6	60.7	56.6	140.06	59.94	2.33667	0.0763828
P21266	GSTM3	46	95.9	406.5	84.3	67.4	60.7	55.5	61.4	64.2	58.1	140.02	59.98	2.33444	0.267526
P59665	DEFA1	44.6	203.6	47.8	276.4	122.3	71.2	44.8	81.6	51.4	56.3	138.94	61.06	2.27547	0.125557
Q8N0U8	VKORC1L1	66.4	58.6	418.8	57.1	90.8	61.7	63.3	57.7	60	65.8	138.34	61.7	2.24214	0.307943
A6NKB5	PCNX2	47.4	167.7	55.3	328.3	92.4	69.9	58.8	67.7	60.4	52.1	138.22	61.78	2.23729	0.181008
Q9Y2Y8	PRG3	59.5	89.6	84.3	152.2	305	65.5	69.9	51.5	64.4	58.2	138.12	61.9	2.23134	0.125426
P80511	S100A12	52.8	157.2	67.9	283.6	128.1	70.7	66.2	68.4	51.5	53.6	137.92	62.08	2.22165	0.103801
P00533	EGFR	66.7	63.9	78	67.1	412.1	59.9	69.2	62.5	58.3	62.5	137.56	62.48	2.20166	0.306282
P02538	KRT6A	31.4	296.8	60.1	187.2	112.2	68.2	35.2	120.7	45	43.3	137.54	62.48	2.20134	0.173876
P02751	FN1	110.8	76.8	107.7	81	302.9	63.1	72.6	61	59.8	64.4	135.84	64.18	2.11655	0.129328
P48668	KRT6C	41.5	178.8	44.3	231.3	181.7	76.2	57.5	88.4	46.1	54.1	135.52	64.46	2.10239	0.11136
Q15063	POSTN	101	76.4	165.4	68.2	266.5	63	81	56	66.7	55.7	135.5	64.48	2.10143	0.0927504
P22528	SPRR1B	54.9	320.9	73	136	91.4	66.2	59.4	76	61.8	60.3	135.24	64.74	2.08897	0.183552
P20337	RAB3B	69.9	407.1	55.9	82.2	60.9	65.6	61	59.7	67.8	69.8	135.2	64.78	2.08706	0.331679
Q9Y2Q0	ATP8A1	101.7	64.7	111	67.8	330.5	63.3	83.4	58.5	57.9	61.2	135.14	64.86	2.08356	0.196709
Q9NZH8	IL36G	53.7	120.7	185.7	225.1	89.8	70.6	57.1	70.3	68	58.9	135	64.98	2.07756	0.0562757
P47929	LGALS7	56.3	192	56.1	148.3	221	67.7	60.6	69	66.9	61.9	134.74	65.22	2.06593	0.0760312
Q92522	H1FX	280.2	77.6	135.7	100.4	78	66.6	60.3	59.9	71.7	69.6	134.38	65.62	2.04785	0.108274
P19957	PI3	21.3	422.1	38.7	150.7	36.6	73.1	27	108.2	80.6	41.5	133.88	66.08	2.02603	0.404511
P02786	TFRC	107.7	76.7	134.4	251.8	98.6	74.6	58.6	72.5	60.2	64.8	133.84	66.14	2.02359	0.0609839
P09455	RBP1	243.3	92.5	90.2	69.3	173.6	64.4	62.1	64.2	73.1	67.4	133.78	66.24	2.01963	0.0728977
P11678	EPX	69.9	88.6	87.2	140	281.1	68	76	64.2	62.4	62.6	133.36	66.64	2.0012	0.12411
P11166	SLC2A1	65.6	92.1	215.4	188.2	104.9	72.1	55.4	81.1	62.2	63.3	133.24	66.82	1.99401	0.0535191
Q6UX06	OLFM4	82.9	123.8	55.6	228.1	175.6	73.3	76.2	56	65.1	63.5	133.2	66.82	1.99342	0.067371
P51854	TKTL1	56.8	52.7	60.2	448.2	47.5	93.3	51.5	65.2	66.2	58.3	133.08	66.9	1.98924	0.427227
P83110	HTRA3	82.7	95.2	111.3	128	247.6	65.6	62.3	62.7	66.8	77.9	132.96	67.06	1.9827	0.057889
P29034	S100A2	30.9	198.8	118	164.9	149	73.3	40	129.7	45.3	50	132.32	67.66	1.95566	0.0853093
P08246	ELANE	66.1	146.7	67.7	249.7	131.3	75.3	66.6	73.4	58.2	64.9	132.3	67.68	1.95479	0.0916002
P15407	FOSL1	70.1	93.7	102.3	155.3	238.9	69.9	64.9	63.2	67.9	73.6	132.06	67.9	1.94492	0.0662252
P43358	MAGEA4	130.4	55.4	200.6	204	69.8	73.2	66	68.6	64.7	67.1	132.04	67.92	1.94405	0.0751486
P09486	SPARC	120.3	90.4	97.2	92.2	258.1	67.3	68.3	62.4	70	73.7	131.64	68.34	1.92625	0.0842295
P41218	MNDA	82.7	139.1	71.5	239.2	125	75.9	73	71.6	62.3	59.7	131.5	68.5	1.91971	0.0681949
A0A0C4DH73	IGKV1-12	441.2	43.6	64.1	55.9	52.2	62.6	52	91.9	69.6	66.8	131.4	68.58	1.91601	0.442728
Q15651	HMGN3	217.7	97.6	179.3	50.6	111.6	66.3	70.8	56.3	63.6	86.1	131.36	68.62	1.91431	0.0717547
P20160	AZU1	63.2	147	70.7	242	132.9	75.3	63.3	75.7	62.9	67	131.16	68.84	1.90529	0.0904797
Q13835	PKP1	62.7	240.6	115.2	131.4	105.5	70.6	51.8	91.9	65.7	64.7	131.08	68.94	1.90136	0.074848
P22894	MMP8	58	147.9	59.9	271.3	118	90.1	62.6	77.2	57.6	57.4	131.02	68.98	1.89939	0.155697
Q8NAB2	KBTBD3	244.7	95.8	100	128.2	85.6	70.3	57.8	65.7	68.1	83.7	130.86	69.12	1.89323	0.0706601
Q9TQE0	HLA-DRB1	288.7	62.6	127	84.1	90.2	69	54.7	98.9	65.1	59.8	130.52	69.5	1.87799	0.180672
P05164	MPO	62.4	142	64.2	252.5	127.1	78	70.2	76.9	62.7	64.1	129.64	70.38	1.842	0.12724
P43362	MAGEA9	145.5	53.8	165.5	197.1	85.8	73.5	58.7	77.4	64.8	78.1	129.54	70.5	1.83745	0.0565008
P22532	SPRR2D	62.3	268.9	103.1	136.3	74.7	71.5	62	82.9	68.6	69.6	129.06	70.92	1.8198	0.158326
Q86VY4	TSPYL5	293.5	63.4	162.9	54.6	70.2	70.5	69.8	66	73.9	75.3	128.92	71.1	1.81322	0.240315
Q00534	CDK6	70.9	67.3	347.7	64.4	94	70	68.9	69.7	71.6	75.5	128.86	71.14	1.81136	0.324402
Q96EY4	TMA16	238.7	98	105.7	108.5	93.4	72.8	68.8	69.9	68.6	75.6	128.86	71.14	1.81136	0.0700731
Q13753	LAMC2	60.9	90	128.7	159.3	203.4	76.2	75	64.8	75	66.8	128.46	71.56	1.79514	0.054071
O00602	FCN1	87.9	125.4	64.7	256.5	107.3	77.9	69.8	76.5	62.4	71.5	128.36	71.62	1.79224	0.130737
P03956	MMP1	60.2	74	88.9	102.9	315.8	71	71.3	73.2	67.7	74.9	128.36	71.62	1.79224	0.265719
P43490	NAMPT	60	123	284.2	87.1	87.4	71.2	60	85.7	61.8	79.6	128.34	71.66	1.79096	0.19957
O00767	SCD	118.1	76.3	201.8	83.9	160.8	72.6	52	119.2	55.8	59.4	128.18	71.8	1.78524	0.0679315
O60218	AKR1B10	47.6	100.9	321.2	110.7	60.2	73.5	54.6	118.7	53.6	59.1	128.12	71.9	1.78192	0.304056
P09936	UCHL1	208.6	86.4	152.9	71.2	120.1	71.5	79.1	54.9	91.5	63.9	127.84	72.18	1.77113	0.0599625
Q14247	CTTN	73.6	108.2	90.7	203.8	161.7	76.4	59.9	84.9	64.2	76.6	127.6	72.4	1.76243	0.0545586
Q02413	DSG1	63.2	236.5	67.2	106.9	163.9	75.7	66.9	77.6	66.3	75.8	127.54	72.46	1.76014	0.131622
Q5Y7A7	HLA-DRB1	334.8	125.9	64.2	64.5	47.4	73.8	187.4	27.3	43	31.7	127.36	72.64	1.7533	0.398081
P51948	MNAT1	73.7	109.6	91.4	261.6	99.5	82.5	70	75.1	66.7	69.8	127.16	72.82	1.74622	0.151092
P01892	HLA-A	193.9	40.2	56.4	190.9	153.3	78	50.9	41.9	88.2	106.4	126.94	73.08	1.737	0.163128
Q9Y3A5	SBDS	67.1	72.5	338.4	65.1	91.5	73.6	69.6	74.3	71.5	76.4	126.92	73.08	1.73673	0.340194
Q12884	FAP	151.3	74.4	122.2	82.9	203.2	72.4	61.6	78	71.7	82.1	126.8	73.16	1.73319	0.054602
Q9NQ50	MRPL40	171.6	111.7	90.3	194.4	65.8	81.4	72	79.2	65.3	68.2	126.76	73.22	1.73122	0.0607478
P24158	PRTN3	64.4	158.7	68.6	233.2	108.8	82.4	69.1	75.6	64.7	74.5	126.74	73.26	1.73	0.130294
Q86UY5	FAM83A	42.3	205	83.3	112.8	188.4	76.2	51.8	103.1	69.1	68	126.36	73.64	1.71592	0.13858
P24821	TNC	93.2	95.8	105	96.1	240.8	73.6	77.5	58	87.2	72.8	126.18	73.82	1.70929	0.109753
Q6ZN08	ZNF66	235	80.5	120.4	106.2	88.4	75	77	64.1	81.9	71.6	126.1	73.92	1.7059	0.101962
P11413	G6PD	71	89.6	248.8	135	83.2	77.4	71.5	84.3	69.6	69.6	125.52	74.48	1.68528	0.158179
Q9NZI8	IGF2BP1	211.5	65.7	185.7	66.4	95.4	74.1	72.2	71.1	78.7	79.3	124.94	75.08	1.66409	0.144849
P13611	VCAN	184.6	68.4	113.3	65.9	192.3	73.8	93	63.2	71.9	73.8	124.9	75.14	1.66223	0.110597
Q8TD57	DNAH3	63.9	203.1	83.9	170.3	103.1	79	67.4	86.7	71.3	71.3	124.86	75.14	1.6617	0.099935
P07476	IVL	48.6	222.4	81.2	117.9	149.8	78.7	48.6	125.6	67	60.2	123.98	76.02	1.63089	0.181236
Q96CG8	CTHRC1	83.9	84.2	137.8	89.2	223.2	74	74.3	72.4	70.9	90.1	123.66	76.34	1.61986	0.118819
P15924	DSP	52.8	265.8	94.6	104.7	100.4	77.7	49	124.6	64.8	65.7	123.66	76.36	1.61943	0.258888
P35321	SPRR1A	69.8	256.7	73.5	119.1	98.6	76.6	71.7	89.3	65.7	79	123.54	76.46	1.61575	0.211838
Q96QA5	GSDMA	60.8	116.3	156.3	182.9	100.5	83.5	70	85.6	74.9	69.3	123.36	76.66	1.60918	0.0627414
P46063	RECQL	132.3	63.2	205	102.3	113.4	76.5	64.9	82	78.7	81.7	123.24	76.76	1.60552	0.083995
Q14767	LTBP2	217	80.7	123.3	88.5	106.6	80.7	85.9	54.8	103.9	58.5	123.22	76.76	1.60526	0.114191
P32926	DSG3	49.8	255.4	98	122.8	90.1	79.2	53.8	114.6	67.7	68.7	123.22	76.8	1.60443	0.239676
P02679	FGG	60.5	58.3	45.5	350.8	100.5	90.9	61.8	102	63.6	66	123.12	76.86	1.60187	0.449969
Q16831	UPP1	86.7	90.3	201.8	94.2	141.8	76.9	67.7	82.6	70.9	87.1	122.96	77.04	1.59605	0.0745219
O75594	PGLYRP1	64.8	119.9	72.4	249.9	107.3	86.5	59.1	88.9	80.4	70.9	122.86	77.16	1.59228	0.213869
Q8N6Q3	CD177	66.6	140.7	70.7	216.6	119.6	81.6	63.9	80.1	72.9	87.3	122.84	77.16	1.59202	0.13753
Q9UBX5	FBLN5	210.3	108	113.3	99.1	83.2	77.2	58.9	76.7	74.1	99.2	122.78	77.22	1.59	0.0870703
P30461	HLA-B	311.3	61.9	75.4	106	58.9	83	92.7	56.9	87.9	66.1	122.7	77.32	1.58691	0.375527
P09429	HMGB1	203.4	99.1	123.8	96.1	89	78.6	79.2	71.6	80	79.2	122.28	77.72	1.57334	0.0683859
P15090	FABP4	41.5	43.3	49.1	410.8	65.8	93.9	63.7	57.8	78.6	95.6	122.1	77.92	1.56699	0.560275
Q9UBM7	DHCR7	95.4	97.1	105.6	213.3	98.9	86.5	68.1	83.8	73.3	77.9	122.06	77.92	1.56648	0.0926636
P06454	PTMA	215.8	97.5	106.5	108.3	82.1	80.2	67.4	87.5	75.2	79.5	122.04	77.96	1.56542	0.105043
P17275	JUNB	74.3	107.3	87.4	186.9	154.1	83.5	62.2	95.2	66.7	82.5	122	78.02	1.5637	0.0803025
P20591	MX1	113.5	204.6	64.9	134	92.7	81.5	60.8	93.8	80.2	73.9	121.94	78.04	1.56253	0.107535
P62633	CNBP	178.2	72	163.8	97.3	96.5	81.6	87.1	69.9	75.2	78.4	121.56	78.44	1.54972	0.0743039
P10412	HIST1H1E	230.3	90.2	113.5	92.8	81	80.1	83.9	57.3	98.9	72.1	121.56	78.46	1.54932	0.169359
P07195	LDHB	94.6	85.2	230.6	97.8	98.3	80.1	82	77.4	79.1	74.8	121.3	78.68	1.54169	0.159157
P14780	MMP9	74.9	140.1	67.8	195.6	128	80.7	77.4	81.6	72.9	81	121.28	78.72	1.54065	0.106932
P02795	MT2A	156.1	69.2	100.7	84	196.4	82.7	89.4	64.5	93.3	63.7	121.28	78.72	1.54065	0.122504
Q9NP78	ABCB9	60	87	45.6	318.7	95.1	95.2	67	102.4	65.1	64	121.28	78.74	1.54026	0.427004
Q9NPR2	SEMA4B	50.2	186.1	96.9	144.7	128	80.7	69.4	96.1	69.2	78.7	121.18	78.82	1.53743	0.107497
Q5XXA6	ANO1	106.3	68.6	85	221.8	124.2	86.8	83.8	64.1	83.8	75.7	121.18	78.84	1.53704	0.157821
Q9UMD9	COL17A1	67.9	88.6	104.2	137.7	207	82.9	67.5	87.2	82.3	74.8	121.08	78.94	1.53382	0.124615
Q9ULU4	ZMYND8	118.3	86.6	107.6	199.9	92.8	83.6	62.9	94.8	73.5	79.9	121.04	78.94	1.53332	0.0817781
Q14574	DSC3	50.5	202.1	126.2	137	89.2	80.7	59.9	97.2	77.2	79.9	121	78.98	1.53203	0.145044
Q03164	KMT2A	88.5	148.7	59.5	125.9	181.9	82.5	86.7	78.5	76.4	71.5	120.9	79.12	1.52806	0.0911579
P16104	H2AFX	175.8	96.1	163.1	82.7	86.2	79.5	86.6	77.1	81.3	71.7	120.78	79.24	1.52423	0.074233
Q01469	FABP5	45.4	130.3	95.7	221.6	110.7	87.1	46.4	125.7	60.9	76.1	120.74	79.24	1.52373	0.229088
P23508	MCC	64.2	121.9	100.6	151.8	164.8	79.4	83.3	70	93.7	70.4	120.66	79.36	1.52041	0.0568516
P49643	PRIM2	47.4	256.6	84.8	130.3	83.7	83	54.2	135.8	61.1	63	120.56	79.42	1.51801	0.326765
O14732	IMPA2	50.8	152.5	162.4	134.7	102.2	83	63.1	113.5	53.8	84	120.52	79.48	1.51636	0.108035
Q9HBI6	CYP4F11	107.5	99.7	185.2	126.5	83.6	82.5	75.8	94.6	66.3	78.4	120.5	79.52	1.51534	0.054235
Q05639	EEF1A2	251.2	76.4	70.3	125.7	78.4	80	50.2	64.8	62.3	140.6	120.4	79.58	1.51294	0.310665
Q13151	HNRNPA0	204.8	85.6	101.4	122.5	87.4	80.7	69.4	76.9	80.6	90.8	120.34	79.68	1.51029	0.106929
Q13231	CHIT1	75.4	218.6	117.5	105.3	84.6	84.1	62.8	106	75	70.5	120.28	79.68	1.50954	0.167269
P05109	S100A8	44	250.8	92.4	124.2	89.7	80.4	46.5	142.1	64.5	65.4	120.22	79.78	1.50689	0.32704
Q53RT3	ASPRV1	57.9	252.1	76.5	102.9	111.2	80.7	94.3	72	76.8	75.6	120.12	79.88	1.50376	0.277636
O15460	P4HA2	111	88.3	96.1	111	193.8	78.7	70.8	85	77	88.3	120.04	79.96	1.50125	0.0703054
Q96D15	RCN3	116.6	90.3	100	91.7	201.7	79.3	79.7	83.5	77.6	79.8	120.06	79.98	1.50113	0.0922409
O75015	FCGR3B	59.9	196.7	55.3	203.3	84.9	85.7	84.8	73.4	81.5	74.5	120.02	79.98	1.50063	0.26165
P37268	FDFT1	80.3	85.2	262.6	81.3	90.6	78.4	72	96.5	76.5	76.5	120	79.98	1.50038	0.297938
P58107	EPPK1	54.1	159.6	62.7	171.5	151.4	83.7	71.3	89.7	75	81.1	119.86	80.16	1.49526	0.158636
Q03013	GSTM4	56.3	213.6	183.2	82.5	63.5	81.5	121.9	71.6	66	59.9	119.82	80.18	1.49439	0.284076
P35442	THBS2	108.5	79.4	103.4	84	223	79.5	81.3	76	84.3	80.5	119.66	80.32	1.48979	0.175306
Q02487	DSC2	64.3	227.9	92.5	117.3	95.4	78	64.4	100.2	75.5	84.5	119.48	80.52	1.48385	0.215824
Q05682	CALD1	117.2	90.9	115.9	95.5	177.4	81.1	87.6	57.2	108.1	68.9	119.38	80.58	1.48151	0.0595419
P05114	HMGN1	133.2	101.4	190.7	90.2	81.4	84	77.4	80.7	79	82.1	119.38	80.64	1.48041	0.0874519
P02675	FGB	60	62.2	50.4	328.8	94.9	93.6	68.7	103.1	67.4	71	119.26	80.76	1.47672	0.491681
O75170	PPP6R2	39.5	150.2	98.3	175.1	132.7	80.6	69.6	83.6	66.2	104.1	119.16	80.82	1.47439	0.155347
Q9NS86	LANCL2	68.9	64.1	71.5	68.6	322.4	78.6	93.4	73.5	79.4	79.7	119.1	80.92	1.47182	0.475069
P05362	ICAM1	248.2	85.3	83.2	79.5	98.8	80.6	83.4	83.7	76.5	80.8	119	81	1.46914	0.275827
Q13751	LAMB3	80.5	87.5	120.3	132.1	173.7	82.6	81.8	75.9	85.1	80.4	118.82	81.16	1.46402	0.0559874
Q14257	RCN2	193.9	80.6	128.2	100.1	91	83.8	82.4	78	78.8	83.1	118.76	81.22	1.4622	0.103272
Q8IX19	MCEMP1	67	131.5	70.8	215.5	108.8	81.5	82.7	80.2	80.7	81.3	118.72	81.28	1.46063	0.203279
Q14527	HLTF	189	66.6	93.5	142.4	102.1	87.2	88.2	74.7	76	80.3	118.72	81.28	1.46063	0.120456
P55854	SUMO3	94.8	175.8	96.1	138.3	88.5	72.9	72.6	98.4	70.5	92.1	118.7	81.3	1.46002	0.0683508
A0A0B4J2D9	IGKV1D-13	311	67.5	75.2	61.4	78.2	80.5	71.4	80.4	76.2	98.1	118.66	81.32	1.45917	0.46247
P62760	VSNL1	70.6	141.3	90.4	168.6	122.2	86.1	60.2	111.1	70.9	78.6	118.62	81.38	1.45761	0.0924638
Q6DT37	CDC42BPG	83.7	97.5	117.8	73.1	220.9	76.5	87.1	80.2	75.9	87.3	118.6	81.4	1.457	0.20195
O60507	TPST1	84.5	92.2	216.9	94.4	104.7	82.5	78.9	87.4	75.2	83.4	118.54	81.48	1.45484	0.17478
O15479	MAGEB2	72	71.8	188.4	183.1	76.7	86.2	78.5	80	79.5	83.8	118.4	81.6	1.45098	0.218546
Q6FHJ7	SFRP4	250.5	50.6	111.9	53.6	125.4	78.3	78.9	71.2	94.5	85.1	118.4	81.6	1.45098	0.342846
Q96HF1	SFRP2	108.6	74.8	105.5	58.9	243.5	78.8	77.4	79.6	70.6	102.4	118.26	81.76	1.44643	0.302464
P62136	PPP1CA	126.6	99.2	100.7	86.9	177.6	80.4	83.9	87.8	74.9	81.8	118.2	81.76	1.44569	0.0562125
P20908	COL5A1	112.5	88.6	105.7	87.9	195.9	82.1	73.4	82.2	80.6	91.2	118.12	81.9	1.44225	0.111091
P68431	HIST1H3A	187.8	90.6	121.1	88.2	102.7	81.7	81.2	88.2	79.9	78.6	118.08	81.92	1.44141	0.0857023
Q6NYC1	JMJD6	106.2	75.3	158.6	81.8	168.4	82.8	110.3	73.4	75.5	67.7	118.06	81.94	1.44081	0.119405
P29033	GJB2	52.1	173.4	86.3	122	156.1	82.4	60.2	129.2	71.8	66.4	117.98	82	1.43878	0.194853
O00469	PLOD2	128.4	87.3	91.4	101.1	181	80.3	71.6	96.4	72.8	89.6	117.84	82.14	1.43462	0.0824923
Q8N8S7	ENAH	102.7	79.3	104.2	116.1	186.9	79.8	91.8	67.8	83.6	87.8	117.84	82.16	1.43427	0.0931592
O60701	UGDH	82.7	147.7	188.1	86.1	84.4	81.6	77.6	79.9	78.6	93.3	117.8	82.2	1.43309	0.138308
P30450	HLA-A	53.1	80.2	62.2	82	311.5	81.6	60	57.9	47	164.5	117.8	82.2	1.43309	0.522166
P12814	ACTN1	100.7	94.8	107.1	104.3	181.8	83.1	94.8	71.3	91.4	70.7	117.74	82.26	1.43132	0.0689455
Q9Y2U8	LEMD3	86.4	90.9	81	235.1	94.9	90.1	80.8	79.4	83.6	77.8	117.66	82.34	1.42895	0.265918
P45973	CBX5	216.2	96.6	92.1	100	83.4	82.4	86.4	76.9	81.7	84.4	117.66	82.36	1.42861	0.19312
Q13509	TUBB3	107.9	96.2	88	100.6	195.5	81	81	74.2	86	89.6	117.64	82.36	1.42836	0.114213
Q58FF6	HSP90AB4P	81.8	107.9	133.1	90.6	174.3	83.5	78.5	95.6	74.7	79.8	117.54	82.42	1.42611	0.0734307
Q8WUP2	FBLIM1	94.3	92.6	100.9	145.1	153.8	87.7	123	62.8	80.1	59.5	117.34	82.62	1.42024	0.082085
Q8ND76	CCNY	97.1	73	74.3	257.1	85	73.8	70.6	86.2	89.3	93.7	117.3	82.72	1.41804	0.358582
Q8IUX7	AEBP1	106.6	75.8	112.8	80.2	210.9	81.6	78	76.4	93.1	84.4	117.26	82.7	1.4179	0.198759
Q8IV20	LACC1	162	93.4	105.5	144.2	79.8	83.7	82.2	99.9	78.8	70.5	116.98	83.02	1.40906	0.0704069
P01814	IGHV2-70	83.8	58.4	82.6	51	309.2	79.6	71.2	67.3	72.5	124.6	117	83.04	1.40896	0.513105
P01906	HLA-DQA2	241.4	88.1	70.6	77	107.8	78.9	101.2	59.8	70.6	104.7	116.98	83.04	1.40872	0.332545
Q9HC52	CBX8	100.7	88.9	91	215.9	88.1	88.7	71.7	88	82.6	84.4	116.92	83.08	1.40732	0.213442
P04732	MT1E	204.1	134.9	78.7	80.5	86	82.6	97.2	51.1	126.3	58.7	116.84	83.18	1.40466	0.259028
P17213	BPI	90.8	101.5	71.7	233.3	86.6	90.3	77.7	85.3	82.6	80.2	116.78	83.22	1.40327	0.289711
P14923	JUP	52.6	226.3	96.3	112.2	95.9	84.1	55.5	128.7	71.9	76.5	116.66	83.34	1.39981	0.322824
P13762	HLA-DRB4	242	63.8	106.5	101.4	68.9	84.2	69.3	95.1	95.6	73.3	116.52	83.5	1.39545	0.345569
Q5JPH6	EARS2	73.1	156.8	89.8	135.6	127.3	85.2	85.6	90.4	78.4	77.9	116.52	83.5	1.39545	0.0659703
[truncated: 4,188 more rows]
