# Supplementary material for: IGF2BP3 Regulates TMA7-mediated Autophagy and Cisplatin Resistance in Laryngeal Cancer via m6A RNA Methylation
Source: Int J Biol Sci. 2023 Feb 22;19(5):1382–400. doi: 10.7150/ijbs.80921 (PMC10086756; doi:10.7150/ijbs.80921)
Supplement: Supplementary file 3 — Supplementary additional file 1, transcript table. [file ijbsv19p1382s3.xlsx]

## Sheet: Sheet1
gene_id	Ca1	Ca2	Ca3	Ca4	Ca5	Pa1	Pa2	Pa3	Pa4	Pa5	Ca	Pa	FC	log2FoldChange	pvalue	padj	gene_name	gene_chr	gene_start	gene_end	gene_strand	gene_length	gene_biotype	gene_description	tf_family
ENSG00000117228	3676.87	5800.76	3107.84	3346.84	3103.72	89.7312	131.049	106.311	92.4681	262.501	3807.21	136.412	27.9096	4.79202	6.47683e-37	1.40198e-32	GBP1	1	89052319	89065360	-	4992	protein_coding	guanylate binding protein 1 [Source:HGNC Symbol;Acc:HGNC:4182]	-
ENSG00000138755	10667.1	8143.22	1196.27	6317.85	6191.02	64.6065	63.6525	58.2998	41.8724	115.047	6503.09	68.6956	94.6653	6.55663	1.48184e-36	1.6038e-32	CXCL9	4	76001275	76007488	-	2740	protein_coding	C-X-C motif chemokine ligand 9 [Source:HGNC Symbol;Acc:HGNC:7098]	-
ENSG00000154451	2743.76	3167.72	1336.88	2515.87	1793.74	34.0979	22.4656	48.0116	38.383	106.135	2311.59	49.8186	46.4003	5.50993	9.53346e-35	6.87871e-31	GBP5	1	89258950	89272804	-	8143	protein_coding	guanylate binding protein 5 [Source:HGNC Symbol;Acc:HGNC:19895]	-
ENSG00000166819	4.63082	4.78611	27.4009	3.70636	9.9685	4762.93	4790.79	4917.76	4401.83	216.32	10.0985	3817.93	0.00264503	-8.56587	3.24778e-30	1.75754e-26	PLIN1	15	89664365	89679427	-	3797	protein_coding	perilipin 1 [Source:HGNC Symbol;Acc:HGNC:9076]	-
ENSG00000166123	153.396	317.25	453.557	240.913	195.852	3239.3	2999.16	2913.28	3096.81	3456.27	272.194	3140.96	0.0866594	-3.52938	4.20436e-29	1.82015e-25	GPT2	16	46884378	46931297	+	6354	protein_coding	glutamic--pyruvic transaminase 2 [Source:HGNC Symbol;Acc:HGNC:18062]	-
ENSG00000196611	2285.89	3375.57	6359.18	618.22	1137.58	0	0	6.85881	0	7.2917	2755.29	2.8301	973.565	9.78599	5.3414e-28	1.927e-24	MMP1	11	102789920	102798160	-	1970	protein_coding	matrix metallopeptidase 1 [Source:HGNC Symbol;Acc:HGNC:7155]	-
ENSG00000118785	3268.78	1370.19	1214.29	1330.58	1387.97	139.981	87.9903	133.747	120.383	145.834	1714.36	125.587	13.6508	3.76826	1.65237e-26	5.1096e-23	SPP1	4	87975650	87983426	+	2321	protein_coding	secreted phosphoprotein 1 [Source:HGNC Symbol;Acc:HGNC:11255]	-
ENSG00000184811	0.578852	0	5.04754	2.22381	2.34553	996.017	1113.92	1023.68	1209.06	44.5604	2.03915	877.448	0.00232395	-8.76558	5.46575e-25	1.47889e-21	TRARG1	17	1279663	1300987	+	3596	protein_coding	trafficking regulator of GLUT4 (SLC2A4) 1 [Source:HGNC Symbol;Acc:HGNC:29592]	-
ENSG00000203747	5929.18	1519.93	1468.11	2694.52	1986.66	111.267	153.515	144.035	129.106	131.251	2719.68	133.835	20.3212	4.34523	8.9268e-25	2.14699e-21	FCGR3A	1	161541759	161550737	-	2958	protein_coding	Fc fragment of IgG receptor IIIa [Source:HGNC Symbol;Acc:HGNC:3619]	-
ENSG00000144136	949.897	860.815	1013.11	695.312	736.496	240.48	235.889	217.767	197.149	215.51	851.127	221.359	3.84501	1.94407	4.4356e-24	9.60129e-21	SLC20A1	2	112645857	112663827	+	5577	protein_coding	solute carrier family 20 member 1 [Source:HGNC Symbol;Acc:HGNC:10946]	-
ENSG00000146674	6589.08	7952.46	4108.7	13331.8	5034.09	543.771	730.132	595.001	568.766	798.036	7403.22	647.141	11.4399	3.51536	1.3455e-23	2.64769e-20	IGFBP3	7	45912245	45921874	-	4571	protein_coding	insulin like growth factor binding protein 3 [Source:HGNC Symbol;Acc:HGNC:5472]	-
ENSG00000150337	611.847	320.669	180.269	343.95	310.196	23.3301	13.1049	15.4323	10.4681	25.1159	353.386	17.4903	20.2047	4.30856	2.08299e-23	3.75737e-20	FCGR1A	1	149782671	149792518	+	2998	protein_coding	Fc fragment of IgG receptor Ia [Source:HGNC Symbol;Acc:HGNC:3613]	-
ENSG00000262406	470.607	2581.76	3606.83	627.857	884.264	10.7677	1.87213	1.7147	8.72341	22.6853	1634.26	9.15266	178.556	7.41972	9.03951e-23	1.50515e-19	MMP12	11	102862736	102875034	-	1874	protein_coding	matrix metallopeptidase 12 [Source:HGNC Symbol;Acc:HGNC:7158]	-
ENSG00000187288	0	0	2.16323	0	0	1952.55	2029.39	2093.65	1915.66	38.0789	0.432646	1605.87	0.000269416	-11.9415	1.12965e-22	1.7466e-19	CIDEC	3	9866711	9880254	-	1926	protein_coding	cell death inducing DFFA like effector c [Source:HGNC Symbol;Acc:HGNC:24229]	-
ENSG00000100985	683.046	853.294	804.722	2165.99	616.288	21.5355	31.8263	17.147	24.4255	68.8661	1024.67	32.7601	31.278	4.93894	2.95488e-22	4.26408e-19	MMP9	20	46008908	46016561	+	2336	protein_coding	matrix metallopeptidase 9 [Source:HGNC Symbol;Acc:HGNC:7176]	-
ENSG00000121310	229.226	207.854	404.524	241.654	217.548	1455.44	1503.32	1474.64	1578.94	1126.97	260.161	1427.86	0.182203	-2.45648	4.57268e-22	6.18626e-19	ECHDC2	1	52895910	52927212	-	11572	protein_coding	enoyl-CoA hydratase domain containing 2 [Source:HGNC Symbol;Acc:HGNC:23408]	-
ENSG00000237276	24.3118	30.7678	32.4485	33.3572	15.8323	177.668	235.889	171.47	314.043	194.445	27.3435	218.703	0.125026	-3.00444	7.80375e-22	9.93647e-19	ANO7L1	1	16215909	16228027	-	1990	transcribed_unprocessed_pseudogene	anoctamin 7 like 1 [Source:HGNC Symbol;Acc:HGNC:32248]	-
ENSG00000128849	147.028	59.4845	178.827	183.094	104.962	1575.68	1508.94	1700.98	1720.26	862.041	134.679	1473.58	0.091396	-3.45184	1.01075e-21	1.21548e-18	CGNL1	15	57375967	57550727	+	8663	protein_coding	cingulin like 1 [Source:HGNC Symbol;Acc:HGNC:25931]	-
ENSG00000134962	1.1577	2.73492	3.60538	2.96508	2.34553	91.5259	129.177	87.4498	75.0213	35.6483	2.56172	83.7645	0.0305825	-5.04405	2.60694e-21	2.96999e-18	KLB	4	39406853	39451536	+	6082	protein_coding	klotho beta [Source:HGNC Symbol;Acc:HGNC:15527]	-
ENSG00000131203	1424.56	1117.21	529.27	3702.65	832.076	23.3301	11.2328	6.85881	27.9149	51.0419	1521.15	24.0757	63.1821	5.95527	4.34102e-21	4.69829e-18	IDO1	8	39902275	39928444	+	3261	protein_coding	indoleamine 2,3-dioxygenase 1 [Source:HGNC Symbol;Acc:HGNC:6059]	-
ENSG00000010030	228.068	212.64	201.902	256.48	246.867	44.8656	22.4656	22.2911	12.2128	34.0279	229.191	27.1726	8.43464	3.05886	4.77542e-21	4.92232e-18	ETV7	6	36354091	36387800	-	2374	protein_coding	ETS variant 7 [Source:HGNC Symbol;Acc:HGNC:18160]	ETS
ENSG00000169245	1872.59	12193.6	876.108	1938.42	1485.89	17.9462	11.2328	6.85881	22.6809	58.3336	3673.33	23.4105	156.91	7.26983	5.73258e-21	5.64034e-18	CXCL10	4	76021117	76023497	-	1176	protein_coding	C-X-C motif chemokine ligand 10 [Source:HGNC Symbol;Acc:HGNC:10637]	-
ENSG00000146070	126.19	431.433	200.459	467.742	296.123	3.58925	7.48853	8.57351	0	11.3426	304.39	6.19879	49.1047	5.54381	1.23292e-20	1.16033e-17	PLA2G7	6	46704201	46735693	-	2026	protein_coding	phospholipase A2 group VII [Source:HGNC Symbol;Acc:HGNC:9040]	-
ENSG00000126878	94.9318	98.457	230.745	201.626	158.91	1690.54	1681.18	1905.03	1816.21	4881.39	156.934	2394.87	0.0655292	-3.93292	1.58338e-20	1.42808e-17	AIF1L	9	131096476	131123152	+	5299	protein_coding	allograft inflammatory factor 1 like [Source:HGNC Symbol;Acc:HGNC:28904]	-
ENSG00000172201	183.496	145.634	145.658	138.618	94.9939	568.896	584.106	627.581	511.192	619.794	141.68	582.314	0.243305	-2.03974	4.17923e-20	3.61854e-17	ID4	6	19837386	19840684	+	2344	protein_coding	inhibitor of DNA binding 4, HLH protein [Source:HGNC Symbol;Acc:HGNC:5363]	bHLH
ENSG00000167779	787.239	623.561	1061.43	767.216	511.912	3923.05	4277.83	4165.01	4635.62	2842.95	750.271	3968.89	0.189038	-2.40321	4.64696e-20	3.86877e-17	IGFBP6	12	53097436	53102345	+	1346	protein_coding	insulin like growth factor binding protein 6 [Source:HGNC Symbol;Acc:HGNC:5475]	-
ENSG00000116194	49.2024	13.6746	33.8906	70.4208	42.2195	468.397	385.659	534.987	458.851	469.099	41.8816	463.399	0.0903791	-3.46847	1.33868e-19	1.07322e-16	ANGPTL1	1	178849705	178871052	-	3403	protein_coding	angiopoietin like 1 [Source:HGNC Symbol;Acc:HGNC:489]	-
ENSG00000111344	42.2562	39.6563	113.93	120.086	104.962	1229.32	1286.16	1238.01	1214.3	578.475	84.1782	1109.25	0.0758873	-3.72048	1.42464e-19	1.10135e-16	RASAL1	12	113098819	113136239	-	4813	protein_coding	RAS protein activator like 1 [Source:HGNC Symbol;Acc:HGNC:9873]	-
ENSG00000143867	60.2006	31.4516	33.8906	44.4763	30.4919	274.578	301.413	360.087	280.894	178.242	40.1022	279.043	0.143713	-2.79371	1.56831e-19	1.17061e-16	OSR1	2	19351485	19358653	-	5309	protein_coding	odd-skipped related transciption factor 1 [Source:HGNC Symbol;Acc:HGNC:8111]	zf-C2H2
ENSG00000206337	3568.05	1019.44	1218.62	2428.4	1461.85	131.008	170.364	176.614	184.936	211.459	1939.27	174.876	11.0894	3.46924	3.55824e-19	2.56739e-16	HCP5	6	31400702	31477506	+	3138	sense_overlapping	HLA complex P5 [Source:HGNC Symbol;Acc:HGNC:21659]	-
ENSG00000109861	7378.05	7489.57	4060.38	7002.79	5669.73	1189.84	1166.34	1301.46	1376.55	1786.47	6320.11	1364.13	4.63306	2.21109	7.23635e-19	5.05284e-16	CTSC	11	88293592	88337787	-	11421	protein_coding	cathepsin C [Source:HGNC Symbol;Acc:HGNC:2528]	-
ENSG00000172458	25.4695	23.9305	28.122	28.9096	44.565	211.766	170.364	156.038	167.489	131.251	30.1993	167.382	0.180422	-2.4626	7.72428e-19	5.22499e-16	IL17D	13	20702127	20723098	+	3327	protein_coding	interleukin 17D [Source:HGNC Symbol;Acc:HGNC:5984]	-
ENSG00000164220	496.076	432.801	165.127	272.047	239.83	28.714	26.2099	22.2911	40.1277	20.2547	321.176	27.5195	11.6709	3.55835	8.61186e-19	5.64886e-16	F2RL2	5	76615482	76623434	-	3429	protein_coding	coagulation factor II thrombin receptor like 2 [Source:HGNC Symbol;Acc:HGNC:3539]	-
ENSG00000125414	1450.02	0	0	242.396	3548.79	0	0	0	0	0	1048.24	0	#DIV/0!	26.4992	2.01385e-18	1.28211e-15	MYH2	17	10521148	10549957	-	6623	protein_coding	myosin heavy chain 2 [Source:HGNC Symbol;Acc:HGNC:7572]	-
ENSG00000140105	11596.7	10259.4	4249.31	6227.42	10220.1	1281.36	1417.21	1311.75	1210.81	920.375	8510.57	1228.3	6.92875	2.7931	2.34844e-18	1.45241e-15	WARS	14	100333788	100376805	-	6358	protein_coding	tryptophanyl-tRNA synthetase [Source:HGNC Symbol;Acc:HGNC:12729]	-
ENSG00000163884	25.4695	15.042	43.2646	57.8192	35.1829	976.276	990.359	1119.7	1020.64	162.038	35.3557	853.802	0.0414097	-4.59486	2.5076e-18	1.50777e-15	KLF15	3	126342635	126357442	-	2848	protein_coding	Kruppel like factor 15 [Source:HGNC Symbol;Acc:HGNC:14536]	zf-C2H2
ENSG00000166415	512.284	1773.59	320.879	257.221	643.261	10.7677	11.2328	15.4323	15.7021	35.6483	701.448	17.7567	39.5034	5.26907	2.76496e-18	1.61758e-15	WDR72	15	53513741	53762878	-	8572	protein_coding	WD repeat domain 72 [Source:HGNC Symbol;Acc:HGNC:26790]	-
ENSG00000237988	831.811	269.389	409.572	2102.25	759.365	32.3032	9.36067	17.147	27.9149	38.8891	874.476	25.123	34.8078	5.10631	5.15909e-18	2.93878e-15	OR2I1P	6	29550407	29557721	+	5365	protein_coding	olfactory receptor family 2 subfamily I member 1 pseudogene [Source:HGNC Symbol;Acc:HGNC:8258]	-
ENSG00000125347	1308.79	1143.2	2688.17	2504.01	1844.76	285.345	307.03	281.211	286.128	378.358	1897.79	307.614	6.16936	2.62321	6.27591e-18	3.48329e-15	IRF1	5	132481609	132490798	-	7799	protein_coding	interferon regulatory factor 1 [Source:HGNC Symbol;Acc:HGNC:6116]	IRF
ENSG00000133048	1066.82	1952.73	657.622	1383.95	558.822	105.883	74.8853	94.3086	129.106	51.0419	1123.99	91.045	12.3454	3.63169	7.55672e-18	4.08414e-15	CHI3L1	1	203178931	203186749	-	3408	protein_coding	chitinase 3 like 1 [Source:HGNC Symbol;Acc:HGNC:1932]	-
ENSG00000124253	0	1.36746	0	0	1.17276	183.052	232.145	200.62	221.575	22.6853	0.508045	172.015	0.00295349	-8.36697	7.73582e-18	4.08414e-15	PCK1	20	57561080	57568112	+	6819	protein_coding	phosphoenolpyruvate carboxykinase 1 [Source:HGNC Symbol;Acc:HGNC:8724]	-
ENSG00000169248	678.415	3453.52	191.806	395.839	353.002	7.1785	11.2328	13.7176	1.74468	9.72227	1014.52	8.71917	116.355	6.85824	9.15723e-18	4.71946e-15	CXCL11	4	76033682	76041415	-	1908	protein_coding	C-X-C motif chemokine ligand 11 [Source:HGNC Symbol;Acc:HGNC:10638]	-
ENSG00000149485	516.336	615.357	472.305	237.207	384.08	73.5796	56.164	54.8704	66.2979	81.8291	445.057	66.5482	6.68774	2.73399	1.14463e-17	5.70587e-15	FADS1	11	61799625	61829318	-	10230	protein_coding	fatty acid desaturase 1 [Source:HGNC Symbol;Acc:HGNC:3574]	-
ENSG00000122861	1779.39	1688.13	4384.87	670.109	806.862	57.428	54.2919	66.8734	38.383	130.44	1865.87	69.4833	26.8535	4.73753	1.15984e-17	5.70587e-15	PLAU	10	73909177	73917497	+	2950	protein_coding	plasminogen activator, urokinase [Source:HGNC Symbol;Acc:HGNC:9052]	-
ENSG00000106351	137.767	163.411	423.993	561.142	255.076	7237.72	7883.55	6908.53	7222.98	1736.23	308.278	6197.8	0.0497399	-4.32976	1.23961e-17	5.96278e-15	AGFG2	7	100539211	100568219	+	5478	protein_coding	ArfGAP with FG repeats 2 [Source:HGNC Symbol;Acc:HGNC:5177]	-
ENSG00000156234	2750.13	2148.28	497.543	6717.4	2411.2	3.58925	5.6164	3.4294	5.23404	64.0049	2904.91	16.3748	177.401	7.41967	1.35783e-17	6.38947e-15	CXCL13	4	77511753	77611834	+	1431	protein_coding	C-X-C motif chemokine ligand 13 [Source:HGNC Symbol;Acc:HGNC:10639]	-
ENSG00000128918	15.0502	7.52102	28.122	13.3429	14.6596	138.186	132.921	106.311	116.894	178.242	15.7391	134.511	0.11701	-3.10307	2.63695e-17	1.21445e-14	ALDH1A2	15	57953424	58497866	-	8622	protein_coding	aldehyde dehydrogenase 1 family member A2 [Source:HGNC Symbol;Acc:HGNC:15472]	-
ENSG00000105048	511.705	202.384	341.069	266.116	1412.01	0	0	5.1441	1.74468	11.3426	546.657	3.64629	149.922	7.06899	3.2053e-17	1.44545e-14	TNNT1	19	55132794	55149354	-	2171	protein_coding	troponin T1, slow skeletal type [Source:HGNC Symbol;Acc:HGNC:11948]	-
ENSG00000105141	548.752	0	1969.26	1.48254	0.586382	0	0	0	0	0	504.016	0	#DIV/0!	25.5059	3.51162e-17	1.52692e-14	CASP14	19	15049384	15058293	+	3497	protein_coding	caspase 14 [Source:HGNC Symbol;Acc:HGNC:1502]	-
ENSG00000181092	0	0	15.8637	2.96508	7.03659	1832.31	1563.23	1565.52	1784.81	144.214	5.17307	1378.02	0.003754	-8.06309	3.52702e-17	1.52692e-14	ADIPOQ	3	186842690	186858463	+	4613	protein_coding	adiponectin, C1Q and collagen domain containing [Source:HGNC Symbol;Acc:HGNC:13633]	-
ENSG00000162599	229.226	300.157	360.538	230.535	285.568	881.161	805.017	949.945	842.681	910.652	281.205	877.891	0.320319	-1.64317	3.91174e-17	1.66026e-14	NFIA	1	60865259	61462793	+	10872	protein_coding	nuclear factor I A [Source:HGNC Symbol;Acc:HGNC:7784]	CTF/NFI
ENSG00000185274	29.5215	12.9909	38.2171	46.7001	28.7327	290.729	284.564	262.349	369.872	164.468	31.2324	274.397	0.113822	-3.13522	4.64797e-17	1.93481e-14	GALNT17	7	71132169	71713600	+	4870	protein_coding	polypeptide N-acetylgalactosaminyltransferase 17 [Source:HGNC Symbol;Acc:HGNC:16347]	-
ENSG00000167676	30.1003	2.73492	49.7543	16.308	62.7429	4106.1	4451.93	4281.61	5282.9	130.44	32.3281	3650.6	0.00885556	-6.81808	5.27433e-17	2.15412e-14	PLIN4	19	4502180	4518465	-	6502	protein_coding	perilipin 4 [Source:HGNC Symbol;Acc:HGNC:29393]	-
ENSG00000099953	4324.61	2357.5	997.249	5346.79	598.11	21.5355	18.7213	18.8617	24.4255	124.769	2724.85	41.6626	65.4027	6.01026	6.49679e-17	2.60425e-14	MMP11	22	23768226	23784316	+	5176	protein_coding	matrix metallopeptidase 11 [Source:HGNC Symbol;Acc:HGNC:7157]	-
ENSG00000258498	27.7849	10.9397	28.8431	22.2381	22.8689	414.558	481.138	390.952	392.553	83.4495	22.5349	352.53	0.0639234	-3.96432	6.82326e-17	2.68539e-14	DIO3OS	14	101552221	101560431	-	5603	lincRNA	DIO3 opposite strand upstream RNA [Source:HGNC Symbol;Acc:HGNC:20348]	-
ENSG00000198478	144.713	93.6709	480.237	335.796	154.805	3111.88	2954.23	3125.9	2938.04	2815.41	241.844	2989.09	0.080909	-3.62824	8.71371e-17	3.36816e-14	SH3BGRL2	6	79631283	79703659	+	4653	protein_coding	SH3 domain binding glutamate rich protein like 2 [Source:HGNC Symbol;Acc:HGNC:15567]	-
ENSG00000049249	101.299	132.644	195.412	275.012	185.297	0	0	0	0	5.67132	177.933	1.13426	156.87	6.71906	1.13147e-16	4.2968e-14	TNFRSF9	1	7915894	7943165	-	6331	protein_coding	TNF receptor superfamily member 9 [Source:HGNC Symbol;Acc:HGNC:11924]	-
ENSG00000152137	740.931	434.168	1256.12	364.705	769.92	7257.46	7145.93	7177.74	6654.22	3735.78	713.168	6394.23	0.111533	-3.16433	1.40216e-16	5.23297e-14	HSPB8	12	119178642	119221131	+	2860	protein_coding	heat shock protein family B (small) member 8 [Source:HGNC Symbol;Acc:HGNC:30171]	-
ENSG00000120217	1137.44	853.294	392.987	199.402	474.383	21.5355	16.8492	17.147	22.6809	55.0928	611.502	26.6611	22.9361	4.48965	1.58612e-16	5.81917e-14	CD274	9	5450503	5470566	+	4108	protein_coding	CD274 molecule [Source:HGNC Symbol;Acc:HGNC:17635]	-
ENSG00000168334	288.847	184.607	142.773	94.1414	409.881	0	0	0	1.74468	1.62038	224.05	0.673012	332.907	8.07956	1.75009e-16	6.31375e-14	XIRP1	3	39183210	39192596	-	6467	protein_coding	xin actin binding repeat containing 1 [Source:HGNC Symbol;Acc:HGNC:14301]	-
ENSG00000140511	1349.88	497.755	774.437	1304.64	684.308	91.5259	121.689	113.17	109.915	169.329	922.204	121.126	7.6136	2.92269	1.97214e-16	6.9982e-14	HAPLN3	15	88877288	88895626	-	3524	protein_coding	hyaluronan and proteoglycan link protein 3 [Source:HGNC Symbol;Acc:HGNC:21446]	-
ENSG00000143507	211.86	263.236	279.778	307.628	186.47	21.5355	35.5705	34.294	45.3617	59.1438	249.794	39.1811	6.37537	2.64401	2.60181e-16	9.08366e-14	DUSP10	1	221701424	221742176	-	2914	protein_coding	dual specificity phosphatase 10 [Source:HGNC Symbol;Acc:HGNC:3065]	-
ENSG00000203867	10.4193	15.7258	36.7749	5.1889	25.2144	209.971	275.204	233.199	225.064	257.64	18.6647	240.216	0.0776997	-3.68668	2.97681e-16	1.02279e-13	RBM20	10	110644397	110839469	+	8162	protein_coding	RNA binding motif protein 20 [Source:HGNC Symbol;Acc:HGNC:27424]	-
ENSG00000253313	36.4677	29.4004	62.0126	46.7001	36.3557	339.184	293.925	281.211	366.383	147.454	42.1873	285.632	0.147698	-2.75811	3.08393e-16	1.04304e-13	C1orf210	1	43281883	43285617	-	1516	protein_coding	chromosome 1 open reading frame 210 [Source:HGNC Symbol;Acc:HGNC:28755]	-
ENSG00000134871	8177.45	5191.56	4237.05	4297.89	2895.56	911.669	977.254	905.362	956.085	958.453	4959.9	941.765	5.2666	2.39686	3.24823e-16	1.08171e-13	COL4A2	13	110305812	110513209	+	19293	protein_coding	collagen type IV alpha 2 chain [Source:HGNC Symbol;Acc:HGNC:2203]	-
ENSG00000131042	235.014	193.495	445.626	449.952	318.992	39.4817	39.3148	27.4352	48.8511	58.3336	328.616	42.6833	7.69893	2.9298	4.24087e-16	1.39088e-13	LILRB2	19	54273821	54281184	-	3810	protein_coding	leukocyte immunoglobulin like receptor B2 [Source:HGNC Symbol;Acc:HGNC:6606]	-
ENSG00000058085	9515.17	9654.94	5415.29	724.222	1154.59	73.5796	108.584	89.1645	88.9788	231.714	5292.84	118.404	44.7015	5.47821	5.15478e-16	1.6615e-13	LAMC2	1	183186238	183244900	+	6543	protein_coding	laminin subunit gamma 2 [Source:HGNC Symbol;Acc:HGNC:6493]	-
ENSG00000279127	0	0	2.16323	0.741271	0	570.691	569.129	593.287	481.532	4.05094	0.5809	443.738	0.00130911	-9.65153	5.21953e-16	1.6615e-13	AL121950.1	6	49721931	49724007	+	2077	TEC	TEC	-
ENSG00000151365	0	0	0	0.741271	0	231.507	175.981	228.055	259.958	4.86113	0.148254	180.072	0.000823304	-9.95852	1.11126e-15	3.46507e-13	THRSP	11	78063861	78068351	+	1174	protein_coding	thyroid hormone responsive [Source:HGNC Symbol;Acc:HGNC:11800]	-
ENSG00000048540	13.3136	5.46984	9.374	13.3429	21.1098	348.157	385.659	310.361	310.553	45.3706	12.522	280.02	0.0447182	-4.47592	1.12055e-15	3.46507e-13	LMO3	12	16548373	16610594	-	10268	protein_coding	LIM domain only 3 [Source:HGNC Symbol;Acc:HGNC:6643]	-
ENSG00000225526	2.89426	4.10238	25.9588	11.1191	11.7276	208.176	202.19	216.052	237.277	130.44	11.1604	198.827	0.0561313	-4.16252	1.39863e-15	4.26405e-13	MKRN2OS	3	12514934	12561059	-	1829	protein_coding	MKRN2 opposite strand [Source:HGNC Symbol;Acc:HGNC:40375]	-
ENSG00000100453	563.223	559.974	645.364	2243.09	530.676	57.428	28.082	41.1528	29.6596	85.0698	908.465	48.2784	18.8172	4.22083	1.54305e-15	4.63901e-13	GZMB	14	24630954	24634267	-	1411	protein_coding	granzyme B [Source:HGNC Symbol;Acc:HGNC:4709]	-
ENSG00000166670	129.084	178.453	8557.02	1645.62	75.0569	1.79462	1.87213	0	1.74468	0	2117.05	1.08229	1956.09	11.059	1.60128e-15	4.74812e-13	MMP10	11	102770503	102780628	-	1758	protein_coding	matrix metallopeptidase 10 [Source:HGNC Symbol;Acc:HGNC:7156]	-
ENSG00000162878	80.4605	27.3492	161.521	143.807	142.491	5802.02	6539.36	6253.52	6994.43	235.765	111.126	5165.02	0.0215151	-5.53858	2.53339e-15	7.4003e-13	PKDCC	2	42048020	42058528	+	3925	protein_coding	protein kinase domain containing, cytoplasmic [Source:HGNC Symbol;Acc:HGNC:25123]	-
ENSG00000140749	424.299	421.861	567.488	634.528	419.263	32.3032	33.6984	51.441	36.6383	111.806	493.488	53.1774	9.28003	3.1849	2.56409e-15	7.4003e-13	IGSF6	16	21639537	21652660	-	3532	protein_coding	immunoglobulin superfamily member 6 [Source:HGNC Symbol;Acc:HGNC:5953]	-
ENSG00000124935	0	0	0	0	0	55.6334	43.0591	58.2998	55.8298	12.963	0	45.157	0	-8.53122	2.88059e-15	8.20438e-13	SCGB1D2	11	62242210	62244808	+	480	protein_coding	secretoglobin family 1D member 2 [Source:HGNC Symbol;Acc:HGNC:18396]	-
ENSG00000115415	8908.54	16413.6	5338.13	7347.48	10228.3	764.51	584.106	696.169	579.234	1830.22	9647.21	890.847	10.8292	3.4354	2.95642e-15	8.31099e-13	STAT1	2	190964358	191020960	-	6053	protein_coding	signal transducer and activator of transcription 1 [Source:HGNC Symbol;Acc:HGNC:11362]	STAT
ENSG00000106366	4018.97	3139	8215.23	305.404	365.316	55.6334	56.164	37.7234	57.5745	68.8661	3208.78	55.1923	58.1383	5.85969	3.4046e-15	9.44821e-13	SERPINE1	7	101127089	101139266	+	3190	protein_coding	serpin family E member 1 [Source:HGNC Symbol;Acc:HGNC:8583]	-
ENSG00000143171	5.78852	12.9909	6.48969	8.89525	7.62297	138.186	119.817	113.17	101.192	34.0279	8.35746	101.278	0.0825196	-3.59484	3.89386e-15	1.06692e-12	RXRG	1	165400917	165445355	-	2696	protein_coding	retinoid X receptor gamma [Source:HGNC Symbol;Acc:HGNC:10479]	RXR-like
ENSG00000160883	296.951	151.788	253.098	385.461	144.25	17.9462	9.36067	18.8617	19.1915	37.2687	246.31	20.5258	12	3.54079	4.03156e-15	1.09084e-12	HK3	5	176880869	176899332	-	3290	protein_coding	hexokinase 3 [Source:HGNC Symbol;Acc:HGNC:4925]	-
ENSG00000042445	366.414	417.075	478.074	477.379	446.823	1116.26	1158.85	1164.28	1390.51	947.111	437.153	1155.4	0.378356	-1.40149	5.52428e-15	1.47628e-12	RETSAT	2	85342088	85354620	-	4005	protein_coding	retinol saturase [Source:HGNC Symbol;Acc:HGNC:25991]	-
ENSG00000119714	375.675	372.633	491.053	510.736	211.684	46.6602	46.8033	39.4381	61.0639	89.931	392.356	56.7793	6.9102	2.77012	7.46037e-15	1.96936e-12	GPR68	14	91232532	91253925	-	3278	protein_coding	G protein-coupled receptor 68 [Source:HGNC Symbol;Acc:HGNC:4519]	-
ENSG00000154342	100.141	161.36	89.4135	152.702	103.203	8.97312	7.48853	1.7147	10.4681	17.8242	121.364	9.29372	13.0587	3.61917	7.56015e-15	1.97165e-12	WNT3A	1	228007051	228061260	+	2932	protein_coding	Wnt family member 3A [Source:HGNC Symbol;Acc:HGNC:15983]	-
ENSG00000140678	415.616	414.34	888.367	707.173	374.698	77.1689	67.3968	41.1528	50.5958	110.186	560.039	69.3	8.08137	3.0022	9.83061e-15	2.53326e-12	ITGAX	16	31355134	31382997	+	7074	protein_coding	integrin subunit alpha X [Source:HGNC Symbol;Acc:HGNC:6152]	-
ENSG00000152642	131.978	172.984	247.329	311.334	316.646	1250.85	1117.66	1114.56	1020.64	1065.4	236.054	1113.82	0.211932	-2.2386	1.05677e-14	2.69115e-12	GPD1L	3	32105689	32168713	+	4802	protein_coding	glycerol-3-phosphate dehydrogenase 1 like [Source:HGNC Symbol;Acc:HGNC:28956]	-
ENSG00000158859	515.757	386.991	1210.69	138.618	136.627	16.1516	7.48853	8.57351	6.97873	24.3057	477.736	12.6996	37.6182	5.19869	1.09356e-14	2.75247e-12	ADAMTS4	1	161184308	161199056	-	10334	protein_coding	ADAM metallopeptidase with thrombospondin type 1 motif 4 [Source:HGNC Symbol;Acc:HGNC:220]	-
ENSG00000122641	1742.92	639.971	2435.8	95.624	181.778	8.97312	14.9771	13.7176	13.9575	28.3566	1019.22	15.9964	63.7156	5.97547	1.11341e-14	2.77021e-12	INHBA	7	41667168	41705834	-	8302	protein_coding	inhibin subunit beta A [Source:HGNC Symbol;Acc:HGNC:6066]	-
ENSG00000133466	590.429	399.298	270.404	529.268	168.292	30.5086	24.3377	30.8646	55.8298	53.4725	391.538	39.0027	10.0388	3.31483	1.53638e-14	3.77914e-12	C1QTNF6	22	37180167	37199385	-	7143	protein_coding	C1q and TNF related 6 [Source:HGNC Symbol;Acc:HGNC:14343]	-
ENSG00000174125	152.817	117.601	183.154	191.989	202.302	25.1247	24.3377	44.5822	26.1702	40.5094	169.573	32.1449	5.27526	2.37824	1.65719e-14	4.0305e-12	TLR1	4	38790677	38856817	-	4535	protein_coding	toll like receptor 1 [Source:HGNC Symbol;Acc:HGNC:11847]	-
ENSG00000099337	388.41	484.08	405.966	466.26	297.296	981.66	1185.06	1342.61	1301.53	1252.55	408.402	1212.68	0.336776	-1.57091	2.36972e-14	5.69945e-12	KCNK6	19	38319844	38332076	+	6169	protein_coding	potassium two pore domain channel subfamily K member 6 [Source:HGNC Symbol;Acc:HGNC:6281]	-
ENSG00000172061	642.526	140.848	104.556	203.108	216.375	0	0	0	0	5.67132	261.483	1.13426	230.531	7.37898	2.44815e-14	5.82337e-12	LRRC15	3	194355247	194369743	-	5940	protein_coding	leucine rich repeat containing 15 [Source:HGNC Symbol;Acc:HGNC:20818]	-
ENSG00000110484	0	0	0	0	0	59.2226	29.9541	27.4352	17.4468	29.1668	0	32.6451	0	-8.07036	2.49436e-14	5.86879e-12	SCGB2A2	11	62270155	62273156	+	1508	protein_coding	secretoglobin family 2A member 2 [Source:HGNC Symbol;Acc:HGNC:7050]	-
ENSG00000137745	288.268	445.792	191.085	647.871	18.1778	0	0	0	0	1.62038	318.239	0.324076	981.99	9.09963	3.30992e-14	7.70394e-12	MMP13	11	102942995	102955734	-	2834	protein_coding	matrix metallopeptidase 13 [Source:HGNC Symbol;Acc:HGNC:7159]	-
ENSG00000137496	430.666	285.115	240.119	566.331	446.237	61.0172	84.246	60.0145	66.2979	92.3615	393.694	72.7874	5.40881	2.42799	3.79268e-14	8.73366e-12	IL18BP	11	71998541	72005715	+	4323	protein_coding	interleukin 18 binding protein [Source:HGNC Symbol;Acc:HGNC:5987]	-
ENSG00000260807	16.7867	7.52102	51.1965	17.7905	18.1778	843.474	844.332	919.08	846.171	63.1947	22.2945	703.25	0.0317021	-4.98052	3.8335e-14	8.73473e-12	AC009041.2	16	975761	981596	-	3905	lincRNA	lipase maturation factor 1 [Source:NCBI gene;Acc:64788]	-
ENSG00000212864	32.9946	39.6563	60.5705	42.9937	68.6067	217.15	256.482	255.491	188.426	179.052	48.9644	219.32	0.223255	-2.16038	4.04775e-14	9.12683e-12	RNF208	9	137220247	137221581	-	1150	protein_coding	ring finger protein 208 [Source:HGNC Symbol;Acc:HGNC:25420]	-
ENSG00000261713	8.68278	0.683729	18.0269	5.93017	2.93191	290.729	277.076	312.076	341.958	54.2827	7.2511	255.224	0.0284107	-5.14123	4.68316e-14	1.04507e-11	SSTR5-AS1	16	1064093	1078731	-	4022	processed_transcript	SSTR5 antisense RNA 1 [Source:HGNC Symbol;Acc:HGNC:26502]	-
ENSG00000086300	713.725	706.293	266.077	552.988	425.714	89.7312	33.6984	58.2998	43.617	94.7921	532.959	64.0277	8.32388	3.04649	4.81865e-14	1.06433e-11	SNX10	7	26291895	26374329	+	3518	protein_coding	sorting nexin 10 [Source:HGNC Symbol;Acc:HGNC:14974]	-
ENSG00000197766	486.815	196.914	1455.85	1782.76	1479.44	14954.6	16252	14542.4	15492.8	18064	1080.36	15861.1	0.0681134	-3.87599	5.82024e-14	1.26832e-11	CFD	19	859643	863630	+	1222	protein_coding	complement factor D [Source:HGNC Symbol;Acc:HGNC:2771]	-
ENSG00000186918	434.718	472.457	477.353	452.917	416.918	899.107	1001.59	997.956	900.256	1176.39	450.873	995.061	0.45311	-1.14422	5.85936e-14	1.26832e-11	ZNF395	8	28345585	28402701	-	5819	protein_coding	zinc finger protein 395 [Source:HGNC Symbol;Acc:HGNC:18737]	-
ENSG00000104951	263.378	255.031	150.705	635.269	431.577	0	5.6164	3.4294	15.7021	22.6853	347.192	9.48665	36.598	5.12649	6.06e-14	1.29876e-11	IL4I1	19	49889654	49929539	-	2563	protein_coding	interleukin 4 induced 1 [Source:HGNC Symbol;Acc:HGNC:19094]	-
ENSG00000205076	1830.33	895.002	123.304	495.91	104.376	16.1516	3.74427	13.7176	3.48936	17.8242	689.785	10.9854	62.791	5.95118	6.13509e-14	1.30196e-11	LGALS7	19	38770971	38773492	-	795	protein_coding	galectin 7 [Source:HGNC Symbol;Acc:HGNC:6568]	-
ENSG00000115523	332.261	617.408	1404.66	2914.68	431.577	39.4817	54.2919	66.8734	43.617	69.6762	1140.12	54.788	20.8096	4.37554	7.0739e-14	1.48662e-11	GNLY	2	85685175	85698854	+	3051	protein_coding	granulysin [Source:HGNC Symbol;Acc:HGNC:4414]	-
ENSG00000164932	4829.36	943.547	395.15	1845.02	850.841	37.6871	58.0361	53.1557	50.5958	128.82	1772.79	65.659	26.9999	4.74664	8.13226e-14	1.6926e-11	CTHRC1	8	103371515	103382997	+	1776	protein_coding	collagen triple helix repeat containing 1 [Source:HGNC Symbol;Acc:HGNC:18831]	-
ENSG00000144407	4.63082	1.36746	0.721077	4.44763	4.10468	134.597	104.839	154.323	141.319	12.963	3.05433	109.608	0.0278659	-5.14794	9.40558e-14	1.93898e-11	PTH2R	2	208359714	208854503	+	4390	protein_coding	parathyroid hormone 2 receptor [Source:HGNC Symbol;Acc:HGNC:9609]	-
ENSG00000185885	2235.53	2174.94	1944.74	2538.85	1771.46	340.979	325.751	329.223	373.362	772.11	2133.11	428.285	4.98058	2.31178	1.08549e-13	2.21664e-11	IFITM1	11	313506	315272	+	1080	protein_coding	interferon induced transmembrane protein 1 [Source:HGNC Symbol;Acc:HGNC:5412]	-
ENSG00000223392	0	0	0.721077	2.22381	0	52.0441	56.164	66.8734	92.4681	20.2547	0.588978	57.5609	0.0102323	-6.73114	1.19315e-13	2.41374e-11	CLDN10-AS1	13	95479444	95533910	-	895	antisense	CLDN10 antisense RNA 1 [Source:HGNC Symbol;Acc:HGNC:39907]	-
ENSG00000168004	5.20967	0	2.16323	2.96508	3.51829	188.436	138.538	207.479	146.553	12.1528	2.77126	138.632	0.0199901	-5.62549	1.30041e-13	2.60635e-11	HRASLS5	11	63461404	63491194	-	3268	protein_coding	HRAS like suppressor family member 5 [Source:HGNC Symbol;Acc:HGNC:24978]	-
ENSG00000005513	23.7329	5.46984	15.1426	20.7556	18.1778	355.336	443.696	423.531	329.745	45.3706	16.6558	319.536	0.0521249	-4.25806	1.45324e-13	2.88594e-11	SOX8	16	981808	986979	+	4432	protein_coding	SRY-box 8 [Source:HGNC Symbol;Acc:HGNC:11203]	HMG
ENSG00000143995	131.978	104.611	209.833	198.661	150.7	832.706	726.388	927.653	731.022	449.655	159.157	733.485	0.216987	-2.2038	1.47213e-13	2.89689e-11	MEIS1	2	66433452	66573869	+	10934	protein_coding	Meis homeobox 1 [Source:HGNC Symbol;Acc:HGNC:7000]	Homeobox
ENSG00000254087	907.64	919.616	1577.72	1264.61	1015.03	294.318	307.03	286.355	235.532	401.043	1136.92	304.856	3.72938	1.89528	1.59086e-13	3.10232e-11	LYN	8	55879813	56014168	+	6185	protein_coding	LYN proto-oncogene, Src family tyrosine kinase [Source:HGNC Symbol;Acc:HGNC:6735]	-
ENSG00000133392	305.055	62.2194	218.486	169.751	514.257	5383.87	5541.52	5408.17	5075.28	1153.71	253.954	4512.51	0.0562777	-4.15074	1.62212e-13	3.13505e-11	MYH11	16	15703172	15857033	-	16104	protein_coding	myosin heavy chain 11 [Source:HGNC Symbol;Acc:HGNC:7569]	-
ENSG00000142197	221.122	311.097	253.819	292.802	192.333	868.598	780.68	720.175	717.064	636.808	254.235	744.665	0.341408	-1.55029	1.65982e-13	3.17952e-11	DOP1B	21	36156782	36294274	+	9030	protein_coding	DOP1 leucine zipper like protein B [Source:HGNC Symbol;Acc:HGNC:1291]	-
ENSG00000100342	4062.96	3560.18	2684.57	5409.06	6909.93	326.622	303.286	353.228	382.085	1050.81	4525.34	483.207	9.36522	3.22434	1.75199e-13	3.32664e-11	APOL1	22	36253010	36267530	+	3519	protein_coding	apolipoprotein L1 [Source:HGNC Symbol;Acc:HGNC:618]	-
ENSG00000148180	8655	3226.52	6602.9	6632.9	8878.41	44987.7	48961.9	46384.4	47033.1	20835.6	6799.15	41640.5	0.163282	-2.61452	1.88392e-13	3.54604e-11	GSN	9	121207794	121332843	+	11018	protein_coding	gelsolin [Source:HGNC Symbol;Acc:HGNC:4620]	-
ENSG00000254521	113.455	141.532	190.364	161.597	108.481	3.58925	0	1.7147	3.48936	16.2038	143.086	4.99942	28.6205	4.63889	1.9274e-13	3.59659e-11	SIGLEC12	19	51491357	51501789	-	2201	protein_coding	sialic acid binding Ig like lectin 12 (gene/pseudogene) [Source:HGNC Symbol;Acc:HGNC:15482]	-
ENSG00000088280	254.116	159.993	238.676	352.104	272.081	1082.16	1016.57	1181.43	1039.83	703.244	255.394	1004.65	0.254213	-1.97513	2.27455e-13	4.20812e-11	ASAP3	1	23428563	23484568	-	4988	protein_coding	ArfGAP with SH3 domain, ankyrin repeat and PH domain 3 [Source:HGNC Symbol;Acc:HGNC:14987]	-
ENSG00000100336	786.66	532.625	315.111	398.063	778.716	34.0979	59.9083	36.0087	36.6383	115.047	562.235	56.34	9.97932	3.29933	2.35059e-13	4.31194e-11	APOL4	22	36189124	36204840	-	4377	protein_coding	apolipoprotein L4 [Source:HGNC Symbol;Acc:HGNC:14867]	-
ENSG00000168515	0	0	0	0	0	138.186	117.944	125.173	71.5319	1.62038	0	90.8912	0	-9.54803	2.97935e-13	5.41941e-11	SCGB1D1	11	62190216	62193539	+	453	protein_coding	secretoglobin family 1D member 1 [Source:HGNC Symbol;Acc:HGNC:18395]	-
ENSG00000204516	229.226	187.342	124.025	197.919	102.031	16.1516	22.4656	3.4294	27.9149	10.5325	168.109	16.0988	10.4423	3.41012	3.17382e-13	5.72504e-11	MICB	6	31494881	31511124	+	2798	protein_coding	MHC class I polypeptide-related sequence B [Source:HGNC Symbol;Acc:HGNC:7091]	-
ENSG00000275302	245.433	219.477	654.017	1046.68	370.594	12.5624	41.1869	53.1557	27.9149	38.0789	507.239	34.5798	14.6687	3.87157	3.25671e-13	5.82601e-11	CCL4	17	36103590	36105621	+	2032	protein_coding	C-C motif chemokine ligand 4 [Source:HGNC Symbol;Acc:HGNC:10630]	-
ENSG00000090339	1510.23	512.113	3594.57	863.581	730.046	87.9366	86.1181	97.738	132.596	120.718	1442.11	105.021	13.7316	3.77796	3.31802e-13	5.88705e-11	ICAM1	19	10270835	10286615	+	3706	protein_coding	intercellular adhesion molecule 1 [Source:HGNC Symbol;Acc:HGNC:5344]	-
ENSG00000076641	362.362	482.029	216.323	530.75	363.557	43.071	44.9312	84.0204	57.5745	91.5513	391.004	64.2297	6.08759	2.5927	3.36368e-13	5.91953e-11	PAG1	8	80967810	81112068	-	11023	protein_coding	phosphoprotein membrane anchor with glycosphingolipid microdomains 1 [Source:HGNC Symbol;Acc:HGNC:30043]	-
ENSG00000181847	222.858	234.519	222.092	1274.25	502.53	10.7677	13.1049	15.4323	5.23404	39.6993	491.249	16.8477	29.1583	4.8258	3.45894e-13	6.03808e-11	TIGIT	3	114276913	114310288	+	6091	protein_coding	T cell immunoreceptor with Ig and ITIM domains [Source:HGNC Symbol;Acc:HGNC:26838]	-
ENSG00000162849	386.673	307.678	74.2709	223.864	202.888	12.5624	13.1049	24.0058	12.2128	30.7872	239.075	18.5346	12.8988	3.65734	3.94036e-13	6.79128e-11	KIF26B	1	245154985	245709431	+	14403	protein_coding	kinesin family member 26B [Source:HGNC Symbol;Acc:HGNC:25484]	-
ENSG00000122756	11.577	2.05119	31.0063	17.0492	38.1148	348.157	318.263	414.958	458.851	208.219	19.9597	349.689	0.0570784	-4.12894	3.95316e-13	6.79128e-11	CNTFR	9	34551432	34590140	-	2111	protein_coding	ciliary neurotrophic factor receptor [Source:HGNC Symbol;Acc:HGNC:2170]	-
ENSG00000165269	4.05197	0	17.3058	11.8603	8.20935	563.512	595.338	572.71	614.128	38.0789	8.2855	476.754	0.017379	-5.85087	4.4439e-13	7.57422e-11	AQP7	9	33383179	33402682	-	5253	protein_coding	aquaporin 7 [Source:HGNC Symbol;Acc:HGNC:640]	-
ENSG00000151790	33.5734	137.43	98.7875	213.486	62.7429	0	3.74427	1.7147	1.74468	4.05094	109.204	2.25092	48.5153	5.49316	4.50402e-13	7.61671e-11	TDO2	4	155854738	155920406	+	5264	protein_coding	tryptophan 2,3-dioxygenase [Source:HGNC Symbol;Acc:HGNC:11708]	-
ENSG00000173621	344.417	233.152	341.79	246.102	253.904	73.5796	91.7345	82.3057	102.936	89.931	283.873	88.0974	3.22226	1.68729	4.57706e-13	7.68023e-11	LRFN4	11	66856647	66860475	+	2828	protein_coding	leucine rich repeat and fibronectin type III domain containing 4 [Source:HGNC Symbol;Acc:HGNC:28456]	-
ENSG00000186074	86.249	88.2011	157.916	121.568	96.1667	0	1.87213	6.85881	1.74468	12.963	110.02	4.68773	23.4698	4.36555	4.66251e-13	7.76343e-11	CD300LF	17	74694311	74712978	-	2161	protein_coding	CD300 molecule like family member f [Source:HGNC Symbol;Acc:HGNC:29883]	-
ENSG00000158458	6.36738	7.52102	25.2377	23.7207	9.9685	181.257	215.295	130.317	160.511	85.0698	14.5631	154.49	0.0942653	-3.41419	5.09606e-13	8.42056e-11	NRG2	5	139846779	140043299	-	4520	protein_coding	neuregulin 2 [Source:HGNC Symbol;Acc:HGNC:7998]	-
ENSG00000175352	96.6683	60.8519	123.304	33.3572	58.0518	5.38387	3.74427	3.4294	3.48936	2.43057	74.4467	3.69549	20.1453	4.38791	5.25723e-13	8.62106e-11	NRIP3	11	8980576	9004049	-	4123	protein_coding	nuclear receptor interacting protein 3 [Source:HGNC Symbol;Acc:HGNC:1167]	-
ENSG00000196616	74.0931	1.36746	107.44	147.513	72.7114	4448.87	4225.41	4384.49	4365.19	782.642	80.6251	3641.32	0.0221417	-5.4974	5.64586e-13	9.14163e-11	ADH1B	4	99304964	99352760	-	10777	protein_coding	alcohol dehydrogenase 1B (class I), beta polypeptide [Source:HGNC Symbol;Acc:HGNC:250]	-
ENSG00000211459	7017.43	11261.7	15035.2	8816.68	10403	37656.6	41226.3	42353.1	35500.8	29870.9	10506.8	37321.5	0.281521	-1.82868	5.65914e-13	9.14163e-11	MT-RNR1	MT	648	1601	+	954	Mt_rRNA	mitochondrially encoded 12S RNA [Source:HGNC Symbol;Acc:HGNC:7470]	-
ENSG00000135447	9.26164	0.683729	7.93185	17.0492	49.2561	1751.55	1952.64	1930.75	1901.7	42.1298	16.8365	1515.76	0.0111077	-6.48937	6.53836e-13	1.04837e-10	PPP1R1A	12	54575387	54588659	-	3982	protein_coding	protein phosphatase 1 regulatory inhibitor subunit 1A [Source:HGNC Symbol;Acc:HGNC:9286]	-
ENSG00000173391	206.65	167.514	333.859	48.1826	80.3344	5.38387	9.36067	13.7176	6.97873	4.05094	167.308	7.89836	21.1826	4.43945	6.91859e-13	1.10117e-10	OLR1	12	10158301	10172138	-	3057	protein_coding	oxidized low density lipoprotein receptor 1 [Source:HGNC Symbol;Acc:HGNC:8133]	-
ENSG00000143457	239.066	329.558	342.512	257.221	262.113	870.393	615.932	805.91	743.234	769.679	286.094	761.03	0.37593	-1.41229	8.36229e-13	1.32124e-10	GOLPH3L	1	150646225	150697144	-	3329	protein_coding	golgi phosphoprotein 3 like [Source:HGNC Symbol;Acc:HGNC:24882]	-
ENSG00000204178	315.474	374.684	336.743	372.118	343.034	965.508	988.486	931.083	703.107	721.878	348.411	862.012	0.404183	-1.30573	8.50774e-13	1.33448e-10	MACO1	1	25430858	25500209	+	3979	protein_coding	macoilin 1 [Source:HGNC Symbol;Acc:HGNC:25572]	-
ENSG00000163431	164.973	41.7075	61.2915	92.6589	127.831	1267.01	1462.14	1454.07	1535.32	291.668	97.6924	1202.04	0.0812723	-3.61938	8.75065e-13	1.36271e-10	LMOD1	1	201896452	201946588	-	3971	protein_coding	leiomodin 1 [Source:HGNC Symbol;Acc:HGNC:6647]	-
ENSG00000153902	92.6164	36.9214	52.6386	76.3509	65.6748	337.389	522.325	320.649	359.404	217.941	64.8404	351.542	0.184446	-2.43485	9.62467e-13	1.48811e-10	LGI4	19	35124513	35142451	-	4532	protein_coding	leucine rich repeat LGI family member 4 [Source:HGNC Symbol;Acc:HGNC:18712]	-
ENSG00000163072	54.4121	54.6984	74.2709	85.2462	43.3923	549.155	524.197	486.975	392.553	152.316	62.404	421.039	0.148214	-2.75354	1.05011e-12	1.6121e-10	NOSTRIN	2	168786539	168865514	+	5248	protein_coding	nitric oxide synthase trafficking [Source:HGNC Symbol;Acc:HGNC:20203]	-
ENSG00000179914	0.578852	0	10.0951	2.96508	4.10468	279.961	224.656	272.638	294.851	21.8751	3.54874	218.796	0.0162194	-5.95627	1.15714e-12	1.76391e-10	ITLN1	1	160876539	160885170	-	1483	protein_coding	intelectin 1 [Source:HGNC Symbol;Acc:HGNC:18259]	-
ENSG00000136295	1928.74	1327.12	1662.8	2395.05	1116.47	339.184	385.659	454.396	437.915	544.447	1686.04	432.32	3.89997	1.96145	1.31385e-12	1.98879e-10	TTYH3	7	2631951	2664802	+	6129	protein_coding	tweety family member 3 [Source:HGNC Symbol;Acc:HGNC:22222]	-
ENSG00000261150	480.447	605.101	304.294	353.586	392.29	105.883	71.1411	128.603	101.192	64.0049	427.144	94.1646	4.53614	2.18874	1.35834e-12	2.04185e-10	EPPK1	8	143857324	143878464	-	16002	protein_coding	epiplakin 1 [Source:HGNC Symbol;Acc:HGNC:15577]	-
ENSG00000079337	123.874	82.7313	225.697	179.388	86.1982	1225.73	1325.47	1250.02	1296.3	409.956	139.578	1101.49	0.126717	-2.98041	1.41292e-12	2.10925e-10	RAPGEF3	12	47734367	47771040	-	12078	protein_coding	Rap guanine nucleotide exchange factor 3 [Source:HGNC Symbol;Acc:HGNC:16629]	-
ENSG00000109790	371.044	384.256	386.497	401.769	515.43	114.856	99.2231	96.0233	137.83	169.329	411.799	123.452	3.33569	1.72643	1.44031e-12	2.13541e-10	KLHL5	4	39045039	39126857	+	5144	protein_coding	kelch like family member 5 [Source:HGNC Symbol;Acc:HGNC:6356]	-
ENSG00000172156	30.1003	73.8428	24.5166	94.8827	46.9106	0	0	0	0	0	54.0506	0	#DIV/0!	7.59268	1.60889e-12	2.36912e-10	CCL11	17	34285668	34288334	+	1079	protein_coding	C-C motif chemokine ligand 11 [Source:HGNC Symbol;Acc:HGNC:10610]	-
ENSG00000150672	9.26164	6.83729	6.48969	8.15398	5.27744	35.8925	35.5705	66.8734	47.1064	81.8291	7.20401	53.4544	0.134769	-2.90954	1.66236e-12	2.43132e-10	DLG2	11	83455012	85627922	-	16709	protein_coding	discs large MAGUK scaffold protein 2 [Source:HGNC Symbol;Acc:HGNC:2901]	-
ENSG00000168394	6872.13	4657.57	2996.8	5688.52	3677.2	278.167	280.82	336.081	289.617	1133.45	4778.44	463.628	10.3066	3.3623	1.78111e-12	2.58751e-10	TAP1	6	32845209	32853978	-	4805	protein_coding	transporter 1, ATP binding cassette subfamily B member [Source:HGNC Symbol;Acc:HGNC:43]	-
ENSG00000155465	626.318	400.665	312.226	741.271	434.509	69.9904	78.6296	82.3057	95.9575	143.403	502.998	94.0573	5.34778	2.40783	1.82543e-12	2.63422e-10	SLC7A7	14	22773222	22829820	-	5131	protein_coding	solute carrier family 7 member 7 [Source:HGNC Symbol;Acc:HGNC:11065]	-
ENSG00000198515	1.1577	5.46984	10.8162	4.44763	15.8323	84.3474	134.794	132.032	92.4681	77.7781	7.54473	104.284	0.072348	-3.78405	1.92398e-12	2.75804e-10	CNGA1	4	47935977	48016672	-	3581	protein_coding	cyclic nucleotide gated channel alpha 1 [Source:HGNC Symbol;Acc:HGNC:2148]	-
ENSG00000141655	44.5716	65.638	82.9238	88.2113	102.617	617.351	518.581	605.29	598.426	187.154	76.7923	505.36	0.151956	-2.7168	2.1142e-12	3.01078e-10	TNFRSF11A	18	62325287	62391292	+	8999	protein_coding	TNF receptor superfamily member 11a [Source:HGNC Symbol;Acc:HGNC:11908]	-
ENSG00000076344	15.629	7.52102	15.1426	22.2381	21.1098	102.294	67.3968	82.3057	95.9575	78.5883	16.3281	85.3084	0.191401	-2.38281	2.1687e-12	3.06219e-10	RGS11	16	268301	275980	-	4798	protein_coding	regulator of G protein signaling 11 [Source:HGNC Symbol;Acc:HGNC:9993]	-
ENSG00000184601	0	0	0.721077	0	0.586382	84.3474	121.689	114.885	144.809	4.05094	0.261492	93.9561	0.00278313	-8.4408	2.17859e-12	3.06219e-10	C14orf180	14	104579684	104590515	+	3036	protein_coding	chromosome 14 open reading frame 180 [Source:HGNC Symbol;Acc:HGNC:33795]	-
ENSG00000124374	26.6272	51.2797	154.31	100.072	71.5386	1098.31	1057.76	1250.02	1179.4	302.2	80.7655	977.538	0.0826214	-3.59817	2.46042e-12	3.40288e-10	PAIP2B	2	71182739	71227083	-	6279	protein_coding	poly(A) binding protein interacting protein 2B [Source:HGNC Symbol;Acc:HGNC:29200]	-
ENSG00000159921	211.281	304.943	531.434	558.919	195.852	2532.22	2334.55	2548.05	2536.77	1383.8	360.486	2267.08	0.159009	-2.65318	2.46867e-12	3.40288e-10	GNE	9	36214441	36277056	-	5921	protein_coding	glucosamine (UDP-N-acetyl)-2-epimerase/N-acetylmannosamine kinase [Source:HGNC Symbol;Acc:HGNC:23657]	-
ENSG00000148848	1069.72	423.912	95.1822	418.077	330.133	23.3301	24.3377	36.0087	43.617	31.5974	467.405	31.7782	14.7083	3.87789	2.47556e-12	3.40288e-10	ADAM12	10	126012381	126388455	-	9860	protein_coding	ADAM metallopeptidase domain 12 [Source:HGNC Symbol;Acc:HGNC:190]	-
ENSG00000162654	1628.31	1299.09	552.345	1644.88	1730.41	139.981	190.958	113.17	151.787	331.367	1371.01	185.453	7.39276	2.88062	2.48385e-12	3.40288e-10	GBP4	1	89181148	89198932	-	6127	protein_coding	guanylate binding protein 4 [Source:HGNC Symbol;Acc:HGNC:20480]	-
ENSG00000076864	64.2526	81.3638	123.304	70.4208	57.4655	949.356	936.067	985.953	1144.51	154.746	79.3614	834.127	0.095143	-3.39357	2.55855e-12	3.48317e-10	RAP1GAP	1	21596215	21669363	-	5755	protein_coding	RAP1 GTPase activating protein [Source:HGNC Symbol;Acc:HGNC:9858]	-
ENSG00000071575	582.904	478.611	524.944	680.487	527.158	208.176	217.167	195.476	179.702	259.26	558.821	211.957	2.63649	1.39271	2.62598e-12	3.55262e-10	TRIB2	2	12716889	12742734	+	4588	protein_coding	tribbles pseudokinase 2 [Source:HGNC Symbol;Acc:HGNC:30809]	-
ENSG00000158869	1399.66	1277.89	841.497	1465.49	947.007	139.981	177.853	130.317	111.66	366.205	1186.31	185.203	6.40546	2.6712	2.6728e-12	3.5935e-10	FCER1G	1	161215234	161220699	+	964	protein_coding	Fc fragment of IgE receptor Ig [Source:HGNC Symbol;Acc:HGNC:3611]	-
ENSG00000229453	0	0	3.60538	0	0	125.624	97.3509	101.167	109.915	15.3936	0.721077	89.8901	0.00802176	-7.03475	2.74663e-12	3.66855e-10	SPINK8	3	48306842	48328341	-	444	protein_coding	serine peptidase inhibitor, Kazal type 8 (putative) [Source:HGNC Symbol;Acc:HGNC:33160]	-
ENSG00000111275	809.814	1121.32	759.294	1123.03	805.103	4766.52	4378.92	4806.31	5022.94	1909.62	923.711	4176.86	0.221149	-2.17668	2.76252e-12	3.66855e-10	ALDH2	12	111766887	111817529	+	9720	protein_coding	aldehyde dehydrogenase 2 family member [Source:HGNC Symbol;Acc:HGNC:404]	-
ENSG00000174697	0	0.683729	0	1.48254	0.586382	61.0172	54.2919	56.5851	61.0639	9.72227	0.550531	48.5361	0.0113427	-6.50427	2.98092e-12	3.93444e-10	LEP	7	128241284	128257628	+	3420	protein_coding	leptin [Source:HGNC Symbol;Acc:HGNC:6553]	-
ENSG00000178776	13.3136	2.73492	64.1758	14.8254	7.03659	2372.49	2480.58	2620.06	1926.13	17.014	20.4173	1883.26	0.0108415	-6.52933	3.19295e-12	4.18877e-10	C5orf46	5	147880726	147906538	-	1232	protein_coding	chromosome 5 open reading frame 46 [Source:HGNC Symbol;Acc:HGNC:33768]	-
ENSG00000034971	12.7348	0	56.9651	9.63653	36.9421	918.848	982.87	1051.11	935.149	733.221	23.2557	924.24	0.025162	-5.3127	3.28116e-12	4.25764e-10	MYOC	1	171635417	171652683	-	2099	protein_coding	myocilin [Source:HGNC Symbol;Acc:HGNC:7610]	-
ENSG00000162078	12.7348	12.3071	4082.02	1698.99	934.107	331564	368567	349712	417591	17313.7	1348.03	296950	0.0045396	-7.78325	3.28479e-12	4.25764e-10	ZG16B	16	2830169	2839585	+	2665	protein_coding	zymogen granule protein 16B [Source:HGNC Symbol;Acc:HGNC:30456]	-
ENSG00000166816	52.6756	15.042	94.4611	86.7287	62.1565	529.414	660.863	701.313	776.383	294.909	62.2128	592.576	0.104987	-3.25183	3.75413e-12	4.83701e-10	LDHD	16	75111860	75116771	-	2359	protein_coding	lactate dehydrogenase D [Source:HGNC Symbol;Acc:HGNC:19708]	-
ENSG00000149968	79.8816	209.905	7476.13	186.8	844.39	14.357	0	3.4294	3.48936	0	1759.42	4.25515	413.48	8.72535	3.85842e-12	4.94197e-10	MMP3	11	102835801	102843803	-	2048	protein_coding	matrix metallopeptidase 3 [Source:HGNC Symbol;Acc:HGNC:7173]	-
ENSG00000176399	2.31541	1.36746	23.0745	21.4969	3.51829	452.245	460.545	396.096	392.553	91.5513	10.3545	358.598	0.0288749	-5.12349	3.94322e-12	5.02088e-10	DMRTA1	9	22446841	22455740	+	5569	protein_coding	DMRT like family A1 [Source:HGNC Symbol;Acc:HGNC:13826]	DM
ENSG00000124159	28.3638	1.36746	25.9588	5.93017	4.10468	525.825	451.184	519.555	553.064	94.7921	13.145	428.884	0.0306492	-5.02551	4.25712e-12	5.38887e-10	MATN4	20	45293445	45308529	-	2467	protein_coding	matrilin 4 [Source:HGNC Symbol;Acc:HGNC:6910]	-
ENSG00000231852	3.47311	0	2.88431	3.70636	0.586382	152.543	140.41	229.77	158.766	5.67132	2.13003	137.432	0.0154988	-6.01667	4.37181e-12	5.50187e-10	CYP21A2	6	32038265	32041670	+	2909	protein_coding	cytochrome P450 family 21 subfamily A member 2 [Source:HGNC Symbol;Acc:HGNC:2600]	-
ENSG00000118503	922.112	2367.07	5153.54	1885.05	1350.44	170.489	181.597	222.911	160.511	388.08	2335.64	224.718	10.3937	3.37437	4.55262e-12	5.67399e-10	TNFAIP3	6	137867188	137883312	+	5051	protein_coding	TNF alpha induced protein 3 [Source:HGNC Symbol;Acc:HGNC:11896]	-
ENSG00000149948	98.9837	69.7404	324.485	48.9239	132.522	0	0	0	0	2.43057	134.931	0.486113	277.571	7.44592	4.561e-12	5.67399e-10	HMGA2	12	65824131	65966295	+	15403	protein_coding	high mobility group AT-hook 2 [Source:HGNC Symbol;Acc:HGNC:5009]	HMGI/HMGY
ENSG00000249395	123.874	406.135	76.4342	60.7842	86.1982	0	0	0	0	2.43057	150.685	0.486113	309.98	7.61616	4.74466e-12	5.86874e-10	CASC9	8	75223404	75324741	-	1473	lincRNA	cancer susceptibility 9 [Source:HGNC Symbol;Acc:HGNC:48906]	-
ENSG00000246022	1.1577	0.683729	0.721077	0	0	82.5527	95.4788	87.4498	73.2766	4.86113	0.512502	68.7238	0.00745742	-7.03862	4.871e-12	5.99078e-10	ALDH1L1-AS2	3	126180065	126210169	+	2719	antisense	ALDH1L1 antisense RNA 2 [Source:HGNC Symbol;Acc:HGNC:42446]	-
ENSG00000253706	171.919	154.523	99.5086	22.9794	15.2459	0	0	0	0	0	92.8352	0	#DIV/0!	8.37435	5.10769e-12	6.24638e-10	AC011632.1	8	74798784	74866939	-	3611	antisense	novel transcript, antisense to PI15	-
ENSG00000142512	445.716	298.79	204.065	347.656	222.825	25.1247	41.1869	8.57351	29.6596	60.7642	303.81	33.0618	9.18917	3.17552	5.1727e-12	6.29035e-10	SIGLEC10	19	51410021	51417803	-	3667	protein_coding	sialic acid binding Ig like lectin 10 [Source:HGNC Symbol;Acc:HGNC:15620]	-
ENSG00000176974	219.385	521.686	320.879	300.956	330.133	1096.52	1203.78	1104.27	1170.68	1246.07	338.608	1164.26	0.290834	-1.78226	5.50456e-12	6.65652e-10	SHMT1	17	18327860	18363563	-	7281	protein_coding	serine hydroxymethyltransferase 1 [Source:HGNC Symbol;Acc:HGNC:10850]	-
ENSG00000146112	2182.27	1193.11	1770.96	2503.27	1258.38	290.729	299.541	342.94	340.213	593.868	1781.6	373.458	4.77054	2.25062	6.08151e-12	7.31335e-10	PPP1R18	6	30676389	30687895	-	4599	protein_coding	protein phosphatase 1 regulatory subunit 18 [Source:HGNC Symbol;Acc:HGNC:29413]	-
ENSG00000120049	2.89426	6.15357	16.5848	27.427	14.0732	461.219	546.663	435.534	614.128	27.5464	13.4266	417.018	0.0321966	-4.96075	6.56215e-12	7.84775e-10	KCNIP2	10	101825974	101843920	-	3397	protein_coding	potassium voltage-gated channel interacting protein 2 [Source:HGNC Symbol;Acc:HGNC:15522]	-
ENSG00000111700	30.1003	95.0384	51.9175	60.043	75.0569	1.79462	0	1.7147	0	2.43057	62.4312	1.18798	52.5525	5.50186	6.69917e-12	7.92567e-10	SLCO1B3	12	20810702	20916911	+	3542	protein_coding	solute carrier organic anion transporter family member 1B3 [Source:HGNC Symbol;Acc:HGNC:10961]	-
ENSG00000130208	1161.18	966.793	325.927	1037.04	731.219	145.365	110.456	109.741	122.128	38.8891	844.431	105.316	8.0181	3.01059	6.70053e-12	7.92567e-10	APOC1	19	44914247	44919349	+	1231	protein_coding	apolipoprotein C1 [Source:HGNC Symbol;Acc:HGNC:607]	-
ENSG00000260027	185.233	198.965	111.046	84.5049	279.704	7.1785	18.7213	13.7176	6.97873	28.3566	171.891	14.9906	11.4666	3.4725	6.77469e-12	7.96983e-10	HOXB7	17	48607227	48633572	-	1528	protein_coding	homeobox B7 [Source:HGNC Symbol;Acc:HGNC:5118]	Homeobox
ENSG00000123500	2135.96	394.512	63.4548	121.568	189.988	16.1516	3.74427	3.4294	1.74468	10.5325	581.098	7.12049	81.6093	6.33454	7.76033e-12	9.08001e-10	COL10A1	6	116118923	116158747	-	3816	protein_coding	collagen type X alpha 1 chain [Source:HGNC Symbol;Acc:HGNC:2185]	-
ENSG00000103522	153.975	78.6289	105.998	446.245	263.872	17.9462	5.6164	6.85881	5.23404	20.2547	209.744	11.182	18.7572	4.18805	8.14206e-12	9.47543e-10	IL21R	16	27402162	27452042	+	5467	protein_coding	interleukin 21 receptor [Source:HGNC Symbol;Acc:HGNC:6006]	-
ENSG00000235257	7.52508	5.46984	9.374	10.3778	12.9004	104.088	48.6755	66.8734	94.2128	36.4585	9.12942	70.0617	0.130306	-2.92862	9.02771e-12	1.04499e-09	ITGA9-AS1	3	37745432	37861780	-	6651	processed_transcript	ITGA9 antisense RNA 1 [Source:HGNC Symbol;Acc:HGNC:49668]	-
ENSG00000165795	643.684	417.075	2179.09	2472.88	1000.37	21575	22016.3	22510.6	25299.6	5110.67	1342.62	19302.4	0.0695571	-3.84572	9.28109e-12	1.06861e-09	NDRG2	14	21016763	21070872	-	7550	protein_coding	NDRG family member 2 [Source:HGNC Symbol;Acc:HGNC:14460]	-
ENSG00000240065	3893.36	1636.16	2072.38	3742.68	1511.11	290.729	305.158	253.776	361.149	666.785	2571.14	375.519	6.84688	2.77256	9.35485e-12	1.0714e-09	PSMB9	6	32844136	32859585	+	3072	protein_coding	proteasome subunit beta 9 [Source:HGNC Symbol;Acc:HGNC:9546]	-
ENSG00000015475	474.08	493.653	633.827	587.087	640.916	222.533	219.04	243.488	195.404	262.501	565.912	228.593	2.47563	1.3035	9.67506e-12	1.10224e-09	BID	22	17734138	17774770	-	4446	protein_coding	BH3 interacting domain death agonist [Source:HGNC Symbol;Acc:HGNC:1050]	-
ENSG00000085871	299.267	381.521	405.966	322.453	477.902	970.892	812.506	1013.39	1010.17	1097	377.422	980.791	0.384814	-1.37842	1.03492e-11	1.17287e-09	MGST2	4	139665768	139740745	+	3182	protein_coding	microsomal glutathione S-transferase 2 [Source:HGNC Symbol;Acc:HGNC:7063]	-
ENSG00000165125	0.578852	2.73492	21.6323	5.93017	12.314	222.533	187.213	258.92	298.341	88.3106	8.63806	211.064	0.0409263	-4.61484	1.0747e-11	1.21161e-09	TRPV6	7	142871203	142885762	-	11925	protein_coding	transient receptor potential cation channel subfamily V member 6 [Source:HGNC Symbol;Acc:HGNC:14006]	-
ENSG00000119711	98.9837	110.08	157.195	154.926	174.156	829.117	795.657	908.792	809.532	292.478	139.068	727.115	0.19126	-2.38508	1.0947e-11	1.22777e-09	ALDH6A1	14	74056850	74084493	-	6680	protein_coding	aldehyde dehydrogenase 6 family member A1 [Source:HGNC Symbol;Acc:HGNC:7179]	-
ENSG00000111261	92.6164	56.7495	360.538	217.934	246.867	2713.47	2310.21	2676.65	2617.02	848.268	194.941	2233.12	0.0872952	-3.51803	1.15034e-11	1.28352e-09	MANSC1	12	12326056	12350541	-	6015	protein_coding	MANSC domain containing 1 [Source:HGNC Symbol;Acc:HGNC:25505]	-
ENSG00000181104	3252.57	991.408	860.245	1547.03	1209.12	131.008	164.748	108.026	150.043	332.177	1572.08	177.2	8.87174	3.14412	1.21326e-11	1.34678e-09	F2R	5	76716043	76735781	+	4066	protein_coding	coagulation factor II thrombin receptor [Source:HGNC Symbol;Acc:HGNC:3537]	-
ENSG00000186377	28.3638	229.049	300.689	103.778	132.522	7677.4	7434.24	7829.33	7444.56	166.089	158.881	6110.32	0.026002	-5.26546	1.28763e-11	1.42204e-09	CYP4X1	1	47023568	47050751	+	2548	protein_coding	cytochrome P450 family 4 subfamily X member 1 [Source:HGNC Symbol;Acc:HGNC:20244]	-
ENSG00000163739	53.8333	441.006	4298.34	226.829	538.885	12.5624	13.1049	12.0029	22.6809	25.926	1111.78	17.2554	64.4307	6.00088	1.31858e-11	1.44883e-09	CXCL1	4	73869393	73871242	+	1296	protein_coding	C-X-C motif chemokine ligand 1 [Source:HGNC Symbol;Acc:HGNC:4602]	-
ENSG00000130487	92.6164	245.459	244.445	756.838	184.71	0	14.9771	0	3.48936	12.1528	304.814	6.12385	49.7748	5.59558	1.35718e-11	1.48371e-09	KLHDC7B	22	50545891	50551023	+	5133	protein_coding	kelch domain containing 7B [Source:HGNC Symbol;Acc:HGNC:25145]	-
ENSG00000176194	19.681	0	5.04754	0	1.17276	861.42	1025.93	889.93	1071.23	40.5094	5.18026	777.805	0.0066601	-7.21928	1.36962e-11	1.48979e-09	CIDEA	18	12254319	12277595	+	1852	protein_coding	cell death-inducing DFFA-like effector a [Source:HGNC Symbol;Acc:HGNC:1976]	-
ENSG00000187498	9438.77	7239.33	2970.12	3188.95	2124.46	436.094	305.158	397.811	415.234	942.25	4992.32	499.309	9.99846	3.31998	1.46642e-11	1.5871e-09	COL4A1	13	110148963	110307233	-	14738	protein_coding	collagen type IV alpha 1 chain [Source:HGNC Symbol;Acc:HGNC:2202]	-
ENSG00000122012	1.1577	0.683729	2.88431	2.22381	2.34553	30.5086	41.1869	48.0116	36.6383	12.1528	1.85902	33.6997	0.0551642	-4.17308	1.66893e-11	1.7973e-09	SV2C	5	76083172	76353939	+	12028	protein_coding	synaptic vesicle glycoprotein 2C [Source:HGNC Symbol;Acc:HGNC:30670]	-
ENSG00000112096	7952.85	11361.5	19175.6	5273.4	5597.02	1310.08	1362.91	1301.46	1544.04	2154.29	9872.08	1534.56	6.43318	2.68513	1.76346e-11	1.8897e-09	SOD2	6	159669057	159745186	-	16493	protein_coding	superoxide dismutase 2 [Source:HGNC Symbol;Acc:HGNC:11180]	-
ENSG00000134668	142.977	124.439	34.6117	25.9445	48.6697	0	0	1.7147	0	0	75.3282	0.34294	219.654	7.49478	1.80707e-11	1.92689e-09	SPOCD1	1	31790422	31816051	-	7085	protein_coding	SPOC domain containing 1 [Source:HGNC Symbol;Acc:HGNC:26338]	-
ENSG00000074416	489.13	1446.09	1260.44	630.081	843.804	5610	5811.1	6040.89	5811.53	2901.29	933.909	5234.96	0.178398	-2.48678	1.82604e-11	1.93758e-09	MGLL	3	127689062	128052190	-	11849	protein_coding	monoglyceride lipase [Source:HGNC Symbol;Acc:HGNC:17038]	-
ENSG00000052344	163.236	326.139	779.484	530.75	223.998	3903.31	4152.39	3782.63	4272.72	1614.71	404.722	3545.15	0.114162	-3.13111	1.96534e-11	2.07521e-09	PRSS8	16	31131433	31135762	-	3010	protein_coding	serine protease 8 [Source:HGNC Symbol;Acc:HGNC:9491]	-
ENSG00000204219	265.114	222.212	412.456	474.414	294.95	3063.42	3190.12	3026.45	2494.89	663.545	333.829	2487.69	0.134193	-2.8975	1.98541e-11	2.08622e-09	TCEA3	1	23381061	23424740	-	3515	protein_coding	transcription elongation factor A3 [Source:HGNC Symbol;Acc:HGNC:11615]	-
ENSG00000080031	142.398	114.867	261.751	154.184	35.7693	17.9462	3.74427	5.1441	3.48936	8.91208	141.794	7.84721	18.0693	4.16593	2.09241e-11	2.18804e-09	PTPRH	19	55181248	55209506	-	4344	protein_coding	protein tyrosine phosphatase, receptor type H [Source:HGNC Symbol;Acc:HGNC:9672]	-
ENSG00000136457	3.47311	0.683729	10.8162	4.44763	1.17276	109.472	61.7804	104.597	64.5532	36.4585	4.11868	75.3722	0.0546445	-4.20901	2.14368e-11	2.23087e-09	CHAD	17	50464496	50468966	-	1802	protein_coding	chondroadherin [Source:HGNC Symbol;Acc:HGNC:1909]	-
ENSG00000198483	55.5698	17.777	108.883	126.757	136.041	768.099	823.739	857.351	804.298	658.684	89.0055	782.434	0.113755	-3.13604	2.3985e-11	2.48411e-09	ANKRD35	1	145866560	145885866	-	3363	protein_coding	ankyrin repeat domain 35 [Source:HGNC Symbol;Acc:HGNC:26323]	-
ENSG00000147065	9970.15	10651.8	5773.66	5323.07	4452.4	1496.72	1660.58	1616.96	1489.96	2188.32	7234.22	1690.51	4.27932	2.09698	2.45565e-11	2.53119e-09	MSN	X	65588377	65741931	+	5971	protein_coding	moesin [Source:HGNC Symbol;Acc:HGNC:7373]	-
ENSG00000120889	1167.55	996.878	1072.24	599.688	620.392	229.712	189.085	219.482	268.681	293.288	891.349	240.05	3.71319	1.88982	2.47191e-11	2.53588e-09	TNFRSF10B	8	23020133	23069179	-	5158	protein_coding	TNF receptor superfamily member 10b [Source:HGNC Symbol;Acc:HGNC:11905]	-
ENSG00000158023	625.739	559.291	1089.55	48.9239	494.32	14.357	13.1049	17.147	27.9149	51.8521	563.564	24.8752	22.6557	4.47948	2.54477e-11	2.59831e-09	WDR66	12	121917862	122003927	+	16115	protein_coding	WD repeat domain 66 [Source:HGNC Symbol;Acc:HGNC:28506]	-
ENSG00000170909	138.346	123.071	147.1	223.123	113.172	25.1247	5.6164	15.4323	15.7021	34.8381	148.962	19.3427	7.70119	2.89578	2.64232e-11	2.68524e-09	OSCAR	19	54094668	54102692	-	2084	protein_coding	osteoclast associated, immunoglobulin-like receptor [Source:HGNC Symbol;Acc:HGNC:29960]	-
ENSG00000274979	2.89426	0	5.76862	1.48254	1.17276	157.927	252.738	178.329	198.894	3.24076	2.26364	158.226	0.0143064	-6.1312	2.79383e-11	2.82595e-09	AC020656.2	12	69326574	69331882	-	5309	lincRNA	novel transcript	-
ENSG00000008517	6498.2	1273.1	5074.94	7810.03	1964.97	423.531	393.148	389.237	432.681	706.485	4524.25	469.016	9.64625	3.26891	3.04955e-11	3.07025e-09	IL32	16	3065297	3082192	+	3209	protein_coding	interleukin 32 [Source:HGNC Symbol;Acc:HGNC:16830]	-
ENSG00000172243	594.481	799.28	483.122	443.28	351.243	26.9194	7.48853	44.5822	34.8936	102.084	534.281	43.1935	12.3695	3.60335	3.11142e-11	3.11805e-09	CLEC7A	12	10116777	10130258	-	4190	protein_coding	C-type lectin domain containing 7A [Source:HGNC Symbol;Acc:HGNC:14558]	-
ENSG00000009950	6.36738	2.73492	15.1426	10.3778	22.2825	323.032	318.263	312.076	348.936	22.6853	11.381	264.998	0.0429476	-4.53774	3.24824e-11	3.24016e-09	MLXIPL	7	73593194	73624543	-	4815	protein_coding	MLX interacting protein like [Source:HGNC Symbol;Acc:HGNC:12744]	bHLH
ENSG00000143409	140.661	102.559	224.976	204.591	146.009	518.647	544.791	627.581	572.256	877.435	163.759	628.142	0.260704	-1.94222	3.28238e-11	3.25919e-09	MINDY1	1	150996086	151008375	-	3792	protein_coding	MINDY lysine 48 deubiquitinase 1 [Source:HGNC Symbol;Acc:HGNC:25648]	-
ENSG00000198734	38.7831	28.7166	148.542	48.9239	52.7744	1979.47	2081.81	2110.8	2002.89	72.1068	63.548	1649.42	0.0385276	-4.6984	3.36334e-11	3.31856e-09	F5	1	169514166	169586588	-	7158	protein_coding	coagulation factor V [Source:HGNC Symbol;Acc:HGNC:3542]	-
ENSG00000166710	84951.2	82193.9	74857.2	114288	76483.6	39049.2	39275.5	39652.5	37727	34695.5	86554.7	38079.9	2.27297	1.1846	3.37284e-11	3.31856e-09	B2M	15	44711487	44718877	+	6079	protein_coding	beta-2-microglobulin [Source:HGNC Symbol;Acc:HGNC:914]	-
ENSG00000186847	23105.5	170503	64701.5	3423.19	33938	1749.76	1817.84	1963.33	2034.3	3245.62	59134.2	2162.17	27.3495	4.77333	3.39968e-11	3.32984e-09	KRT14	17	41582279	41586921	-	2281	protein_coding	keratin 14 [Source:HGNC Symbol;Acc:HGNC:6416]	-
ENSG00000140853	1481.28	1717.53	809.048	2005.88	1419.05	131.008	174.108	152.608	151.787	452.896	1486.56	212.481	6.99617	2.79972	3.47972e-11	3.39289e-09	NLRC5	16	56989485	57083531	+	12386	protein_coding	NLR family CARD domain containing 5 [Source:HGNC Symbol;Acc:HGNC:29933]	-
ENSG00000163568	551.067	998.245	117.536	223.864	182.365	1.79462	3.74427	10.2882	12.2128	33.2177	414.615	12.2515	33.8419	5.02686	3.70388e-11	3.59526e-09	AIM2	1	159062484	159147096	-	2009	protein_coding	absent in melanoma 2 [Source:HGNC Symbol;Acc:HGNC:357]	-
ENSG00000196878	9139.5	5979.9	9517.49	1207.53	3129.52	227.917	295.797	250.346	315.787	896.069	5794.79	397.183	14.5897	3.86474	4.01462e-11	3.87949e-09	LAMB3	1	209614870	209652466	-	4688	protein_coding	laminin subunit beta 3 [Source:HGNC Symbol;Acc:HGNC:6490]	-
ENSG00000277632	54.4121	46.4936	285.546	163.821	72.125	1.79462	5.6164	8.57351	0	4.86113	124.48	4.16913	29.8574	4.88302	4.40674e-11	4.23948e-09	CCL3	17	36088256	36090169	-	1494	protein_coding	C-C motif chemokine ligand 3 [Source:HGNC Symbol;Acc:HGNC:10627]	-
ENSG00000151025	71.7777	108.029	38.2171	14.0842	27.56	0	0	0	0	0	51.9336	0	#DIV/0!	7.5366	4.50198e-11	4.31194e-09	GPR158	10	25174802	25602226	+	7986	protein_coding	G protein-coupled receptor 158 [Source:HGNC Symbol;Acc:HGNC:23689]	-
ENSG00000171310	575.958	441.689	432.646	873.959	405.19	44.8656	43.0591	41.1528	57.5745	153.936	545.888	68.1176	8.01391	2.98196	4.75966e-11	4.53866e-09	CHST11	12	104455295	104762014	+	6492	protein_coding	carbohydrate sulfotransferase 11 [Source:HGNC Symbol;Acc:HGNC:17422]	-
ENSG00000160326	211.281	58.8007	298.526	312.075	163.014	12.5624	26.2099	18.8617	24.4255	29.977	208.739	22.4073	9.31569	3.20579	5.11621e-11	4.85725e-09	SLC2A6	9	133471095	133479137	-	3540	protein_coding	solute carrier family 2 member 6 [Source:HGNC Symbol;Acc:HGNC:11011]	-
ENSG00000128641	2505.27	4883.88	1212.13	741.271	895.406	139.981	99.2231	164.611	177.958	273.844	2047.59	171.123	11.9656	3.5779	5.19052e-11	4.90629e-09	MYO1B	2	191245185	191425389	+	9533	protein_coding	myosin IB [Source:HGNC Symbol;Acc:HGNC:7596]	-
ENSG00000154493	1.1577	0.683729	1.44215	4.44763	2.34553	87.9366	84.246	72.0175	50.5958	6.48151	2.01535	60.2555	0.0334467	-4.90844	5.29395e-11	4.9823e-09	C10orf90	10	126424997	126670446	-	5255	protein_coding	chromosome 10 open reading frame 90 [Source:HGNC Symbol;Acc:HGNC:26563]	-
ENSG00000170271	104.193	48.5448	112.488	129.722	154.805	633.503	619.676	661.875	514.681	322.455	109.951	550.438	0.199751	-2.32189	5.62606e-11	5.27194e-09	FAXDC2	5	154818491	154859252	-	7222	protein_coding	fatty acid hydroxylase domain containing 2 [Source:HGNC Symbol;Acc:HGNC:1334]	-
ENSG00000171119	20.8387	34.8702	24.5166	11.1191	32.8374	91.5259	117.944	126.888	116.894	114.237	24.8364	113.498	0.218827	-2.18863	5.81738e-11	5.42772e-09	NRTN	19	5823802	5828324	+	1109	protein_coding	neurturin [Source:HGNC Symbol;Acc:HGNC:8007]	-
ENSG00000127507	202.598	131.276	298.526	77.8335	90.8892	8.97312	18.7213	8.57351	12.2128	25.926	160.225	14.8814	10.7668	3.39074	5.88884e-11	5.47081e-09	ADGRE2	19	14732393	14778541	-	8622	protein_coding	adhesion G protein-coupled receptor E2 [Source:HGNC Symbol;Acc:HGNC:3337]	-
ENSG00000122877	177.129	108.029	206.228	131.946	182.951	7.1785	39.3148	6.85881	3.48936	9.72227	161.257	13.3127	12.113	3.62484	6.02994e-11	5.57795e-09	EGR2	10	62811996	62919900	-	3689	protein_coding	early growth response 2 [Source:HGNC Symbol;Acc:HGNC:3239]	zf-C2H2
ENSG00000134986	717.777	540.146	478.074	462.553	418.091	163.311	89.8624	126.888	125.617	199.306	523.328	140.997	3.71163	1.88375	6.18916e-11	5.70088e-09	NREP	5	111662621	111997464	-	9337	protein_coding	neuronal regeneration related protein [Source:HGNC Symbol;Acc:HGNC:16834]	-
ENSG00000168672	458.451	260.501	549.461	332.831	454.446	1419.55	1301.13	1472.93	1360.85	1045.95	411.138	1320.08	0.311449	-1.68222	6.28791e-11	5.76729e-09	FAM84B	8	126552442	126558393	-	5404	protein_coding	family with sequence similarity 84 member B [Source:HGNC Symbol;Acc:HGNC:24166]	-
ENSG00000166557	1127.6	879.96	2798.5	1392.85	1117.64	17171	19561.9	19425.9	18184.8	2730.34	1463.31	15414.8	0.0949291	-3.39701	6.73773e-11	6.14759e-09	TMED3	15	79311062	79427432	+	19470	protein_coding	transmembrane p24 trafficking protein 3 [Source:HGNC Symbol;Acc:HGNC:28889]	-
ENSG00000102547	103.036	75.894	183.154	163.08	138.973	547.361	527.942	514.41	511.192	377.548	132.827	495.69	0.267964	-1.89949	6.75934e-11	6.14759e-09	CAB39L	13	49308650	49444126	-	5006	protein_coding	calcium binding protein 39 like [Source:HGNC Symbol;Acc:HGNC:20290]	-
ENSG00000162511	6095.89	4695.17	5369.14	11088.7	5072.79	588.637	582.234	679.022	540.851	1919.34	6464.33	862.016	7.49909	2.90503	7.22843e-11	6.54672e-09	LAPTM5	1	30732469	30757820	-	3274	protein_coding	lysosomal protein transmembrane 5 [Source:HGNC Symbol;Acc:HGNC:29612]	-
ENSG00000121594	42.8351	74.5265	54.0808	45.9588	45.1514	0	0	0	0	2.43057	52.5105	0.486113	108.021	5.99964	7.51344e-11	6.77649e-09	CD80	3	119524293	119559602	-	3201	protein_coding	CD80 molecule [Source:HGNC Symbol;Acc:HGNC:1700]	-
ENSG00000169418	121.559	32.819	59.1283	123.792	85.0254	454.04	488.627	541.846	626.341	333.798	84.4648	488.93	0.172754	-2.53166	7.72026e-11	6.93414e-09	NPR1	1	153678637	153693992	+	5003	protein_coding	natriuretic peptide receptor 1 [Source:HGNC Symbol;Acc:HGNC:7943]	-
ENSG00000185442	92.0375	60.1682	238.676	227.57	63.9157	2106.89	2351.4	2105.65	2261.11	337.039	136.474	1832.42	0.0744774	-3.74754	7.98307e-11	7.14056e-09	FAM174B	15	92617443	92809884	-	4657	protein_coding	family with sequence similarity 174 member B [Source:HGNC Symbol;Acc:HGNC:34339]	-
ENSG00000070081	687.677	1111.74	2019.74	855.427	508.393	11961.2	12502.1	14310.9	11073.5	2368.18	1036.6	10443.2	0.0992606	-3.33267	8.08965e-11	7.20612e-09	NUCB2	11	17208153	17349980	+	9025	protein_coding	nucleobindin 2 [Source:HGNC Symbol;Acc:HGNC:8044]	-
ENSG00000100385	368.729	397.247	491.774	2128.93	1048.45	35.8925	71.1411	75.4469	54.0851	121.528	887.027	71.6188	12.3854	3.62326	8.20063e-11	7.27503e-09	IL2RB	22	37125838	37175054	-	4700	protein_coding	interleukin 2 receptor subunit beta [Source:HGNC Symbol;Acc:HGNC:6009]	-
ENSG00000133816	1914.26	466.304	1154.44	609.325	429.232	39.4817	48.6755	56.5851	48.8511	169.329	914.714	72.5846	12.602	3.64224	8.6927e-11	7.68009e-09	MICAL2	11	12094008	12359144	+	20191	protein_coding	microtubule associated monooxygenase, calponin and LIM domain containing 2 [Source:HGNC Symbol;Acc:HGNC:24693]	-
ENSG00000162645	2035.82	1635.48	1784.67	3379.46	2413.55	656.833	748.853	663.589	649.022	833.684	2249.79	710.396	3.16696	1.66225	9.3411e-11	8.21941e-09	GBP2	1	89106132	89150456	-	6276	protein_coding	guanylate binding protein 2 [Source:HGNC Symbol;Acc:HGNC:4183]	-
ENSG00000038427	4304.35	2077.17	846.544	1247.56	1097.71	209.971	235.889	221.196	226.809	334.608	1914.67	245.695	7.79287	2.96061	9.54327e-11	8.36331e-09	VCAN	5	83471465	83582303	+	14831	protein_coding	versican [Source:HGNC Symbol;Acc:HGNC:2464]	-
ENSG00000258647	0	0	0	0	0	30.5086	29.9541	39.4381	43.617	2.43057	0	29.1897	0	-7.90161	9.87551e-11	8.61957e-09	LINC00930	15	92567818	92572042	-	1657	lincRNA	long intergenic non-protein coding RNA 930 [Source:HGNC Symbol;Acc:HGNC:48620]	-
ENSG00000087116	3969.77	1344.21	582.63	2423.96	933.521	64.6065	95.4788	60.0145	106.426	292.478	1850.82	123.801	14.95	3.89516	9.95002e-11	8.64972e-09	ADAMTS2	5	179110851	179345430	-	8726	protein_coding	ADAM metallopeptidase with thrombospondin type 1 motif 2 [Source:HGNC Symbol;Acc:HGNC:218]	-
ENSG00000124201	1136.87	1236.18	1284.24	1548.52	1319.95	522.236	445.568	486.975	399.532	676.508	1305.15	506.164	2.57851	1.36298	1.01832e-10	8.81705e-09	ZNFX1	20	49237946	49278426	-	9340	protein_coding	zinc finger NFX1-type containing 1 [Source:HGNC Symbol;Acc:HGNC:29271]	-
ENSG00000171488	486.815	430.75	392.987	446.245	382.321	71.785	80.5017	56.5851	48.8511	165.279	427.824	84.6003	5.057	2.31919	1.1031e-10	9.51306e-09	LRRC8C	1	89633072	89769903	+	11724	protein_coding	leucine rich repeat containing 8 VRAC subunit C [Source:HGNC Symbol;Acc:HGNC:25075]	-
ENSG00000155307	443.98	525.104	772.994	802.055	484.352	16.1516	13.1049	34.294	31.4043	127.2	605.697	44.4309	13.6323	3.74023	1.11111e-10	9.54407e-09	SAMSN1	21	14485228	14658821	-	5185	protein_coding	SAM domain, SH3 domain and nuclear localization signals 1 [Source:HGNC Symbol;Acc:HGNC:10528]	-
ENSG00000164128	1.73656	0.683729	31.0063	16.308	9.38212	714.261	707.666	703.028	530.383	41.3196	11.8233	539.331	0.0219222	-5.51609	1.12087e-10	9.58984e-09	NPY1R	4	163323961	163344832	-	4180	protein_coding	neuropeptide Y receptor Y1 [Source:HGNC Symbol;Acc:HGNC:7956]	-
ENSG00000273650	1.1577	0	1.44215	0.741271	0.586382	37.6871	33.6984	29.1499	20.9362	10.5325	0.785502	26.4008	0.029753	-5.04967	1.25087e-10	1.06599e-08	AC100793.4	17	42751289	42751717	-	429	lincRNA	novel transcript	-
ENSG00000140937	1788.07	1007.82	306.458	728.67	560.581	150.748	125.433	94.3086	120.383	104.514	878.32	119.077	7.37604	2.88439	1.29583e-10	1.09998e-08	CDH11	16	64943753	65126112	-	13381	protein_coding	cadherin 11 [Source:HGNC Symbol;Acc:HGNC:1750]	-
ENSG00000134201	19.681	1.36746	16.5848	26.6858	17.5915	143.57	155.387	173.185	136.085	308.682	16.3821	183.382	0.0893332	-3.48813	1.34923e-10	1.14084e-08	GSTM5	1	109711780	109775428	+	6061	protein_coding	glutathione S-transferase mu 5 [Source:HGNC Symbol;Acc:HGNC:4637]	-
ENSG00000087008	155.132	113.499	230.024	234.242	152.459	651.449	554.152	584.713	560.043	485.303	177.071	567.132	0.312222	-1.67959	1.38415e-10	1.16581e-08	ACOX3	4	8366282	8440723	-	3846	protein_coding	acyl-CoA oxidase 3, pristanoyl [Source:HGNC Symbol;Acc:HGNC:121]	-
ENSG00000186818	667.417	369.898	294.199	1076.33	529.503	53.8387	37.4427	46.2969	41.8724	140.163	587.469	63.9227	9.1903	3.18277	1.46389e-10	1.22819e-08	LILRB4	19	54643889	54670359	+	6328	protein_coding	leukocyte immunoglobulin like receptor B4 [Source:HGNC Symbol;Acc:HGNC:6608]	-
ENSG00000102934	57.8852	67.6892	90.1346	154.926	149.527	439.683	393.148	462.969	465.83	573.614	104.032	467.049	0.222744	-2.16816	1.5012e-10	1.25463e-08	PLLP	16	57248547	57284687	-	8720	protein_coding	plasmolipin [Source:HGNC Symbol;Acc:HGNC:18553]	-
ENSG00000135094	54.4121	140.165	583.351	78.5748	82.0935	0	3.74427	1.7147	6.97873	8.91208	187.719	4.26995	43.9628	5.38388	1.51511e-10	1.26139e-08	SDS	12	113392445	113426301	-	3006	protein_coding	serine dehydratase [Source:HGNC Symbol;Acc:HGNC:10691]	-
ENSG00000095066	300.424	381.521	364.144	282.424	367.075	1205.99	1128.9	1253.45	1257.92	598.73	339.118	1089	0.311404	-1.68173	1.54533e-10	1.28162e-08	HOOK2	19	12763003	12872740	-	5950	protein_coding	hook microtubule tethering protein 2 [Source:HGNC Symbol;Acc:HGNC:19885]	-
ENSG00000113532	288.268	298.106	283.383	610.066	427.473	71.785	56.164	73.7322	33.1489	109.375	381.459	68.8411	5.54116	2.45679	1.56114e-10	1.28979e-08	ST8SIA4	5	100806935	100903266	-	7794	protein_coding	ST8 alpha-N-acetyl-neuraminide alpha-2,8-sialyltransferase 4 [Source:HGNC Symbol;Acc:HGNC:10871]	-
ENSG00000206567	5.78852	5.46984	19.4691	16.308	6.4502	86.142	82.3739	70.3028	57.5745	69.6762	10.6971	73.2139	0.146108	-2.78974	1.64774e-10	1.35616e-08	AC022007.1	3	10006418	10011209	-	2533	lincRNA	novel transcript	-
ENSG00000140379	132.557	192.128	953.985	225.346	192.333	5.38387	16.8492	13.7176	13.9575	38.8891	339.27	17.7594	19.1036	4.22199	1.76823e-10	1.44981e-08	BCL2A1	15	79960889	79971446	-	1089	protein_coding	BCL2 related protein A1 [Source:HGNC Symbol;Acc:HGNC:991]	-
ENSG00000106733	250.643	410.921	349.001	455.141	338.929	893.723	902.368	864.209	928.171	917.944	360.927	901.283	0.400459	-1.32118	1.78843e-10	1.46084e-08	NMRK1	9	75060573	75088217	-	3865	protein_coding	nicotinamide riboside kinase 1 [Source:HGNC Symbol;Acc:HGNC:26057]	-
ENSG00000023171	102.457	85.4662	100.23	183.835	80.3344	30.5086	18.7213	12.0029	20.9362	17.8242	110.464	19.9986	5.5236	2.4741	1.80051e-10	1.46518e-08	GRAMD1B	11	123358428	123627774	+	14863	protein_coding	GRAM domain containing 1B [Source:HGNC Symbol;Acc:HGNC:29214]	-
ENSG00000116260	2237.84	1411.9	2976.61	1912.48	1537.49	8276.81	8684.83	8647.24	9400.34	4441.46	2015.26	7890.13	0.255416	-1.96898	1.82197e-10	1.47709e-08	QSOX1	1	180154834	180204030	+	9311	protein_coding	quiescin sulfhydryl oxidase 1 [Source:HGNC Symbol;Acc:HGNC:9756]	-
ENSG00000168539	0	0	20.1902	9.63653	5.27744	730.412	954.788	814.483	844.426	33.2177	7.02082	675.465	0.0103941	-6.59462	1.83784e-10	1.4844e-08	CHRM1	11	62908679	62921807	-	3250	protein_coding	cholinergic receptor muscarinic 1 [Source:HGNC Symbol;Acc:HGNC:1950]	-
ENSG00000135077	710.831	492.969	376.402	781.3	455.619	62.8119	52.4197	39.4381	52.3404	171.76	563.424	75.754	7.43755	2.87641	1.89817e-10	1.52743e-08	HAVCR2	5	157085832	157142869	-	3804	protein_coding	hepatitis A virus cellular receptor 2 [Source:HGNC Symbol;Acc:HGNC:18437]	-
ENSG00000175198	87.4067	144.951	118.257	131.946	97.9258	405.585	344.473	413.243	282.638	274.654	116.097	344.119	0.337376	-1.56698	1.93027e-10	1.5475e-08	PCCA	13	100089015	100530437	+	7288	protein_coding	propionyl-CoA carboxylase subunit alpha [Source:HGNC Symbol;Acc:HGNC:8653]	-
ENSG00000244482	98.9837	75.894	192.528	133.429	45.1514	5.38387	3.74427	5.1441	8.72341	17.8242	109.197	8.16396	13.3755	3.65057	1.99128e-10	1.59052e-08	LILRA6	19	54236592	54242791	-	2718	protein_coding	leukocyte immunoglobulin like receptor A6 [Source:HGNC Symbol;Acc:HGNC:15495]	-
ENSG00000250508	2.89426	2.73492	28.122	9.63653	4.10468	549.155	464.289	519.555	479.787	10.5325	9.49848	404.664	0.0234725	-5.41893	2.00285e-10	1.59389e-08	AP000808.1	11	68870664	68874542	+	3252	lincRNA	uncharacterized LOC105369364 [Source:NCBI gene;Acc:105369364]	-
ENSG00000130176	195.073	41.0238	140.61	75.6097	73.2978	1620.55	1842.18	1714.7	1554.51	192.825	105.123	1384.95	0.0759036	-3.71883	2.08919e-10	1.6565e-08	CNN1	19	11538717	11550323	+	2887	protein_coding	calponin 1 [Source:HGNC Symbol;Acc:HGNC:2155]	-
ENSG00000169083	57.3064	32.819	43.2646	84.5049	67.434	549.155	380.043	428.675	427.447	120.718	57.0658	381.208	0.149697	-2.7376	2.15087e-10	1.69391e-08	AR	X	67544032	67730619	+	12775	protein_coding	androgen receptor [Source:HGNC Symbol;Acc:HGNC:644]	ESR-like
ENSG00000077264	19.681	3.41865	24.5166	11.8603	11.7276	217.15	205.935	205.764	207.617	38.0789	14.2408	174.909	0.0814187	-3.61477	2.15202e-10	1.69391e-08	PAK3	X	110944285	111227361	+	10312	protein_coding	p21 (RAC1) activated kinase 3 [Source:HGNC Symbol;Acc:HGNC:8592]	-
ENSG00000205356	286.532	199.649	630.221	852.462	369.421	8066.84	9029.3	8623.23	9799.88	647.341	467.657	7233.32	0.0646532	-3.95122	2.23012e-10	1.74903e-08	TECPR1	7	98214624	98252251	-	9066	protein_coding	tectonin beta-propeller repeat containing 1 [Source:HGNC Symbol;Acc:HGNC:22214]	-
ENSG00000088538	17.9444	7.52102	19.4691	17.0492	25.8008	109.472	80.5017	65.1587	76.766	86.6902	17.5569	83.7177	0.209716	-2.24919	2.30197e-10	1.79886e-08	DOCK3	3	50675241	51384198	+	8755	protein_coding	dedicator of cytokinesis 3 [Source:HGNC Symbol;Acc:HGNC:2989]	-
ENSG00000232977	6.94623	2.05119	12.2583	8.15398	5.27744	215.355	282.692	200.62	198.894	6.48151	6.93743	180.808	0.0383689	-4.70501	2.31683e-10	1.80396e-08	LINC00327	13	23466571	23487464	+	3266	lincRNA	long intergenic non-protein coding RNA 327 [Source:HGNC Symbol;Acc:HGNC:42009]	-
ENSG00000196196	10.9982	7.52102	8.65292	26.6858	12.314	91.5259	157.259	132.032	155.277	40.5094	13.2344	115.321	0.114762	-3.12221	2.53068e-10	1.96341e-08	HRCT1	9	35906192	35907141	+	950	protein_coding	histidine rich carboxyl terminus 1 [Source:HGNC Symbol;Acc:HGNC:33872]	-
ENSG00000076555	137.188	42.3912	158.637	194.213	226.93	1507.48	1310.49	1366.62	1332.94	446.414	151.872	1192.79	0.127325	-2.97271	2.66584e-10	2.06089e-08	ACACB	12	109116595	109268226	+	14505	protein_coding	acetyl-CoA carboxylase beta [Source:HGNC Symbol;Acc:HGNC:85]	-
ENSG00000205268	525.019	486.132	548.74	640.458	251.558	89.7312	95.4788	108.026	87.2341	173.38	490.381	110.77	4.42702	2.13575	2.69124e-10	2.07311e-08	PDE7A	8	65717510	65842322	-	7425	protein_coding	phosphodiesterase 7A [Source:HGNC Symbol;Acc:HGNC:8791]	-
ENSG00000041982	5921.66	18929.7	4438.23	1438.07	3002.86	181.257	119.817	174.9	174.468	817.481	6746.11	293.584	22.9784	4.51942	2.75175e-10	2.11221e-08	TNC	9	115019578	115118257	-	9636	protein_coding	tenascin C [Source:HGNC Symbol;Acc:HGNC:5318]	-
ENSG00000124107	439.928	3993.66	31493.8	21066.2	3775.13	1.30214e+06	1.39358e+06	1.31967e+06	1.02227e+06	8559.65	12153.7	1.00924e+06	0.0120424	-6.37574	2.78622e-10	2.13112e-08	SLPI	20	45252239	45254564	-	596	protein_coding	secretory leukocyte peptidase inhibitor [Source:HGNC Symbol;Acc:HGNC:11092]	-
ENSG00000164129	0	0	2.16323	0	0.586382	61.0172	89.8624	108.026	62.8085	3.24076	0.549923	64.991	0.00846152	-6.92075	2.83162e-10	2.15821e-08	NPY5R	4	163343939	163351934	+	3291	protein_coding	neuropeptide Y receptor Y5 [Source:HGNC Symbol;Acc:HGNC:7958]	-
ENSG00000280099	5.78852	2.05119	5.04754	3.70636	12.314	62.8119	54.2919	49.7263	69.7873	28.3566	5.78153	52.9948	0.109096	-3.16701	2.87305e-10	2.1821e-08	AL603750.1	1	85152487	85154203	-	1717	TEC	TEC	-
ENSG00000166073	335.734	95.7221	555.229	211.262	287.327	21.5355	39.3148	18.8617	33.1489	53.4725	297.055	33.2667	8.92951	3.14308	3.04735e-10	2.3064e-08	GPR176	15	39799032	39920892	-	5119	protein_coding	G protein-coupled receptor 176 [Source:HGNC Symbol;Acc:HGNC:32370]	-
ENSG00000177464	204.914	141.532	188.201	68.197	96.1667	32.3032	26.2099	20.5764	15.7021	21.8751	139.802	23.3334	5.99151	2.58869	3.09738e-10	2.33609e-08	GPR4	19	45589764	45602208	-	3145	protein_coding	G protein-coupled receptor 4 [Source:HGNC Symbol;Acc:HGNC:4497]	-
ENSG00000235750	637.895	500.49	553.066	613.031	504.875	233.301	275.204	241.773	160.511	229.283	561.872	228.014	2.46419	1.30156	3.26656e-10	2.45514e-08	KIAA0040	1	175156987	175192999	-	4783	protein_coding	KIAA0040 [Source:HGNC Symbol;Acc:HGNC:28950]	-
ENSG00000236830	8.10393	25.298	36.0538	13.3429	20.5234	161.516	144.154	171.47	177.958	68.0559	20.6644	144.631	0.142877	-2.80681	3.39292e-10	2.54096e-08	CBR3-AS1	21	36131767	36175815	-	8459	processed_transcript	CBR3 antisense RNA 1 [Source:HGNC Symbol;Acc:HGNC:43664]	-
ENSG00000172322	83.3547	101.192	135.562	74.1271	134.868	17.9462	31.8263	13.7176	8.72341	23.4955	105.821	19.1418	5.52826	2.45585	3.40423e-10	2.54096e-08	CLEC12A	12	9951316	9995694	+	3250	protein_coding	C-type lectin domain family 12 member A [Source:HGNC Symbol;Acc:HGNC:31713]	-
ENSG00000163600	64.8315	200.333	147.821	312.816	227.516	0	1.87213	3.4294	3.48936	21.8751	190.664	6.1332	31.0871	4.81961	3.50643e-10	2.60356e-08	ICOS	2	203936748	203961577	+	2645	protein_coding	inducible T cell costimulator [Source:HGNC Symbol;Acc:HGNC:5351]	-
ENSG00000113645	200.862	206.486	518.454	198.661	212.27	1128.82	1331.09	1172.86	1318.98	925.236	267.347	1175.4	0.227453	-2.1365	3.51215e-10	2.60356e-08	WWC1	5	168291651	168472303	+	10076	protein_coding	WW and C2 domain containing 1 [Source:HGNC Symbol;Acc:HGNC:29435]	-
ENSG00000184905	9.26164	1.36746	53.3597	15.5667	22.8689	811.17	988.486	764.757	933.405	42.1298	20.4849	707.99	0.0289339	-5.11221	3.55067e-10	2.62314e-08	TCEAL2	X	102125688	102127711	+	1666	protein_coding	transcription elongation factor A like 2 [Source:HGNC Symbol;Acc:HGNC:29818]	-
ENSG00000167701	13.8925	1.36746	64.1758	35.581	36.3557	744.769	883.647	751.039	915.958	150.695	30.2745	689.222	0.0439256	-4.50961	3.59435e-10	2.64637e-08	GPT	8	144502973	144507174	+	2756	protein_coding	glutamic--pyruvic transaminase [Source:HGNC Symbol;Acc:HGNC:4552]	-
ENSG00000053438	28.3638	4.10238	19.4691	13.3429	3.51829	384.05	458.673	409.814	396.043	22.6853	13.7593	334.253	0.0411643	-4.60039	3.68799e-10	2.70567e-08	NNAT	20	37521206	37523693	+	1332	protein_coding	neuronatin [Source:HGNC Symbol;Acc:HGNC:7860]	-
ENSG00000101670	94.9318	71.1079	59.1283	23.7207	53.9472	1.79462	0	0	0	4.86113	60.5672	1.33115	45.4998	5.11806	3.69989e-10	2.70567e-08	LIPG	18	49560699	49599182	+	13112	protein_coding	lipase G, endothelial type [Source:HGNC Symbol;Acc:HGNC:6623]	-
ENSG00000141052	4.63082	2.73492	5.04754	3.70636	4.69106	59.2226	37.4427	51.441	41.8724	12.963	4.16214	40.5883	0.102545	-3.26303	3.77115e-10	2.74849e-08	MYOCD	17	12665890	12768949	+	8875	protein_coding	myocardin [Source:HGNC Symbol;Acc:HGNC:16067]	-
ENSG00000025708	5169.73	8258.08	4020.73	7580.98	4567.92	236.89	368.81	320.649	341.958	1572.58	5919.49	568.177	10.4184	3.37857	3.82425e-10	2.77784e-08	TYMP	22	50525752	50530056	-	3320	protein_coding	thymidine phosphorylase [Source:HGNC Symbol;Acc:HGNC:3148]	-
ENSG00000182240	612.426	575.7	838.612	647.871	415.745	2460.43	2630.35	2750.38	2521.06	1198.27	618.071	2312.1	0.26732	-1.90304	4.02225e-10	2.91189e-08	BACE2	21	41167801	41282518	+	9619	protein_coding	beta-secretase 2 [Source:HGNC Symbol;Acc:HGNC:934]	-
ENSG00000166923	1330.78	482.029	1209.97	1080.77	726.528	73.5796	65.5247	84.0204	85.4894	277.895	966.016	117.302	8.2353	3.03032	4.23711e-10	3.05722e-08	GREM1	15	32717974	32745107	+	14606	protein_coding	gremlin 1, DAN family BMP antagonist [Source:HGNC Symbol;Acc:HGNC:2001]	-
ENSG00000167614	5.20967	0	63.4548	42.2525	12.314	1796.42	2074.32	1929.04	1886	116.667	24.6462	1560.49	0.0157939	-5.98676	4.28092e-10	3.07856e-08	TTYH1	19	54415219	54436900	+	7068	protein_coding	tweety family member 1 [Source:HGNC Symbol;Acc:HGNC:13476]	-
ENSG00000171208	781.451	641.338	199.738	86.7287	290.259	10.7677	1.87213	12.0029	3.48936	40.5094	399.903	13.7283	29.1298	4.81179	4.51541e-10	3.23644e-08	NETO2	16	47077703	47143997	-	7481	protein_coding	neuropilin and tolloid like 2 [Source:HGNC Symbol;Acc:HGNC:14644]	-
ENSG00000092096	113.455	49.9123	182.432	183.094	114.345	1582.86	1778.53	2031.92	2091.87	186.343	128.648	1534.3	0.0838475	-3.57605	4.57284e-10	3.26679e-08	SLC22A17	14	23346306	23352912	-	4278	protein_coding	solute carrier family 22 member 17 [Source:HGNC Symbol;Acc:HGNC:23095]	-
ENSG00000101294	1367.83	1292.93	1905.09	2048.13	1390.9	6245.29	6266.03	6210.65	6860.09	2921.54	1600.98	5700.72	0.280837	-1.83205	4.89527e-10	3.48563e-08	HM13	20	31514410	31577923	+	10805	protein_coding	histocompatibility minor 13 [Source:HGNC Symbol;Acc:HGNC:16435]	-
ENSG00000177042	93.7741	109.397	144.215	190.507	137.213	400.201	372.555	337.796	462.341	418.057	135.021	398.19	0.339088	-1.56235	4.99263e-10	3.54329e-08	TMEM80	11	695428	705028	+	4071	protein_coding	transmembrane protein 80 [Source:HGNC Symbol;Acc:HGNC:27453]	-
ENSG00000277737	0	0	0	0	0	19.7409	14.9771	18.8617	26.1702	4.86113	0	16.9222	0	-7.10619	5.38286e-10	3.79876e-08	FP325317.1	9	43109866	43125905	-	1042	unprocessed_pseudogene	aquaporin 7 (AQP7) pseudogene	-
ENSG00000267038	0	0	5.76862	0.741271	0	281.756	219.04	248.632	198.894	3.24076	1.30198	190.312	0.00684127	-7.22799	5.38768e-10	3.79876e-08	AC105094.1	18	61681653	61682695	+	316	lincRNA	novel transcript	-
ENSG00000130032	4.05197	0.683729	23.7955	11.8603	15.2459	236.89	254.61	253.776	211.106	57.5234	11.1275	202.781	0.0548744	-4.18927	5.42504e-10	3.81268e-08	PRRG3	X	151695124	151705924	+	6364	protein_coding	proline rich and Gla domain 3 [Source:HGNC Symbol;Acc:HGNC:30798]	-
ENSG00000027869	136.609	138.797	312.947	602.654	211.684	16.1516	14.9771	8.57351	19.1915	51.0419	280.538	21.9871	12.7592	3.63496	5.52933e-10	3.87339e-08	SH2D2A	1	156806243	156816862	-	2512	protein_coding	SH2 domain containing 2A [Source:HGNC Symbol;Acc:HGNC:10821]	-
ENSG00000188672	9.26164	2.05119	13.7005	0.741271	4.69106	296.113	228.4	274.352	369.872	6.48151	6.08912	235.044	0.0259063	-5.2673	5.57353e-10	3.88143e-08	RHCE	1	25362249	25430192	-	2433	protein_coding	Rh blood group CcEe antigens [Source:HGNC Symbol;Acc:HGNC:10008]	-
ENSG00000150593	621.109	912.779	1124.16	1664.15	1040.83	3763.33	3454.09	3710.61	3587.07	3233.46	1072.61	3549.71	0.302167	-1.72674	5.58642e-10	3.88143e-08	PDCD4	10	110871795	110900006	+	4547	protein_coding	programmed cell death 4 [Source:HGNC Symbol;Acc:HGNC:8763]	-
ENSG00000110446	999.678	1092.6	765.784	1676.76	787.511	238.685	219.04	204.049	209.362	410.766	1064.47	256.38	4.1519	2.04873	5.59459e-10	3.88143e-08	SLC15A3	11	60937084	60952530	-	6118	protein_coding	solute carrier family 15 member 3 [Source:HGNC Symbol;Acc:HGNC:18068]	-
ENSG00000007908	145.292	211.272	1017.44	74.1271	477.315	25.1247	18.7213	24.0058	29.6596	7.2917	385.089	20.9606	18.372	4.21428	5.8739e-10	4.06219e-08	SELE	1	169722641	169764705	-	4585	protein_coding	selectin E [Source:HGNC Symbol;Acc:HGNC:10718]	-
ENSG00000134028	295.794	599.631	61.2915	475.896	289.086	10.7677	0	0	1.74468	21.8751	344.34	6.87751	50.0675	5.56451	5.9342e-10	4.09082e-08	ADAMDEC1	8	24384285	24406013	+	2438	protein_coding	ADAM like decysin 1 [Source:HGNC Symbol;Acc:HGNC:16299]	-
ENSG00000023445	1800.81	1098.75	2777.59	2700.45	1181.56	139.981	132.921	176.614	144.809	545.257	1911.83	227.916	8.38831	3.06251	6.22907e-10	4.28046e-08	BIRC3	11	102317450	102339403	+	7518	protein_coding	baculoviral IAP repeat containing 3 [Source:HGNC Symbol;Acc:HGNC:591]	-
ENSG00000148677	219.385	6.83729	12.2583	103.037	321.337	0	0	0	0	0.810189	132.571	0.162038	818.148	8.31458	6.27155e-10	4.29601e-08	ANKRD1	10	90912096	90921276	-	1979	protein_coding	ankyrin repeat domain 1 [Source:HGNC Symbol;Acc:HGNC:15819]	-
ENSG00000175161	7.52508	0	6.48969	3.70636	2.34553	127.418	108.584	109.741	99.4468	12.963	4.01333	91.6306	0.043799	-4.50474	6.43432e-10	4.39361e-08	CADM2	3	84958981	86074429	+	9990	protein_coding	cell adhesion molecule 2 [Source:HGNC Symbol;Acc:HGNC:29849]	-
ENSG00000197258	23.7329	16.4095	30.2852	26.6858	35.1829	93.3205	136.666	111.456	97.7022	71.2966	26.4593	102.088	0.259181	-1.93824	6.64659e-10	4.52428e-08	EIF4BP6	7	104667749	104669576	+	1828	processed_pseudogene	eukaryotic translation initiation factor 4B pseudogene 6 [Source:HGNC Symbol;Acc:HGNC:37939]	-
ENSG00000185947	373.36	540.83	429.762	300.215	388.771	80.7581	56.164	82.3057	64.5532	163.658	406.588	89.4878	4.5435	2.16637	6.68067e-10	4.53322e-08	ZNF267	16	31873758	31917357	+	6333	protein_coding	zinc finger protein 267 [Source:HGNC Symbol;Acc:HGNC:13060]	zf-C2H2
ENSG00000183091	1021.1	114.867	22.3534	140.1	1600.24	7.1785	11.2328	22.2911	1.74468	8.91208	579.731	10.2718	56.4388	5.82106	6.96047e-10	4.70832e-08	NEB	2	151485336	151734487	-	30567	protein_coding	nebulin [Source:HGNC Symbol;Acc:HGNC:7720]	-
ENSG00000183770	79.3028	60.8519	60.5705	4.44763	32.251	0	0	0	0	0	47.4848	0	#DIV/0!	7.40761	7.03319e-10	4.74269e-08	FOXL2	3	138944224	138947140	-	2917	protein_coding	forkhead box L2 [Source:HGNC Symbol;Acc:HGNC:1092]	Fork
ENSG00000135048	658.155	947.649	898.462	492.945	555.89	270.988	241.505	204.049	232.043	228.473	710.62	235.412	3.01863	1.59441	7.05909e-10	4.74538e-08	CEMIP2	9	71683366	71816690	-	9625	protein_coding	cell migration inducing hyaluronidase 2 [Source:HGNC Symbol;Acc:HGNC:11869]	-
ENSG00000136514	398.829	414.34	224.255	425.49	311.955	53.8387	99.2231	36.0087	57.5745	113.426	354.974	72.0143	4.92921	2.28976	7.08978e-10	4.75125e-08	RTP4	3	187368332	187372076	+	1554	protein_coding	receptor transporter protein 4 [Source:HGNC Symbol;Acc:HGNC:23992]	-
ENSG00000229754	43.4139	135.378	16.5848	217.192	206.407	1.79462	3.74427	0	1.74468	7.2917	123.795	2.91505	42.4676	5.28276	7.44995e-10	4.97721e-08	CXCR2P1	2	218059155	218065729	-	2503	transcribed_unprocessed_pseudogene	C-X-C motif chemokine receptor 2 pseudogene 1 [Source:HGNC Symbol;Acc:HGNC:6028]	-
ENSG00000025039	160.342	138.797	253.819	256.48	232.794	834.5	904.24	927.653	912.468	417.247	208.446	799.222	0.260812	-1.9379	7.48905e-10	4.98027e-08	RRAGD	6	89364636	89412270	-	5072	protein_coding	Ras related GTP binding D [Source:HGNC Symbol;Acc:HGNC:19903]	-
ENSG00000130988	12.1559	9.57221	39.6592	32.6159	21.6961	254.837	282.692	284.64	319.277	51.0419	23.1399	238.498	0.0970236	-3.36645	7.51006e-10	4.98027e-08	RGN	X	47078355	47093314	+	2811	protein_coding	regucalcin [Source:HGNC Symbol;Acc:HGNC:9989]	-
ENSG00000166068	901.273	746.633	646.806	600.43	675.512	224.328	181.597	214.338	232.043	354.863	714.131	241.434	2.95788	1.55754	7.52356e-10	4.98027e-08	SPRED1	15	38252326	38357249	+	8260	protein_coding	sprouty related EVH1 domain containing 1 [Source:HGNC Symbol;Acc:HGNC:20249]	-
ENSG00000164330	122.138	97.7733	69.9445	156.408	134.282	461.219	458.673	390.952	371.617	281.136	116.109	392.719	0.295654	-1.75534	7.67154e-10	5.06275e-08	EBF1	5	158695916	159099761	-	6178	protein_coding	early B cell factor 1 [Source:HGNC Symbol;Acc:HGNC:3126]	COE
ENSG00000082175	15.629	10.9397	18.748	11.1191	8.20935	141.775	132.921	85.7351	109.915	27.5464	12.929	99.5787	0.129837	-2.93829	7.78274e-10	5.12052e-08	PGR	11	101029624	101130524	-	15404	protein_coding	progesterone receptor [Source:HGNC Symbol;Acc:HGNC:8910]	ESR-like
ENSG00000102878	57.3064	68.3729	59.1283	68.197	68.6067	184.846	219.04	241.773	232.043	117.477	64.3223	199.036	0.323169	-1.62288	8.76693e-10	5.75057e-08	HSF4	16	67164681	67169945	+	3377	protein_coding	heat shock transcription factor 4 [Source:HGNC Symbol;Acc:HGNC:5227]	HSF
ENSG00000198300	23.7329	2.73492	16.5848	8.15398	17.0051	86.142	84.246	102.882	106.426	140.163	13.6423	103.972	0.131212	-2.92544	8.94181e-10	5.84756e-08	PEG3	19	56810077	56840728	-	9769	protein_coding	paternally expressed 3 [Source:HGNC Symbol;Acc:HGNC:8826]	zf-C2H2
ENSG00000160746	195.652	164.779	248.772	270.564	198.784	974.481	1025.93	865.924	792.085	389.701	215.71	809.624	0.266432	-1.90696	9.06165e-10	5.90808e-08	ANO10	3	43354859	43691594	-	5287	protein_coding	anoctamin 10 [Source:HGNC Symbol;Acc:HGNC:25519]	-
ENSG00000128422	25545.3	68928.8	77321.8	3310.52	36273	2648.87	3128.34	2878.98	2756.6	4268.89	42275.9	3136.33	13.4794	3.75261	9.12313e-10	5.93031e-08	KRT17	17	41619441	41624842	-	3130	protein_coding	keratin 17 [Source:HGNC Symbol;Acc:HGNC:6427]	-
ENSG00000131471	226.331	26.6654	74.2709	110.449	97.9258	1381.86	1374.15	1371.76	1526.6	293.288	107.129	1189.53	0.0900595	-3.4717	9.16997e-10	5.94291e-08	AOC3	17	42851184	42858130	+	4524	protein_coding	amine oxidase, copper containing 3 [Source:HGNC Symbol;Acc:HGNC:550]	-
ENSG00000130303	3587.73	2979.01	2306	5232.63	2851.58	473.781	531.686	476.687	446.638	1286.58	3391.39	643.074	5.27371	2.39647	9.50388e-10	6.12919e-08	BST2	19	17402939	17405648	-	1119	protein_coding	bone marrow stromal cell antigen 2 [Source:HGNC Symbol;Acc:HGNC:1119]	-
ENSG00000198959	3639.82	1242.34	4040.92	4678.9	1734.52	366.103	462.417	438.964	464.085	823.152	3067.3	510.944	6.0032	2.58414	9.53512e-10	6.12919e-08	TGM2	20	38127387	38166578	-	8036	protein_coding	transglutaminase 2 [Source:HGNC Symbol;Acc:HGNC:11778]	-
ENSG00000018280	208.387	166.146	828.517	155.667	114.931	10.7677	11.2328	12.0029	34.8936	29.1668	294.73	19.6128	15.0274	3.8942	9.54236e-10	6.12919e-08	SLC11A1	2	218382029	218396894	+	8676	protein_coding	solute carrier family 11 member 1 [Source:HGNC Symbol;Acc:HGNC:10907]	-
ENSG00000122862	2393.55	2111.36	7147.31	4945.76	2326.76	414.558	391.276	390.952	401.277	1033.8	3784.95	526.373	7.19063	2.84411	1.0199e-09	6.53156e-08	SRGN	10	69088106	69104811	+	1220	protein_coding	serglycin [Source:HGNC Symbol;Acc:HGNC:9361]	-
ENSG00000276070	193.916	159.993	349.001	593.758	280.877	41.2764	20.5935	44.5822	55.8298	9.72227	315.509	34.4008	9.17155	3.21266	1.02591e-09	6.55072e-08	CCL4L2	17	36210924	36212878	+	1397	protein_coding	C-C motif chemokine ligand 4 like 2 [Source:HGNC Symbol;Acc:HGNC:24066]	-
ENSG00000263745	64.2526	47.1773	44.7068	11.8603	12.314	0	0	0	0	0	36.0622	0	#DIV/0!	7.01061	1.06453e-09	6.77728e-08	AP005230.1	18	1883524	2489426	-	3798	lincRNA	novel transcript	-
ENSG00000159231	89.7221	148.369	89.4135	115.638	150.114	357.13	451.184	390.952	371.617	260.881	118.651	366.353	0.323872	-1.62339	1.07194e-09	6.80444e-08	CBR3	21	36134912	36146566	+	1169	protein_coding	carbonyl reductase 3 [Source:HGNC Symbol;Acc:HGNC:1549]	-
ENSG00000005381	8.68278	0.683729	64.1758	21.4969	9.9685	1548.76	1675.56	1522.65	1959.28	13.7732	21.0015	1344.01	0.0156261	-6.00194	1.08046e-09	6.83203e-08	MPO	17	58269856	58280935	-	3526	protein_coding	myeloperoxidase [Source:HGNC Symbol;Acc:HGNC:7218]	-
ENSG00000179841	49.2024	59.4845	72.8288	126.016	116.69	1.79462	18.7213	1.7147	1.74468	3.24076	84.8444	5.44322	15.5872	4.02191	1.08321e-09	6.83203e-08	AKAP5	14	64465499	64474503	+	7512	protein_coding	A-kinase anchoring protein 5 [Source:HGNC Symbol;Acc:HGNC:375]	-
ENSG00000106683	794.185	962.691	747.757	1144.52	754.674	272.783	333.24	294.929	352.426	426.159	880.766	335.907	2.62205	1.38696	1.08785e-09	6.83203e-08	LIMK1	7	74082933	74122525	+	6902	protein_coding	LIM domain kinase 1 [Source:HGNC Symbol;Acc:HGNC:6613]	-
ENSG00000115361	6.36738	0.683729	21.6323	4.44763	7.62297	165.105	200.318	204.049	184.936	29.977	8.1508	156.877	0.0519565	-4.2676	1.08891e-09	6.83203e-08	ACADL	2	210187939	210225491	-	4383	protein_coding	acyl-CoA dehydrogenase long chain [Source:HGNC Symbol;Acc:HGNC:88]	-
ENSG00000157927	34.7311	19.8282	25.9588	21.4969	39.874	114.856	89.8624	80.591	153.532	162.038	28.3778	120.176	0.236136	-2.08309	1.119e-09	7.00051e-08	RADIL	7	4797055	4883719	-	6516	protein_coding	Rap associating with DIL domain [Source:HGNC Symbol;Acc:HGNC:22226]	-
ENSG00000130508	2065.92	890.9	835.007	997.01	747.051	226.123	248.994	257.205	293.106	320.025	1107.18	269.091	4.11452	2.03934	1.13103e-09	7.05538e-08	PXDN	2	1631887	1744852	-	11257	protein_coding	peroxidasin [Source:HGNC Symbol;Acc:HGNC:14966]	-
ENSG00000273604	84.5124	90.2523	101.672	112.673	148.355	23.3301	26.2099	30.8646	40.1277	29.1668	107.493	29.9398	3.5903	1.84478	1.17084e-09	7.28275e-08	EPOP	17	38671703	38675421	-	3719	protein_coding	elongin BC and polycomb repressive complex 2 associated protein [Source:HGNC Symbol;Acc:HGNC:34493]	-
ENSG00000090104	1132.24	1400.96	902.788	3430.6	895.992	73.5796	84.246	56.5851	69.7873	340.279	1552.52	124.895	12.4305	3.62691	1.19507e-09	7.41217e-08	RGS1	1	192575727	192580031	+	4117	protein_coding	regulator of G protein signaling 1 [Source:HGNC Symbol;Acc:HGNC:9991]	-
ENSG00000265369	0	0	0.721077	1.48254	0.586382	43.071	41.1869	46.2969	24.4255	5.67132	0.558	32.1303	0.0173668	-5.89796	1.2102e-09	7.48457e-08	PCAT18	18	26687621	26703638	-	2598	lincRNA	prostate cancer associated transcript 18 [Source:HGNC Symbol;Acc:HGNC:49211]	-
ENSG00000160678	66.568	8.20475	82.2028	31.1334	36.9421	1333.41	1823.46	1639.25	1722	25.926	45.0102	1308.81	0.0343902	-4.86142	1.22794e-09	7.57262e-08	S100A1	1	153627926	153632039	+	3030	protein_coding	S100 calcium binding protein A1 [Source:HGNC Symbol;Acc:HGNC:10486]	-
ENSG00000152092	2.89426	0	7.21077	0.741271	2.93191	251.247	237.761	264.064	275.66	0.810189	2.75564	205.908	0.0133829	-6.22279	1.27692e-09	7.85233e-08	ASTN1	1	176857302	177164973	-	9201	protein_coding	astrotactin 1 [Source:HGNC Symbol;Acc:HGNC:773]	-
ENSG00000109472	489.709	255.031	890.53	678.263	714.8	2797.82	2518.02	2465.74	2428.6	2104.87	605.667	2463.01	0.245905	-2.02379	1.37612e-09	8.41926e-08	CPE	4	165361194	165498320	+	2958	protein_coding	carboxypeptidase E [Source:HGNC Symbol;Acc:HGNC:2303]	-
ENSG00000211445	1085.35	249.561	969.127	928.072	1454.23	5405.41	5779.28	5781.97	6102.9	3737.4	937.267	5361.39	0.174818	-2.5159	1.37689e-09	8.41926e-08	GPX3	5	151020438	151028993	+	3163	protein_coding	glutathione peroxidase 3 [Source:HGNC Symbol;Acc:HGNC:4555]	-
ENSG00000149257	5574.35	2354.08	3945.01	3380.94	1630.14	671.19	733.876	838.489	908.979	840.976	3376.9	798.702	4.22799	2.0798	1.39825e-09	8.50001e-08	SERPINH1	11	75562056	75572783	+	6281	protein_coding	serpin family H member 1 [Source:HGNC Symbol;Acc:HGNC:1546]	-
ENSG00000114013	406.933	408.87	387.939	705.69	415.745	44.8656	33.6984	22.2911	13.9575	123.959	465.036	47.7543	9.73809	3.25814	1.40157e-09	8.50001e-08	CD86	3	122055366	122121139	+	3433	protein_coding	CD86 molecule [Source:HGNC Symbol;Acc:HGNC:1705]	-
ENSG00000005059	516.336	622.878	419.667	630.822	406.363	102.294	104.839	116.6	106.426	233.334	519.213	132.699	3.91273	1.95542	1.40188e-09	8.50001e-08	MCUB	4	109560205	109688726	+	3566	protein_coding	mitochondrial calcium uniporter dominant negative beta subunit [Source:HGNC Symbol;Acc:HGNC:26076]	-
ENSG00000141639	4.05197	3.41865	8.65292	2.96508	1.17276	69.9904	67.3968	63.4439	43.617	13.7732	4.05228	51.6443	0.0784652	-3.67417	1.42805e-09	8.62664e-08	MAPK4	18	50560078	50731824	+	7601	protein_coding	mitogen-activated protein kinase 4 [Source:HGNC Symbol;Acc:HGNC:6878]	-
ENSG00000000003	246.012	345.283	891.251	432.161	354.761	1898.71	1978.85	1965.05	2015.11	2256.38	453.894	2022.82	0.224387	-2.15647	1.43073e-09	8.62664e-08	TSPAN6	X	100627109	100639991	-	4535	protein_coding	tetraspanin 6 [Source:HGNC Symbol;Acc:HGNC:11858]	-
ENSG00000090924	482.763	419.126	484.564	391.391	279.704	100.499	136.666	89.1645	102.936	179.052	411.51	121.663	3.38236	1.74801	1.5372e-09	9.24284e-08	PLEKHG2	19	39412585	39428415	+	9200	protein_coding	pleckstrin homology and RhoGEF domain containing G2 [Source:HGNC Symbol;Acc:HGNC:29515]	-
ENSG00000043462	685.361	580.486	1129.21	1140.82	786.925	55.6334	73.0132	72.0175	38.383	256.83	864.559	99.1754	8.71748	3.11014	1.60124e-09	9.60122e-08	LCP2	5	170246237	170298227	-	7244	protein_coding	lymphocyte cytosolic protein 2 [Source:HGNC Symbol;Acc:HGNC:6529]	-
ENSG00000135298	4.05197	0	11.5372	5.93017	8.79573	143.57	86.1181	118.314	127.362	26.7362	6.06302	100.42	0.0603766	-4.04766	1.645e-09	9.83639e-08	ADGRB3	6	68635367	69389511	+	6490	protein_coding	adhesion G protein-coupled receptor B3 [Source:HGNC Symbol;Acc:HGNC:945]	-
ENSG00000204642	6491.83	1407.8	3291.72	4850.88	1444.85	380.46	556.024	476.687	560.043	641.67	3497.41	522.977	6.68751	2.741	1.6561e-09	9.87545e-08	HLA-F	6	29722775	29738528	+	4342	protein_coding	major histocompatibility complex, class I, F [Source:HGNC Symbol;Acc:HGNC:4963]	-
ENSG00000255198	12.7348	12.9909	38.2171	20.7556	16.4187	204.587	226.528	236.629	256.468	34.8381	20.2234	191.81	0.105434	-3.24568	1.6726e-09	9.94647e-08	SNHG9	16	1964959	1965509	+	551	lincRNA	small nucleolar RNA host gene 9 [Source:HGNC Symbol;Acc:HGNC:33102]	-
ENSG00000170891	23.7329	6.83729	22.3534	24.462	25.8008	161.516	155.387	185.188	205.872	46.991	20.6373	150.991	0.136679	-2.86499	1.72151e-09	1.02077e-07	CYTL1	4	5014586	5019472	-	1003	protein_coding	cytokine like 1 [Source:HGNC Symbol;Acc:HGNC:24435]	-
ENSG00000128311	138.925	401.349	374.239	375.083	445.064	1197.01	1361.04	1196.86	1355.62	1519.91	346.932	1326.09	0.26162	-1.93498	1.73001e-09	1.02077e-07	TST	22	37010859	37020183	-	1937	protein_coding	thiosulfate sulfurtransferase [Source:HGNC Symbol;Acc:HGNC:12388]	-
ENSG00000152128	53.2544	74.5265	21.6323	95.624	75.6433	10.7677	0	1.7147	1.74468	4.05094	64.1361	3.65562	17.5445	4.1192	1.73068e-09	1.02077e-07	TMEM163	2	134455759	134719000	-	6804	protein_coding	transmembrane protein 163 [Source:HGNC Symbol;Acc:HGNC:25380]	-
ENSG00000204936	53.2544	162.044	117.536	76.3509	132.522	7.1785	5.6164	15.4323	1.74468	20.2547	108.341	10.0453	10.7853	3.36117	1.77817e-09	1.04593e-07	CD177	19	43353659	43363172	+	2501	protein_coding	CD177 molecule [Source:HGNC Symbol;Acc:HGNC:30072]	-
ENSG00000230910	2.31541	0	9.374	2.96508	4.10468	75.3742	121.689	144.035	139.575	10.5325	3.75183	98.241	0.0381901	-4.7139	1.87301e-09	1.09873e-07	AL391807.1	6	68628117	68635161	-	5924	processed_transcript	uncharacterized LOC101928307 [Source:NCBI gene;Acc:101928307]	-
ENSG00000083123	84.5124	162.728	164.406	151.219	92.6484	629.913	585.978	667.019	680.426	260.071	131.103	564.681	0.232171	-2.1062	1.95117e-09	1.14149e-07	BCKDHB	6	80106647	80346270	+	4071	protein_coding	branched chain keto acid dehydrogenase E1 subunit beta [Source:HGNC Symbol;Acc:HGNC:987]	-
ENSG00000133063	102.457	1083.71	12.2583	77.0922	76.2297	5.38387	0	0	0	2.43057	270.35	1.56289	172.981	7.38946	2.05067e-09	1.19647e-07	CHIT1	1	203212827	203273641	-	7730	protein_coding	chitinase 1 [Source:HGNC Symbol;Acc:HGNC:1936]	-
ENSG00000107821	67.7257	43.7587	80.7606	157.15	62.7429	764.51	827.483	656.731	807.788	155.556	82.4275	642.414	0.128309	-2.96224	2.11875e-09	1.23286e-07	KAZALD1	10	101061841	101068131	+	3613	protein_coding	Kazal type serine peptidase inhibitor domain 1 [Source:HGNC Symbol;Acc:HGNC:25460]	-
ENSG00000221963	1922.95	3462.41	1413.31	2090.38	1960.28	651.449	591.594	694.454	572.256	829.633	2169.86	667.877	3.2489	1.69886	2.14191e-09	1.243e-07	APOL6	22	35648395	35668409	+	10121	protein_coding	apolipoprotein L6 [Source:HGNC Symbol;Acc:HGNC:14870]	-
ENSG00000185624	7062	7031.47	6232.27	7448.29	7230.68	33085.7	35989.9	35130.8	32463.3	10047.2	7000.94	29343.4	0.238587	-2.06737	2.14799e-09	1.24319e-07	P4HB	17	81843159	81860694	-	5303	protein_coding	prolyl 4-hydroxylase subunit beta [Source:HGNC Symbol;Acc:HGNC:8548]	-
ENSG00000167034	160.921	65.638	364.144	202.367	55.7063	2711.68	2512.4	2589.2	2296	391.321	169.755	2100.12	0.0808312	-3.62917	2.18143e-09	1.25918e-07	NKX3-1	8	23678693	23682927	-	3271	protein_coding	NK3 homeobox 1 [Source:HGNC Symbol;Acc:HGNC:7838]	Homeobox
ENSG00000163017	213.596	41.0238	87.9714	74.1271	40.4604	1590.04	1752.32	1793.58	1545.79	132.061	91.4358	1362.76	0.0670963	-3.89665	2.23352e-09	1.28582e-07	ACTG2	2	73892314	73919865	+	3811	protein_coding	actin, gamma 2, smooth muscle, enteric [Source:HGNC Symbol;Acc:HGNC:145]	-
ENSG00000172828	10.9982	5.46984	33.8906	12.6016	27.56	188.436	192.83	166.326	212.851	58.3336	18.104	163.755	0.110556	-3.17393	2.29758e-09	1.31919e-07	CES3	16	66961237	66975148	+	4935	protein_coding	carboxylesterase 3 [Source:HGNC Symbol;Acc:HGNC:1865]	-
ENSG00000105329	2797.59	2131.18	1993.06	3633.71	1878.18	436.094	582.234	435.534	457.107	1046.76	2486.75	591.546	4.2038	2.06922	2.30615e-09	1.32061e-07	TGFB1	19	41301587	41353911	-	3238	protein_coding	transforming growth factor beta 1 [Source:HGNC Symbol;Acc:HGNC:11766]	-
ENSG00000162702	351.363	473.141	458.605	170.492	205.82	68.1957	54.2919	70.3028	61.0639	96.4125	331.884	70.0533	4.73759	2.23496	2.39779e-09	1.36946e-07	ZNF281	1	200404940	200410056	-	4895	protein_coding	zinc finger protein 281 [Source:HGNC Symbol;Acc:HGNC:13075]	zf-C2H2
ENSG00000138744	290.584	137.43	360.538	621.185	381.148	3129.83	3309.93	3563.15	3405.62	685.42	358.177	2818.79	0.127068	-2.97623	2.41758e-09	1.37713e-07	NAAA	4	75913657	75941051	-	4459	protein_coding	N-acylethanolamine acid amidase [Source:HGNC Symbol;Acc:HGNC:736]	-
ENSG00000168952	9.84049	11.6234	93.74	31.8747	56.8791	712.466	760.086	800.766	610.639	135.302	40.7915	603.852	0.0675522	-3.88819	2.42912e-09	1.38007e-07	STXBP6	14	24809656	25050297	-	8067	protein_coding	syntaxin binding protein 6 [Source:HGNC Symbol;Acc:HGNC:19666]	-
ENSG00000162493	838.178	1450.87	1140.74	647.871	534.194	69.9904	138.538	113.17	92.4681	291.668	922.372	141.167	6.53391	2.69956	2.53144e-09	1.43444e-07	PDPN	1	13583465	13617957	+	3707	protein_coding	podoplanin [Source:HGNC Symbol;Acc:HGNC:29602]	-
ENSG00000049768	84.5124	128.541	150.705	408.44	299.055	10.7677	9.36067	0	12.2128	29.1668	214.251	12.3016	17.4165	4.07234	2.57781e-09	1.4569e-07	FOXP3	X	49250436	49264826	-	2647	protein_coding	forkhead box P3 [Source:HGNC Symbol;Acc:HGNC:6106]	Fork
ENSG00000154975	0	0	2.16323	2.96508	0.586382	37.6871	31.8263	29.1499	24.4255	11.3426	1.14294	26.8863	0.0425101	-4.61634	2.6778e-09	1.50947e-07	CA10	17	51630313	52160017	-	4450	protein_coding	carbonic anhydrase 10 [Source:HGNC Symbol;Acc:HGNC:1369]	-
ENSG00000232803	9.26164	6.83729	10.0951	7.41271	5.27744	71.785	91.7345	56.5851	80.2553	15.3936	7.77683	63.1507	0.123147	-3.01041	2.79324e-09	1.57046e-07	SLCO4A1-AS1	20	62663019	62666724	-	1534	antisense	SLCO4A1 antisense RNA 1 [Source:HGNC Symbol;Acc:HGNC:40537]	-
ENSG00000103005	707.936	791.759	540.087	511.477	466.76	195.614	209.679	231.485	232.043	273.844	603.604	228.533	2.64121	1.39745	2.84042e-09	1.59284e-07	USB1	16	57999546	58021618	+	8265	protein_coding	U6 snRNA biogenesis phosphodiesterase 1 [Source:HGNC Symbol;Acc:HGNC:25792]	-
ENSG00000111215	4.05197	2.73492	407.408	49.6652	52.188	14204.5	14452.9	13649	10454.1	115.047	103.21	10575.1	0.00975969	-6.67935	2.87159e-09	1.60616e-07	PRR4	12	10845849	10849475	-	1310	protein_coding	proline rich 4 [Source:HGNC Symbol;Acc:HGNC:18020]	-
ENSG00000254872	2.31541	2.05119	6.48969	2.22381	2.34553	48.4549	102.967	60.0145	94.2128	4.86113	3.08513	62.1021	0.0496783	-4.33273	2.90289e-09	1.61949e-07	AC139749.1	11	1049880	1055749	+	3443	lincRNA	uncharacterized LOC101927503 [Source:NCBI gene;Acc:101927503]	-
ENSG00000172901	15.629	1.36746	3.60538	13.3429	11.7276	102.294	153.515	84.0204	125.617	42.94	9.13448	101.677	0.089838	-3.46475	3.00259e-09	1.6708e-07	LVRN	5	115962454	116027619	+	6636	protein_coding	laeverin [Source:HGNC Symbol;Acc:HGNC:26904]	-
ENSG00000254988	0	0	2.88431	0.741271	0	77.1689	31.8263	46.2969	38.383	7.2917	0.725116	40.1934	0.0180407	-5.86834	3.02485e-09	1.67887e-07	AP002498.1	11	76955417	76978619	-	568	antisense	novel transcript	-
ENSG00000182195	72.3565	48.5448	137.005	149.737	150.7	931.41	1181.32	1064.83	938.639	199.306	111.669	863.1	0.129381	-2.94971	3.10697e-09	1.72004e-07	LDOC1	X	141175745	141177125	-	1381	protein_coding	LDOC1, regulator of NFKB signaling [Source:HGNC Symbol;Acc:HGNC:6548]	-
ENSG00000108700	44.5716	118.969	172.337	67.4557	112.585	8.97312	13.1049	10.2882	12.2128	22.6853	103.184	13.4529	7.67002	2.89375	3.12859e-09	1.72759e-07	CCL8	17	34319036	34321402	+	1261	protein_coding	C-C motif chemokine ligand 8 [Source:HGNC Symbol;Acc:HGNC:10635]	-
ENSG00000089692	219.385	419.81	225.697	1092.63	378.217	35.8925	95.4788	37.7234	66.2979	43.7502	467.148	55.8286	8.36755	3.069	3.29784e-09	1.81641e-07	LAG3	12	6772512	6778455	+	3056	protein_coding	lymphocyte activating 3 [Source:HGNC Symbol;Acc:HGNC:6476]	-
ENSG00000165478	0	0	0	0	0.586382	16.1516	37.4427	41.1528	34.8936	2.43057	0.117276	26.4143	0.00443989	-7.17873	3.32471e-09	1.82511e-07	HEPACAM	11	124919193	124936412	-	3829	protein_coding	hepatic and glial cell adhesion molecule [Source:HGNC Symbol;Acc:HGNC:26361]	-
ENSG00000007001	0.578852	0	2.16323	0.741271	1.75915	41.2764	35.5705	32.5793	27.9149	5.67132	1.0485	28.6025	0.0366577	-4.7528	3.33049e-09	1.82511e-07	UPP2	2	157876702	158136154	+	2957	protein_coding	uridine phosphorylase 2 [Source:HGNC Symbol;Acc:HGNC:23061]	-
ENSG00000162817	109.403	198.282	251.656	301.697	307.851	2420.95	2098.66	2297.7	2247.15	324.076	233.778	1877.71	0.124502	-3.00554	3.3458e-09	1.82887e-07	C1orf115	1	220689845	220699157	+	3413	protein_coding	chromosome 1 open reading frame 115 [Source:HGNC Symbol;Acc:HGNC:25873]	-
ENSG00000262877	3.47311	6.83729	7.21077	2.22381	10.5549	44.8656	31.8263	46.2969	57.5745	29.1668	6.05997	41.946	0.144471	-2.77407	3.3926e-09	1.84706e-07	AC110285.2	17	81388126	81390256	-	1565	lincRNA	novel transcript	-
ENSG00000189410	277.27	84.0987	298.526	6.67144	4.69106	0	0	1.7147	0	0	134.251	0.34294	391.472	8.32547	3.39614e-09	1.84706e-07	SH2D5	1	20719732	20732837	-	4423	protein_coding	SH2 domain containing 5 [Source:HGNC Symbol;Acc:HGNC:28819]	-
ENSG00000124713	3.47311	2.05119	33.1695	18.5318	8.79573	455.835	574.745	462.969	462.341	15.3936	13.2043	394.257	0.0334916	-4.90408	3.41091e-09	1.85044e-07	GNMT	6	42960758	42963880	+	1072	protein_coding	glycine N-methyltransferase [Source:HGNC Symbol;Acc:HGNC:4415]	-
ENSG00000197249	2572.42	524.421	1854.61	1526.28	894.819	165.105	177.853	142.32	151.787	396.993	1474.51	206.812	7.12972	2.82945	3.4231e-09	1.85241e-07	SERPINA1	14	94376747	94390693	-	4902	protein_coding	serpin family A member 1 [Source:HGNC Symbol;Acc:HGNC:8941]	-
ENSG00000060718	1575.06	360.325	16.5848	220.158	5.86382	8.97312	0	3.4294	1.74468	4.05094	435.598	3.63963	119.682	6.89619	3.48125e-09	1.87918e-07	COL11A1	1	102876467	103108872	-	9091	protein_coding	collagen type XI alpha 1 chain [Source:HGNC Symbol;Acc:HGNC:2186]	-
ENSG00000101224	1340.04	1835.81	545.134	1041.49	1722.79	278.167	307.03	296.643	258.213	396.993	1297.05	307.409	4.21931	2.07537	3.53334e-09	1.90256e-07	CDC25B	20	3786772	3806121	+	4314	protein_coding	cell division cycle 25B [Source:HGNC Symbol;Acc:HGNC:1726]	-
ENSG00000156587	1738.29	2839.53	2107.71	3011.79	1789.05	471.986	404.381	517.84	572.256	1021.65	2297.27	597.622	3.84402	1.93992	3.59261e-09	1.92967e-07	UBE2L6	11	57551656	57568284	-	2197	protein_coding	ubiquitin conjugating enzyme E2 L6 [Source:HGNC Symbol;Acc:HGNC:12490]	-
ENSG00000166387	230.962	198.282	264.635	315.782	406.949	882.955	816.25	847.062	764.17	654.633	283.322	793.014	0.357272	-1.48383	3.73063e-09	1.99884e-07	PPFIBP2	11	7513298	7657127	+	9800	protein_coding	PPFIA binding protein 2 [Source:HGNC Symbol;Acc:HGNC:9250]	-
ENSG00000102524	692.886	408.87	289.873	530.009	462.656	66.4011	26.2099	39.4381	45.3617	150.695	476.859	65.6212	7.26684	2.84196	3.75969e-09	2.00611e-07	TNFSF13B	13	108251240	108308484	+	3059	protein_coding	TNF superfamily member 13b [Source:HGNC Symbol;Acc:HGNC:11929]	-
ENSG00000114248	0	0	4.32646	0.741271	0	41.2764	58.0361	61.7292	34.8936	12.963	1.01355	41.7797	0.0242593	-5.4294	3.76274e-09	2.00611e-07	LRRC31	3	169839179	169869930	-	3113	protein_coding	leucine rich repeat containing 31 [Source:HGNC Symbol;Acc:HGNC:26261]	-
ENSG00000269386	18.5233	20.5119	33.8906	32.6159	22.8689	96.9097	95.4788	113.17	108.17	59.1438	25.6821	94.5746	0.271554	-1.87709	4.04663e-09	2.15217e-07	RAB11B-AS1	19	8374373	8390685	-	1156	antisense	RAB11B antisense RNA 1 [Source:HGNC Symbol;Acc:HGNC:44178]	-
ENSG00000121335	0	0	5.76862	0.741271	0	224.328	254.61	384.093	232.043	0.810189	1.30198	219.177	0.00594031	-7.42687	4.09793e-09	2.17411e-07	PRB2	12	11391540	11501041	-	1793	protein_coding	proline rich protein BstNI subfamily 2 [Source:HGNC Symbol;Acc:HGNC:9338]	-
ENSG00000111725	301.582	455.364	396.592	435.126	371.18	1471.59	1259.95	1340.9	1441.11	640.049	391.969	1230.72	0.318488	-1.64982	4.17796e-09	2.21115e-07	PRKAB1	12	119667753	119681630	+	6246	protein_coding	protein kinase AMP-activated non-catalytic subunit beta 1 [Source:HGNC Symbol;Acc:HGNC:9378]	-
ENSG00000166840	2.89426	0	4.32646	0	0	120.24	108.584	121.744	104.681	4.86113	1.44414	92.0219	0.0156935	-5.992	4.19163e-09	2.21298e-07	GLYATL1	11	58905398	59043527	+	5440	protein_coding	glycine-N-acyltransferase like 1 [Source:HGNC Symbol;Acc:HGNC:30519]	-
ENSG00000211897	5422.11	7333.68	27323	161942	20284.1	1810.78	1868.39	1905.03	1781.32	2424.9	44461	1958.08	22.7064	4.50497	4.21355e-09	2.21914e-07	IGHG3	14	105764503	105771405	-	2894	IG_C_gene	immunoglobulin heavy constant gamma 3 (G3m marker) [Source:HGNC Symbol;Acc:HGNC:5527]	-
ENSG00000130433	16.2079	8.20475	67.7812	121.568	21.1098	0	0	0	0	0	46.9744	0	#DIV/0!	7.38981	4.40621e-09	2.31497e-07	CACNG6	19	53992288	54012669	+	1853	protein_coding	calcium voltage-gated channel auxiliary subunit gamma 6 [Source:HGNC Symbol;Acc:HGNC:13625]	-
ENSG00000213904	2.31541	0.683729	3.60538	2.96508	2.34553	32.3032	22.4656	25.7205	10.4681	26.7362	2.38303	23.5387	0.101239	-3.31866	4.47139e-09	2.34353e-07	LIPE-AS1	19	42397128	42652355	+	4208	antisense	LIPE antisense RNA 1 [Source:HGNC Symbol;Acc:HGNC:48589]	-
ENSG00000278535	56.1487	92.3035	95.9032	77.0922	122.554	244.069	282.692	214.338	301.83	258.45	88.8003	260.276	0.341178	-1.55103	4.54171e-09	2.37463e-07	DHRS11	17	36591798	36600806	+	5462	protein_coding	dehydrogenase/reductase 11 [Source:HGNC Symbol;Acc:HGNC:28639]	-
ENSG00000214274	30.1003	23.9305	93.0189	60.7842	28.7327	714.261	709.539	692.739	650.766	61.5744	47.3133	565.776	0.0836256	-3.58064	4.68893e-09	2.4457e-07	ANG	14	20684177	20698971	+	1430	protein_coding	angiogenin [Source:HGNC Symbol;Acc:HGNC:483]	-
ENSG00000006327	3265.88	564.077	3244.85	246.102	261.526	50.2495	46.8033	75.4469	97.7022	118.288	1516.49	77.6979	19.5177	4.28354	4.70816e-09	2.44983e-07	TNFRSF12A	16	3018445	3022383	+	1848	protein_coding	TNF receptor superfamily member 12A [Source:HGNC Symbol;Acc:HGNC:18152]	-
ENSG00000113196	0	0	1.44215	0	0	73.5796	138.538	123.458	113.404	0	0.288431	89.7961	0.00321207	-8.37714	4.85494e-09	2.52014e-07	HAND1	5	154474972	154478264	-	1738	protein_coding	heart and neural crest derivatives expressed 1 [Source:HGNC Symbol;Acc:HGNC:4807]	bHLH
ENSG00000179869	5.78852	1339.43	1004.46	46.7001	729.459	14.357	11.2328	12.0029	13.9575	17.8242	625.167	13.8749	45.0575	5.48819	5.01491e-09	2.59696e-07	ABCA13	7	48171458	48647496	+	19074	protein_coding	ATP binding cassette subfamily A member 13 [Source:HGNC Symbol;Acc:HGNC:14638]	-
ENSG00000168491	9.26164	7.52102	18.0269	11.1191	6.4502	98.7044	104.839	147.464	69.7873	21.8751	10.4758	88.5341	0.118325	-3.0777	5.09557e-09	2.63243e-07	CCDC110	4	185445182	185471759	-	3388	protein_coding	coiled-coil domain containing 110 [Source:HGNC Symbol;Acc:HGNC:28504]	-
ENSG00000196126	2808.01	3487.02	5159.31	3826.44	1099.47	692.725	634.653	723.604	731.022	352.432	3276.05	626.887	5.2259	2.38657	5.10781e-09	2.63247e-07	HLA-DRB1	6	32578769	32589848	-	1229	protein_coding	major histocompatibility complex, class II, DR beta 1 [Source:HGNC Symbol;Acc:HGNC:4948]	-
ENSG00000130489	24.8906	69.7404	44.7068	42.2525	47.497	8.97312	0	0	5.23404	3.24076	45.8174	3.48958	13.1298	3.72266	5.13621e-09	2.64082e-07	SCO2	22	50523568	50525606	-	1022	protein_coding	SCO2, cytochrome c oxidase assembly protein [Source:HGNC Symbol;Acc:HGNC:10604]	-
ENSG00000179750	127.348	402.033	63.4548	139.359	134.282	1.79462	3.74427	0	1.74468	20.2547	173.295	5.50766	31.4644	4.84066	5.30907e-09	2.71665e-07	APOBEC3B	22	38982347	38992804	+	1896	protein_coding	apolipoprotein B mRNA editing enzyme catalytic subunit 3B [Source:HGNC Symbol;Acc:HGNC:17352]	-
ENSG00000157617	349.048	255.031	255.982	323.194	280.877	829.117	979.126	876.212	865.362	481.252	292.827	806.214	0.363212	-1.45897	5.31327e-09	2.71665e-07	C2CD2	21	41885112	41953890	-	8602	protein_coding	C2 calcium dependent domain containing 2 [Source:HGNC Symbol;Acc:HGNC:1266]	-
ENSG00000185737	0.578852	3.41865	18.0269	2.22381	0.586382	269.194	215.295	310.361	266.936	9.72227	4.96692	214.302	0.0231772	-5.44298	5.32135e-09	2.71665e-07	NRG3	10	81875314	82987179	+	5072	protein_coding	neuregulin 3 [Source:HGNC Symbol;Acc:HGNC:7999]	-
ENSG00000050628	36.4677	37.6051	100.23	47.4414	75.0569	470.192	477.394	485.26	497.234	105.325	59.3602	407.081	0.145819	-2.77635	5.35737e-09	2.7286e-07	PTGER3	1	70852353	71047808	-	9653	protein_coding	prostaglandin E receptor 3 [Source:HGNC Symbol;Acc:HGNC:9595]	-
ENSG00000135917	10.9982	6.15357	10.8162	8.89525	11.7276	127.418	71.1411	114.885	116.894	14.5834	9.71816	88.9843	0.109212	-3.18437	5.40375e-09	2.74576e-07	SLC19A3	2	227683763	227718031	-	7738	protein_coding	solute carrier family 19 member 3 [Source:HGNC Symbol;Acc:HGNC:16266]	-
ENSG00000206503	29170.1	19218.3	14963.1	19906.8	16231.6	6803.42	8055.79	8316.3	8091.83	6319.47	19898	7517.36	2.64694	1.40441	5.45224e-09	2.76391e-07	HLA-A	6	29941260	29945884	+	2710	protein_coding	major histocompatibility complex, class I, A [Source:HGNC Symbol;Acc:HGNC:4931]	-
ENSG00000064651	342.102	270.757	1390.96	643.423	343.034	11742.2	10991.3	11126.7	12467.5	611.693	598.055	9387.88	0.063705	-3.97252	5.55804e-09	2.81097e-07	SLC12A2	5	128083766	128189688	+	10664	protein_coding	solute carrier family 12 member 2 [Source:HGNC Symbol;Acc:HGNC:10911]	-
ENSG00000101082	68.3046	105.294	268.962	502.582	151.873	25.1247	22.4656	22.2911	19.1915	30.7872	219.403	23.972	9.15246	3.18465	5.81128e-09	2.93219e-07	SLA2	20	36612318	36646216	-	2757	protein_coding	Src like adaptor 2 [Source:HGNC Symbol;Acc:HGNC:17329]	-
ENSG00000183072	27.7849	150.42	60.5705	31.8747	48.6697	5.38387	5.6164	0	0	1.62038	63.864	2.52413	25.3014	4.72957	5.91811e-09	2.97915e-07	NKX2-5	5	173232109	173235357	-	2094	protein_coding	NK2 homeobox 5 [Source:HGNC Symbol;Acc:HGNC:2488]	Homeobox
ENSG00000130173	0	1.36746	0.721077	2.22381	0	44.8656	52.4197	32.5793	69.7873	3.24076	0.86247	40.5785	0.0212543	-5.61623	6.1652e-09	3.09633e-07	ANGPTL8	19	11237450	11241943	+	1223	protein_coding	angiopoietin like 8 [Source:HGNC Symbol;Acc:HGNC:24933]	-
ENSG00000166823	6.94623	1.36746	29.5642	11.1191	14.6596	254.837	363.194	264.064	266.936	25.926	12.7313	234.991	0.0541777	-4.20693	6.18115e-09	3.09716e-07	MESP1	15	89748661	89751310	-	2369	protein_coding	mesoderm posterior bHLH transcription factor 1 [Source:HGNC Symbol;Acc:HGNC:29658]	bHLH
ENSG00000170153	39.9408	19.1444	34.6117	51.1477	64.502	199.203	177.853	133.747	174.468	149.885	41.8693	167.031	0.250668	-1.99262	6.27454e-09	3.13669e-07	RNF150	4	140859807	141212877	-	11007	protein_coding	ring finger protein 150 [Source:HGNC Symbol;Acc:HGNC:23138]	-
ENSG00000102383	9.26164	1.36746	15.1426	6.67144	11.1413	116.651	95.4788	73.7322	90.7234	29.1668	8.71688	81.1504	0.107416	-3.21005	6.35353e-09	3.16886e-07	ZDHHC15	X	75368427	75523502	-	6820	protein_coding	zinc finger DHHC-type containing 15 [Source:HGNC Symbol;Acc:HGNC:20342]	-
ENSG00000186160	0	4.10238	2.88431	2.96508	0.586382	87.9366	78.6296	73.7322	71.5319	4.05094	2.10763	63.1763	0.0333611	-4.92973	6.51517e-09	3.24201e-07	CYP4Z1	1	47067488	47118319	+	1996	protein_coding	cytochrome P450 family 4 subfamily Z member 1 [Source:HGNC Symbol;Acc:HGNC:20583]	-
ENSG00000123609	739.773	1253.96	558.114	865.064	606.906	174.079	194.702	164.611	150.043	332.988	804.763	203.284	3.9588	1.97893	6.57755e-09	3.26554e-07	NMI	2	151270465	151290057	-	3480	protein_coding	N-myc and STAT interactor [Source:HGNC Symbol;Acc:HGNC:7854]	-
ENSG00000163131	3151.85	3811.79	4750.45	6316.37	3451.45	859.625	898.624	987.668	891.532	1945.26	4296.38	1116.54	3.84793	1.94265	6.65812e-09	3.29798e-07	CTSS	1	150730196	150765957	-	4228	protein_coding	cathepsin S [Source:HGNC Symbol;Acc:HGNC:2545]	-
ENSG00000111537	33.5734	33.5027	15.8637	115.638	80.3344	0	0	1.7147	1.74468	2.43057	55.7825	1.17799	47.354	5.37948	6.68415e-09	3.30331e-07	IFNG	12	68154768	68159747	-	1218	protein_coding	interferon gamma [Source:HGNC Symbol;Acc:HGNC:5438]	-
ENSG00000184956	0	0	0	0	0	28.714	9.36067	27.4352	22.6809	2.43057	0	18.1243	0	-7.21051	6.74978e-09	3.32815e-07	MUC6	11	1012821	1036706	-	8428	protein_coding	mucin 6, oligomeric mucus/gel-forming [Source:HGNC Symbol;Acc:HGNC:7517]	-
ENSG00000104490	316.053	75.2102	787.416	266.116	199.37	7359.76	6956.85	6759.35	6303.53	408.335	328.833	5557.57	0.0591686	-4.07907	6.79666e-09	3.3365e-07	NCALD	8	101686543	102124907	-	8042	protein_coding	neurocalcin delta [Source:HGNC Symbol;Acc:HGNC:7655]	-
ENSG00000119938	149.344	20.5119	67.7812	59.3017	133.109	559.923	535.43	480.116	540.851	733.221	86.0095	569.908	0.150918	-2.72673	6.79754e-09	3.3365e-07	PPP1R3C	10	91628442	91633054	-	2524	protein_coding	protein phosphatase 1 regulatory subunit 3C [Source:HGNC Symbol;Acc:HGNC:9293]	-
ENSG00000237361	0	0	7.21077	4.44763	0.586382	172.284	219.04	135.461	169.234	6.48151	2.44896	140.5	0.0174303	-5.86694	6.82983e-09	3.34476e-07	TUSC8	13	44400250	44405984	-	1334	lincRNA	tumor suppressor candidate 8 [Source:HGNC Symbol;Acc:HGNC:49111]	-
ENSG00000100399	25.4695	17.777	43.2646	42.2525	35.1829	116.651	239.633	228.055	235.532	76.1578	32.7893	179.206	0.18297	-2.44774	6.90901e-09	3.3759e-07	CHADL	22	41229510	41240934	-	2599	protein_coding	chondroadherin like [Source:HGNC Symbol;Acc:HGNC:25165]	-
ENSG00000106025	70.0411	51.2797	98.0665	105.261	75.6433	349.952	350.089	288.07	368.128	153.936	80.0582	302.035	0.265063	-1.91315	6.97324e-09	3.39961e-07	TSPAN12	7	120787320	120858402	-	3368	protein_coding	tetraspanin 12 [Source:HGNC Symbol;Acc:HGNC:21641]	-
ENSG00000167972	70.62	34.8702	99.5086	120.086	133.109	814.76	818.122	860.78	703.107	162.848	91.6387	671.923	0.136383	-2.87319	7.0083e-09	3.40903e-07	ABCA3	16	2275881	2340746	-	7804	protein_coding	ATP binding cassette subfamily A member 3 [Source:HGNC Symbol;Acc:HGNC:33]	-
ENSG00000204577	218.806	101.876	341.069	247.585	161.255	32.3032	11.2328	22.2911	19.1915	59.1438	214.118	28.8325	7.42628	2.8586	7.06724e-09	3.42999e-07	LILRB3	19	54216278	54223506	-	3736	protein_coding	leukocyte immunoglobulin like receptor B3 [Source:HGNC Symbol;Acc:HGNC:6607]	-
ENSG00000164830	524.44	587.324	548.018	404.734	409.881	1100.1	1143.87	1006.53	1271.87	934.148	494.88	1091.31	0.453475	-1.14013	7.08616e-09	3.43148e-07	OXR1	8	106359476	106752694	+	7079	protein_coding	oxidation resistance 1 [Source:HGNC Symbol;Acc:HGNC:15822]	-
ENSG00000130226	1.73656	0	0.721077	0	0.586382	43.071	33.6984	49.7263	50.5958	2.43057	0.608803	35.9044	0.0169562	-5.80778	7.10272e-09	3.43182e-07	DPP6	7	153887097	154894285	+	13574	protein_coding	dipeptidyl peptidase like 6 [Source:HGNC Symbol;Acc:HGNC:3010]	-
ENSG00000185477	305.634	324.772	191.806	518.89	339.515	43.071	67.3968	73.7322	59.3192	123.149	336.123	73.3336	4.58349	2.18138	7.15973e-09	3.45166e-07	GPRIN3	4	89236386	89308010	-	15205	protein_coding	GPRIN family member 3 [Source:HGNC Symbol;Acc:HGNC:27733]	-
ENSG00000136895	26.0484	51.9634	43.9857	17.7905	44.565	247.658	305.158	264.064	216.341	72.917	36.8706	221.227	0.166664	-2.58079	7.28731e-09	3.50536e-07	GARNL3	9	127224265	127393660	+	9695	protein_coding	GTPase activating Rap/RanGAP domain like 3 [Source:HGNC Symbol;Acc:HGNC:25425]	-
ENSG00000165475	186.39	216.742	306.458	466.26	188.229	1755.14	1922.68	1651.26	1629.53	498.266	272.816	1491.38	0.182929	-2.45058	7.37244e-09	3.53845e-07	CRYL1	13	20403666	20525873	-	4327	protein_coding	crystallin lambda 1 [Source:HGNC Symbol;Acc:HGNC:18246]	-
ENSG00000123560	15.0502	17.0932	36.0538	19.2731	35.7693	125.624	87.9903	104.597	115.149	269.793	24.6479	140.631	0.175267	-2.52094	7.4484e-09	3.56699e-07	PLP1	X	103773718	103792619	+	6078	protein_coding	proteolipid protein 1 [Source:HGNC Symbol;Acc:HGNC:9086]	-
ENSG00000168502	710.831	285.799	170.895	62.2668	218.134	10.7677	13.1049	10.2882	20.9362	46.1808	289.585	20.2556	14.2966	3.80556	7.57764e-09	3.62087e-07	MTCL1	18	8705661	8832778	+	12665	protein_coding	microtubule crosslinking factor 1 [Source:HGNC Symbol;Acc:HGNC:29121]	-
ENSG00000145934	2399.92	1138.41	775.158	25.9445	474.97	14.357	5.6164	15.4323	12.2128	81.8291	962.881	25.8895	37.1919	5.19333	7.68068e-09	3.66202e-07	TENM2	5	167284799	168264157	+	11042	protein_coding	teneurin transmembrane protein 2 [Source:HGNC Symbol;Acc:HGNC:29943]	-
ENSG00000005249	149.923	84.0987	140.61	197.919	200.543	1250.85	885.519	1032.25	938.639	250.348	154.619	871.522	0.177412	-2.49369	7.89898e-09	3.75783e-07	PRKAR2B	7	107044649	107161811	+	4318	protein_coding	protein kinase cAMP-dependent type II regulatory subunit beta [Source:HGNC Symbol;Acc:HGNC:9392]	-
ENSG00000134716	7.52508	34.1865	73.5498	22.9794	45.1514	229.712	247.122	288.07	291.362	239.006	36.6784	259.054	0.141586	-2.82209	7.95277e-09	3.76963e-07	CYP2J2	1	59893308	59926790	-	2990	protein_coding	cytochrome P450 family 2 subfamily J member 2 [Source:HGNC Symbol;Acc:HGNC:2634]	-
ENSG00000198797	1.1577	0	0	0	0	100.499	93.6067	113.17	87.2341	0	0.231541	78.902	0.00293454	-8.19024	7.95861e-09	3.76963e-07	BRINP2	1	177171497	177282422	+	3953	protein_coding	BMP/retinoic acid inducible neural specific 2 [Source:HGNC Symbol;Acc:HGNC:13746]	-
ENSG00000143443	50.3601	54.0146	62.7337	78.5748	43.9787	204.587	217.167	205.764	239.021	107.755	57.9324	194.859	0.297304	-1.74659	8.02703e-09	3.79374e-07	C1orf56	1	151047740	151051986	+	2331	protein_coding	chromosome 1 open reading frame 56 [Source:HGNC Symbol;Acc:HGNC:26045]	-
ENSG00000197405	315.474	339.13	1933.21	297.25	186.47	35.8925	28.082	42.8675	31.4043	82.6393	614.306	44.1771	13.9055	3.78669	8.07352e-09	3.8074e-07	C5AR1	19	47290023	47322066	+	2951	protein_coding	complement C5a receptor 1 [Source:HGNC Symbol;Acc:HGNC:1338]	-
ENSG00000258077	1.73656	0	3.60538	0.741271	0	21.5355	41.1869	18.8617	38.383	14.5834	1.21664	26.9101	0.0452114	-4.48112	8.25048e-09	3.88239e-07	AC078923.1	12	75563202	75984015	-	1385	lincRNA	novel transcript	-
ENSG00000271133	10.9982	23.2468	28.122	28.9096	17.5915	102.294	142.282	120.029	158.766	48.6113	21.7736	114.396	0.190335	-2.39226	8.32106e-09	3.90711e-07	AC004130.1	7	20328299	20331747	-	896	antisense	uncharacterized LOC101927811 [Source:NCBI gene;Acc:101927811]	-
ENSG00000144406	10.4193	0.683729	10.0951	2.22381	0.586382	256.631	280.82	276.067	184.936	4.05094	4.80167	200.501	0.0239483	-5.38102	8.35932e-09	3.91658e-07	UNC80	2	209771993	209999300	+	19258	protein_coding	unc-80 homolog, NALCN channel complex subunit [Source:HGNC Symbol;Acc:HGNC:26582]	-
ENSG00000112773	407.512	393.828	330.253	355.069	266.804	4610.39	4358.33	4338.19	3656.85	259.26	350.693	3444.6	0.101809	-3.29587	8.49032e-09	3.96936e-07	TENT5A	6	81491439	81752774	-	6053	protein_coding	terminal nucleotidyltransferase 5A [Source:HGNC Symbol;Acc:HGNC:18345]	-
ENSG00000228168	48.0447	67.0055	36.0538	135.653	87.371	0	0	0	0	7.2917	74.8255	1.45834	51.3087	5.24545	8.5925e-09	4.00848e-07	HNRNPA1P21	3	39334979	39335939	+	961	processed_pseudogene	heterogeneous nuclear ribonucleoprotein A1 pseudogene 21 [Source:HGNC Symbol;Acc:HGNC:39539]	-
ENSG00000197756	6369.11	6205.53	10291.9	6389.76	7673.4	22829.4	23748	22334	24113.2	12845.5	7385.95	21174	0.348821	-1.51939	8.83921e-09	4.1147e-07	RPL37A	2	216498189	216579180	+	6841	protein_coding	ribosomal protein L37a [Source:HGNC Symbol;Acc:HGNC:10348]	-
ENSG00000213626	1836.7	1093.28	829.96	3001.41	1378	358.925	303.286	397.811	368.128	450.465	1627.87	375.723	4.33263	2.1142	9.1983e-09	4.26523e-07	LBH	2	30231369	30323730	+	4697	protein_coding	limb bud and heart development [Source:HGNC Symbol;Acc:HGNC:29532]	-
ENSG00000225614	475.817	171.616	152.147	273.529	94.9939	1.79462	18.7213	10.2882	13.9575	41.3196	233.621	17.2163	13.5698	3.72092	9.202e-09	4.26523e-07	ZNF469	16	88427471	88440757	+	13287	protein_coding	zinc finger protein 469 [Source:HGNC Symbol;Acc:HGNC:23216]	zf-C2H2
ENSG00000143578	109.403	42.3912	188.201	166.045	104.962	1353.15	1596.93	1512.37	1516.13	153.936	122.201	1226.5	0.0996334	-3.32711	9.33221e-09	4.31635e-07	CREB3L4	1	153967534	153974363	+	2904	protein_coding	cAMP responsive element binding protein 3 like 4 [Source:HGNC Symbol;Acc:HGNC:18854]	TF_bZIP
ENSG00000233483	2.89426	6.15357	16.5848	17.0492	8.20935	100.499	101.095	60.0145	113.404	37.2687	10.1782	82.4563	0.123438	-3.02423	9.36951e-09	4.32436e-07	AC008105.2	17	45245186	45251129	-	1649	transcribed_unitary_pseudogene	novel pseudogene, ortholog of 1700023F06Rik (M. musculus)	-
ENSG00000100731	867.7	658.431	624.453	612.29	688.999	245.864	277.076	234.914	305.319	376.738	690.375	287.982	2.39728	1.2566	9.4091e-09	4.33339e-07	PCNX1	14	70907405	71115382	+	16715	protein_coding	pecanex 1 [Source:HGNC Symbol;Acc:HGNC:19740]	-
ENSG00000100297	916.323	2190.67	984.991	1279.43	1102.98	242.274	282.692	274.352	322.766	518.521	1294.88	328.121	3.94635	1.97698	9.43337e-09	4.33534e-07	MCM5	22	35400063	35425430	+	7338	protein_coding	minichromosome maintenance complex component 5 [Source:HGNC Symbol;Acc:HGNC:6948]	-
ENSG00000256508	0	0.683729	0	0	0	28.714	14.9771	17.147	13.9575	5.67132	0.136746	16.0934	0.00849703	-6.45443	9.51676e-09	4.3644e-07	MRGPRF-AS1	11	69012283	69018447	+	2137	antisense	MRGPRF antisense RNA 1 [Source:HGNC Symbol;Acc:HGNC:51140]	-
ENSG00000102575	1679.25	1659.41	1259.72	3902.05	2019.5	405.585	393.148	522.984	485.021	711.346	2103.99	503.617	4.17775	2.06111	9.56787e-09	4.37857e-07	ACP5	19	11574660	11579008	-	2919	protein_coding	acid phosphatase 5, tartrate resistant [Source:HGNC Symbol;Acc:HGNC:124]	-
ENSG00000075239	333.998	288.534	395.871	382.496	350.07	1742.58	1677.43	1596.39	1652.21	486.924	350.194	1431.11	0.244701	-2.03012	9.83356e-09	4.49066e-07	ACAT1	11	108121516	108147776	+	5584	protein_coding	acetyl-CoA acetyltransferase 1 [Source:HGNC Symbol;Acc:HGNC:93]	-
ENSG00000267653	3.47311	0	0	0	1.75915	57.428	56.164	32.5793	43.617	8.10189	1.04645	39.578	0.0264402	-5.14881	9.85613e-09	4.49149e-07	AC002546.1	17	69477139	69501755	-	584	lincRNA	novel transcript	-
ENSG00000186827	116.928	92.9872	201.18	514.442	188.815	34.0979	28.082	18.8617	19.1915	40.5094	222.871	28.1485	7.91767	2.97239	1.01163e-08	4.59253e-07	TNFRSF4	1	1211326	1214138	-	1721	protein_coding	TNF receptor superfamily member 4 [Source:HGNC Symbol;Acc:HGNC:11918]	-
ENSG00000123610	409.249	233.152	411.014	116.38	106.722	16.1516	22.4656	12.0029	17.4468	59.1438	255.303	25.4421	10.0347	3.29288	1.01203e-08	4.59253e-07	TNFAIP6	2	151357592	151380048	+	1579	protein_coding	TNF alpha induced protein 6 [Source:HGNC Symbol;Acc:HGNC:11898]	-
ENSG00000228742	54.991	20.5119	54.0808	20.0143	5.86382	0	0	0	0	0	31.0924	0	#DIV/0!	6.79598	1.04196e-08	4.71846e-07	LINC02577	7	106774955	106838480	+	4271	lincRNA	long intergenic non-protein coding RNA 2577 [Source:HGNC Symbol;Acc:HGNC:53749]	-
ENSG00000196917	0.578852	2.05119	5.04754	5.93017	0	55.6334	69.2689	77.1616	115.149	10.5325	2.72155	65.5491	0.0415193	-4.61924	1.04895e-08	4.74019e-07	HCAR1	12	122726076	122730843	-	4768	protein_coding	hydroxycarboxylic acid receptor 1 [Source:HGNC Symbol;Acc:HGNC:4532]	-
ENSG00000139531	135.451	131.96	125.467	239.431	203.475	626.324	608.443	488.69	546.085	358.103	167.157	525.529	0.318073	-1.65097	1.05556e-08	4.76015e-07	SUOX	12	55997180	56006641	+	5008	protein_coding	sulfite oxidase [Source:HGNC Symbol;Acc:HGNC:11460]	-
ENSG00000108691	501.286	365.112	2628.33	286.872	737.082	98.7044	104.839	60.0145	99.4468	44.5604	903.736	81.5131	11.087	3.47453	1.06818e-08	4.80701e-07	CCL2	17	34255218	34257203	+	1986	protein_coding	C-C motif chemokine ligand 2 [Source:HGNC Symbol;Acc:HGNC:10618]	-
ENSG00000056558	309.686	358.958	530.713	974.03	638.57	109.472	91.7345	80.591	129.106	179.052	562.391	117.991	4.76639	2.2461	1.07544e-08	4.82965e-07	TRAF1	9	120902393	120929173	-	6449	protein_coding	TNF receptor associated factor 1 [Source:HGNC Symbol;Acc:HGNC:12031]	-
ENSG00000124731	171.919	71.7916	1207.8	35.581	50.4289	7.1785	1.87213	12.0029	0	5.67132	307.505	5.34497	57.5316	5.84001	1.08211e-08	4.84958e-07	TREM1	6	41267926	41286719	-	4329	protein_coding	triggering receptor expressed on myeloid cells 1 [Source:HGNC Symbol;Acc:HGNC:17760]	-
ENSG00000050730	12.7348	71.1079	87.2503	71.9033	34.0102	0	0	0	0	2.43057	55.4013	0.486113	113.968	6.16037	1.0866e-08	4.85961e-07	TNIP3	4	121131408	121227466	-	3768	protein_coding	TNFAIP3 interacting protein 3 [Source:HGNC Symbol;Acc:HGNC:19315]	-
ENSG00000143226	1768.97	1053.63	1878.41	1529.98	1046.69	69.9904	119.817	120.029	88.9788	479.632	1455.54	175.689	8.28472	3.04244	1.1109e-08	4.95803e-07	FCGR2A	1	161505430	161524013	+	5314	protein_coding	Fc fragment of IgG receptor IIa [Source:HGNC Symbol;Acc:HGNC:3616]	-
ENSG00000260822	196.231	173.667	188.201	255.739	203.475	1738.99	1763.55	1565.52	1648.72	209.839	203.463	1385.33	0.14687	-2.76685	1.12331e-08	5.00314e-07	AC004656.1	X	24545516	24550466	+	4951	sense_overlapping	novel transcript, overlapping to PDK3	-
ENSG00000104998	572.485	521.002	228.581	971.065	281.463	41.2764	31.8263	54.8704	87.2341	126.389	514.919	68.3193	7.53695	2.90222	1.15623e-08	5.1301e-07	IL27RA	19	14031748	14053216	+	2962	protein_coding	interleukin 27 receptor subunit alpha [Source:HGNC Symbol;Acc:HGNC:17290]	-
ENSG00000105672	19.1021	16.4095	31.7274	20.7556	18.1778	107.677	119.817	97.738	73.2766	46.991	21.2345	89.0999	0.238322	-2.06131	1.15656e-08	5.1301e-07	ETV2	19	35641745	35644871	+	2152	protein_coding	ETS variant 2 [Source:HGNC Symbol;Acc:HGNC:3491]	ETS
ENSG00000168496	559.75	819.792	349.722	376.566	727.114	114.856	125.433	109.741	134.34	220.371	566.589	140.948	4.01983	1.99992	1.17483e-08	5.20047e-07	FEN1	11	61792637	61797244	+	2478	protein_coding	flap structure-specific endonuclease 1 [Source:HGNC Symbol;Acc:HGNC:3650]	-
ENSG00000133110	16858.5	2542.11	1122.72	5016.92	1043.17	401.996	284.564	272.638	242.511	502.317	5316.68	340.805	15.6004	3.96287	1.19417e-08	5.27532e-07	POSTN	13	37562583	37598844	-	5464	protein_coding	periostin [Source:HGNC Symbol;Acc:HGNC:16953]	-
ENSG00000174945	10.4193	11.6234	27.4009	43.735	22.2825	0	0	0	0	0	23.0922	0	#DIV/0!	6.36398	1.20176e-08	5.29803e-07	AMZ1	7	2679522	2775500	+	7011	protein_coding	archaelysin family metallopeptidase 1 [Source:HGNC Symbol;Acc:HGNC:22231]	-
ENSG00000000005	0	0	1.44215	1.48254	0	26.9194	16.8492	24.0058	10.4681	17.014	0.584939	19.0513	0.0307034	-5.14521	1.21152e-08	5.3302e-07	TNMD	X	100584802	100599885	+	1610	protein_coding	tenomodulin [Source:HGNC Symbol;Acc:HGNC:17757]	-
ENSG00000163359	20232	5482.83	2631.21	10103.5	3743.46	843.474	879.903	723.604	750.213	1673.04	8438.61	974.047	8.66346	3.11439	1.21819e-08	5.34867e-07	COL6A3	2	237324003	237414375	-	19633	protein_coding	collagen type VI alpha 3 chain [Source:HGNC Symbol;Acc:HGNC:2213]	-
ENSG00000214548	244.276	153.155	261.03	169.751	251.558	644.27	784.424	637.869	744.979	406.715	215.954	643.651	0.335514	-1.57321	1.22509e-08	5.36807e-07	MEG3	14	100779410	100861031	+	23224	lincRNA	maternally expressed 3 [Source:HGNC Symbol;Acc:HGNC:14575]	-
ENSG00000133639	4385.96	3242.25	3266.48	6429.05	2403.58	1179.07	1201.91	1229.44	1106.13	1418.64	3945.46	1227.04	3.21544	1.68464	1.23964e-08	5.42085e-07	BTG1	12	92140278	92145897	-	4854	protein_coding	BTG anti-proliferation factor 1 [Source:HGNC Symbol;Acc:HGNC:1130]	-
ENSG00000100373	1.1577	0	46.87	7.41271	2.34553	1200.6	1492.09	1622.11	1484.72	8.10189	11.5572	1161.53	0.00995001	-6.65492	1.25753e-08	5.48798e-07	UPK3A	22	45284982	45295874	+	1051	protein_coding	uroplakin 3A [Source:HGNC Symbol;Acc:HGNC:12580]	-
ENSG00000153132	8.10393	10.9397	47.5911	8.15398	13.4868	174.079	213.423	166.326	221.575	62.3845	17.6551	167.557	0.105367	-3.24817	1.2839e-08	5.5918e-07	CLGN	4	140388455	140427968	-	3127	protein_coding	calmegin [Source:HGNC Symbol;Acc:HGNC:2060]	-
ENSG00000167104	0	0	0	0	0	25.1247	43.0591	18.8617	22.6809	0.810189	0	22.1073	0	-7.49895	1.28768e-08	5.59701e-07	BPIFB6	20	33031648	33044047	+	1676	protein_coding	BPI fold containing family B member 6 [Source:HGNC Symbol;Acc:HGNC:16504]	-
ENSG00000238125	47.4659	28.7166	51.1965	4.44763	19.3506	0	0	0	0	0	30.2354	0	#DIV/0!	6.75637	1.31108e-08	5.6873e-07	SLC9A3P2	22	20652730	20654750	+	2021	processed_pseudogene	solute carrier family 9 member 3 pseudogene 2 [Source:HGNC Symbol;Acc:HGNC:19325]	-
ENSG00000040608	114.034	192.128	122.583	61.5255	115.517	14.357	18.7213	32.5793	33.1489	25.926	121.158	24.9465	4.85669	2.27509	1.32817e-08	5.74991e-07	RTN4R	22	20241415	20283246	-	3339	protein_coding	reticulon 4 receptor [Source:HGNC Symbol;Acc:HGNC:18601]	-
ENSG00000109738	34.7311	16.4095	41.1014	23.7207	8.20935	364.309	323.879	384.093	305.319	31.5974	24.8344	281.84	0.0881154	-3.50362	1.35415e-08	5.84991e-07	GLRB	4	157076057	157172090	+	3459	protein_coding	glycine receptor beta [Source:HGNC Symbol;Acc:HGNC:4329]	-
ENSG00000163815	50.939	5.46984	45.4278	65.2319	94.4075	405.585	342.6	389.237	490.255	1050.81	52.2952	535.699	0.0976206	-3.35704	1.35667e-08	5.84991e-07	CLEC3B	3	45001548	45036071	+	1105	protein_coding	C-type lectin domain family 3 member B [Source:HGNC Symbol;Acc:HGNC:11891]	-
ENSG00000128309	364.098	821.159	795.348	687.9	715.386	2140.99	2375.74	2198.25	2137.23	1425.93	676.778	2055.63	0.329232	-1.6026	1.36766e-08	5.88554e-07	MPST	22	37019635	37029822	+	6760	protein_coding	mercaptopyruvate sulfurtransferase [Source:HGNC Symbol;Acc:HGNC:7223]	-
ENSG00000103187	3147.22	1349	4428.85	7075.43	2630.51	452.245	404.381	521.269	505.958	1082.41	3726.2	593.253	6.28097	2.64944	1.37293e-08	5.89653e-07	COTL1	16	84565594	84618077	-	6762	protein_coding	coactosin like F-actin binding protein 1 [Source:HGNC Symbol;Acc:HGNC:18304]	-
ENSG00000104415	248.328	221.528	56.244	234.983	308.437	5.38387	1.87213	1.7147	12.2128	34.8381	213.904	11.2043	19.0912	4.18118	1.40382e-08	6.00659e-07	WISP1	8	133191039	133231690	+	5190	protein_coding	WNT1 inducible signaling pathway protein 1 [Source:HGNC Symbol;Acc:HGNC:12769]	-
ENSG00000249992	319.526	955.17	345.396	192.731	353.002	80.7581	76.7575	80.591	68.0426	31.5974	433.165	67.5493	6.41258	2.68909	1.40411e-08	6.00659e-07	TMEM158	3	45224466	45226278	-	1813	protein_coding	transmembrane protein 158 (gene/pseudogene) [Source:HGNC Symbol;Acc:HGNC:30293]	-
ENSG00000280339	19.1021	1.36746	7.93185	11.1191	12.9004	123.829	117.944	85.7351	127.362	35.6483	10.4842	98.1037	0.106868	-3.21309	1.43198e-08	6.11376e-07	AP001528.3	11	86908990	86912238	-	3249	TEC	novel transcript	-
ENSG00000142599	732.248	603.049	855.197	948.827	760.538	1713.87	1733.6	1694.12	1817.96	1358.69	779.972	1663.65	0.468833	-1.09237	1.44362e-08	6.15129e-07	RERE	1	8352397	8817643	-	11503	protein_coding	arginine-glutamic acid dipeptide repeats [Source:HGNC Symbol;Acc:HGNC:9965]	zf-GATA
ENSG00000134138	87.4067	96.4059	139.168	114.897	107.308	690.931	672.096	646.442	690.894	139.352	109.037	567.943	0.191986	-2.37958	1.4995e-08	6.37685e-07	MEIS2	15	36889204	37101299	-	10798	protein_coding	Meis homeobox 2 [Source:HGNC Symbol;Acc:HGNC:7001]	Homeobox
ENSG00000135617	167.288	219.477	279.778	302.439	171.81	981.66	1070.86	1117.99	1137.53	369.446	228.158	935.497	0.24389	-2.03518	1.53934e-08	6.53344e-07	PRADC1	2	73228006	73233238	-	1407	protein_coding	protease associated domain containing 1 [Source:HGNC Symbol;Acc:HGNC:16047]	-
ENSG00000143365	17.3656	8.20475	178.827	87.47	49.2561	1482.36	1739.21	1719.85	1784.81	162.038	68.2247	1377.65	0.0495224	-4.3366	1.63792e-08	6.93823e-07	RORC	1	151806071	151831872	-	6314	protein_coding	RAR related orphan receptor C [Source:HGNC Symbol;Acc:HGNC:10260]	THR-like
ENSG00000111666	179.444	164.779	483.843	316.523	293.777	1819.75	1724.23	1740.42	1645.23	550.928	287.673	1496.11	0.19228	-2.37848	1.65338e-08	6.97638e-07	CHPT1	12	101696947	101744140	+	6004	protein_coding	choline phosphotransferase 1 [Source:HGNC Symbol;Acc:HGNC:17852]	-
ENSG00000126460	57.8852	44.4424	142.773	56.3366	72.125	314.059	365.066	377.234	399.532	197.686	74.7125	330.716	0.225912	-2.14523	1.65461e-08	6.97638e-07	PRRG2	19	49580646	49591015	+	1701	protein_coding	proline rich and Gla domain 2 [Source:HGNC Symbol;Acc:HGNC:9470]	-
ENSG00000169826	750.193	449.21	471.584	391.391	439.2	98.7044	116.072	97.738	85.4894	226.043	500.316	124.809	4.00864	1.99163	1.65659e-08	6.97638e-07	CSGALNACT2	10	43138486	43185308	+	3730	protein_coding	chondroitin sulfate N-acetylgalactosaminyltransferase 2 [Source:HGNC Symbol;Acc:HGNC:24292]	-
ENSG00000182985	152.817	90.2523	244.445	270.564	199.37	1638.49	1469.62	1795.29	1523.11	264.122	191.49	1338.13	0.143103	-2.80458	1.67081e-08	7.02258e-07	CADM1	11	115169218	115504957	-	11017	protein_coding	cell adhesion molecule 1 [Source:HGNC Symbol;Acc:HGNC:5951]	-
ENSG00000100146	2.31541	1.36746	115.372	77.8335	13.4868	2632.71	2583.54	2848.12	2536.77	102.894	42.0751	2140.81	0.0196538	-5.67051	1.6898e-08	7.08689e-07	SOX10	22	37970686	37987422	-	3710	protein_coding	SRY-box 10 [Source:HGNC Symbol;Acc:HGNC:11190]	HMG
ENSG00000016391	58.4641	28.0329	52.6386	54.8541	58.0518	565.307	531.686	528.128	650.766	43.7502	50.4083	463.927	0.108656	-3.20037	1.69266e-08	7.08689e-07	CHDH	3	53812335	53846390	-	7758	protein_coding	choline dehydrogenase [Source:HGNC Symbol;Acc:HGNC:24288]	-
ENSG00000085514	169.604	129.909	353.328	431.42	183.538	30.5086	52.4197	36.0087	34.8936	71.2966	253.56	45.0255	5.63147	2.47849	1.69657e-08	7.08956e-07	PILRA	7	100367530	100400099	+	2006	protein_coding	paired immunoglobin like type 2 receptor alpha [Source:HGNC Symbol;Acc:HGNC:20396]	-
ENSG00000176728	16.2079	4.10238	50.4754	12.6016	8.79573	211.766	207.807	202.335	207.617	89.1208	18.4366	183.729	0.100347	-3.31899	1.71166e-08	7.13883e-07	TTTY14	Y	18872501	19077416	-	3239	lincRNA	testis-specific transcript, Y-linked 14 [Source:HGNC Symbol;Acc:HGNC:18495]	-
ENSG00000071539	913.429	1212.25	371.355	84.5049	300.814	10.7677	11.2328	12.0029	6.97873	82.6393	576.471	24.7243	23.316	4.51036	1.76173e-08	7.33354e-07	TRIP13	5	892643	919357	+	3560	protein_coding	thyroid hormone receptor interactor 13 [Source:HGNC Symbol;Acc:HGNC:12307]	-
ENSG00000113328	489.13	745.265	769.389	679.004	628.015	1900.51	1844.05	1807.3	1849.36	1081.6	662.161	1696.56	0.390295	-1.35674	1.77524e-08	7.37559e-07	CCNG1	5	163437569	163446151	+	3096	protein_coding	cyclin G1 [Source:HGNC Symbol;Acc:HGNC:1592]	-
ENSG00000179915	0	0.683729	6.48969	1.48254	4.10468	26.9194	31.8263	36.0087	29.6596	39.6993	2.55213	32.8226	0.0777551	-3.70417	1.81878e-08	7.54203e-07	NRXN1	2	49918505	51225575	-	24320	protein_coding	neurexin 1 [Source:HGNC Symbol;Acc:HGNC:8008]	-
ENSG00000270933	9.26164	8.20475	18.0269	7.41271	2.93191	107.677	144.154	78.8763	123.872	17.8242	9.16759	94.4809	0.0970311	-3.36519	1.8568e-08	7.68494e-07	AC010719.1	7	25948657	25949403	-	747	lincRNA	novel transcript	-
ENSG00000167900	1377.09	1288.15	621.568	446.245	869.018	78.9635	59.9083	92.5939	82	297.339	920.414	122.161	7.53443	2.9033	1.86902e-08	7.72077e-07	TK1	17	78174075	78187233	-	1861	protein_coding	thymidine kinase 1 [Source:HGNC Symbol;Acc:HGNC:11830]	-
ENSG00000233834	6.36738	7.52102	15.1426	17.0492	25.8008	136.391	101.095	80.591	68.0426	52.6623	14.3762	87.7565	0.163819	-2.60345	1.89692e-08	7.82109e-07	AC005083.1	7	20217577	20221700	+	901	processed_transcript	uncharacterized LOC100506098 [Source:NCBI gene;Acc:100506098]	-
ENSG00000111674	325.315	254.347	253.098	318.005	382.908	111.267	104.839	121.744	143.064	148.265	306.735	125.836	2.43758	1.27914	1.91777e-08	7.89204e-07	ENO2	12	6913745	6923698	+	4281	protein_coding	enolase 2 [Source:HGNC Symbol;Acc:HGNC:3353]	-
ENSG00000136167	2854.9	2090.84	4369.73	9252.55	4349.78	581.458	567.256	517.84	404.766	1408.11	4583.56	695.886	6.58666	2.71808	1.97228e-08	8.10094e-07	LCP1	13	46125920	46211871	-	5061	protein_coding	lymphocyte cytosolic protein 1 [Source:HGNC Symbol;Acc:HGNC:6528]	-
ENSG00000198019	82.7759	14.3583	40.3803	41.5112	42.2195	0	0	0	1.74468	3.24076	44.249	0.997087	44.3783	5.10561	1.97974e-08	8.1162e-07	FCGR1B	1	121087345	121096310	+	3383	protein_coding	Fc fragment of IgG receptor Ib [Source:HGNC Symbol;Acc:HGNC:3614]	-
ENSG00000137573	9024.89	2661.08	1243.14	1847.25	2561.32	355.336	273.331	298.358	259.958	765.628	3467.53	390.522	8.87922	3.14865	1.98599e-08	8.1264e-07	SULF1	8	69466624	69660915	+	9404	protein_coding	sulfatase 1 [Source:HGNC Symbol;Acc:HGNC:20391]	-
ENSG00000109819	16.7867	8.20475	19.4691	8.89525	29.3191	131.008	114.2	94.3086	83.7447	48.6113	16.535	94.3745	0.175206	-2.49918	2.02911e-08	8.28718e-07	PPARGC1A	4	23755041	23904089	-	10870	protein_coding	PPARG coactivator 1 alpha [Source:HGNC Symbol;Acc:HGNC:9237]	-
ENSG00000157168	239.645	345.967	295.642	53.3715	147.768	10.7677	1.87213	20.5764	1.74468	29.977	216.479	12.9876	16.6681	4.0137	2.04634e-08	8.34184e-07	NRG1	8	31639386	32767959	+	11328	protein_coding	neuregulin 1 [Source:HGNC Symbol;Acc:HGNC:7997]	-
ENSG00000179388	244.855	63.5868	306.458	54.1128	84.439	19.7409	11.2328	20.5764	6.97873	15.3936	150.69	14.7845	10.1925	3.34685	2.05556e-08	8.36368e-07	EGR3	8	22687659	22693302	-	4855	protein_coding	early growth response 3 [Source:HGNC Symbol;Acc:HGNC:3240]	zf-C2H2
ENSG00000151364	6.36738	10.2559	26.6798	10.3778	3.51829	197.409	161.003	166.326	198.894	17.8242	11.4399	148.291	0.0771445	-3.70033	2.11678e-08	8.59657e-07	KCTD14	11	78015715	78046191	-	1917	protein_coding	potassium channel tetramerization domain containing 14 [Source:HGNC Symbol;Acc:HGNC:23295]	-
ENSG00000165300	2.89426	0	25.2377	12.6016	21.6961	353.541	409.997	397.811	334.979	49.4215	12.4859	309.15	0.040388	-4.63025	2.13028e-08	8.6352e-07	SLITRK5	13	87672615	87696272	+	21103	protein_coding	SLIT and NTRK like family member 5 [Source:HGNC Symbol;Acc:HGNC:20295]	-
ENSG00000182389	26.6272	8.20475	10.8162	11.1191	27.56	138.186	84.246	152.608	150.043	46.1808	16.8654	114.253	0.147615	-2.74639	2.14915e-08	8.69542e-07	CACNB4	2	151832768	152099475	-	36268	protein_coding	calcium voltage-gated channel auxiliary subunit beta 4 [Source:HGNC Symbol;Acc:HGNC:1404]	-
ENSG00000183888	0	0	0.721077	0	0	37.6871	24.3377	6.85881	5.23404	15.3936	0.144215	17.9023	0.00805571	-6.62423	2.18283e-08	8.81521e-07	SRARP	1	16004236	16008807	+	3039	protein_coding	steroid receptor associated and regulated protein [Source:HGNC Symbol;Acc:HGNC:28339]	-
ENSG00000168062	226.331	334.344	294.92	312.816	200.543	80.7581	93.6067	48.0116	59.3192	21.8751	273.791	60.7141	4.50951	2.19029	2.40559e-08	9.69672e-07	BATF2	11	64987943	64997045	-	2844	protein_coding	basic leucine zipper ATF-like transcription factor 2 [Source:HGNC Symbol;Acc:HGNC:25163]	TF_bZIP
ENSG00000136048	676.678	305.627	693.676	698.278	517.189	192.025	183.469	209.194	179.702	213.08	578.29	195.494	2.9581	1.56313	2.42279e-08	9.7479e-07	DRAM1	12	101877351	102012130	+	4180	protein_coding	DNA damage regulated autophagy modulator 1 [Source:HGNC Symbol;Acc:HGNC:25645]	-
ENSG00000087494	1458.71	2233.74	1388.07	63.7493	597.523	19.7409	35.5705	36.0087	19.1915	154.746	1148.36	53.0515	21.6461	4.42294	2.48222e-08	9.96848e-07	PTHLH	12	27958084	27972705	-	3377	protein_coding	parathyroid hormone like hormone [Source:HGNC Symbol;Acc:HGNC:9607]	-
ENSG00000262006	0	0	0	1.48254	0	30.5086	29.9541	20.5764	13.9575	7.2917	0.296508	20.4577	0.0144938	-6.22612	2.4909e-08	9.98482e-07	AC005920.4	17	50909637	50910232	-	492	lincRNA	novel transcript	-
ENSG00000254607	2.89426	0	1.44215	2.22381	1.17276	100.499	112.328	97.738	106.426	0	1.5466	83.3981	0.0185448	-5.74363	2.5804e-08	1.03245e-06	AP001783.1	11	126652852	126682104	+	486	antisense	uncharacterized LOC101929427 [Source:NCBI gene;Acc:101929427]	-
ENSG00000103642	405.775	558.607	377.123	408.44	360.625	156.132	119.817	166.326	174.468	213.89	422.114	166.127	2.54092	1.33771	2.64999e-08	1.05833e-06	LACTB	15	63121800	63142061	+	3972	protein_coding	lactamase beta [Source:HGNC Symbol;Acc:HGNC:16468]	-
ENSG00000119397	394.198	469.038	339.627	453.658	393.462	129.213	136.666	114.885	115.149	227.663	409.997	144.715	2.83313	1.49007	2.80658e-08	1.11881e-06	CNTRL	9	121074863	121177610	+	9417	protein_coding	centriolin [Source:HGNC Symbol;Acc:HGNC:1858]	-
ENSG00000173762	236.172	229.733	452.836	1398.04	578.759	43.071	39.3148	73.7322	101.192	93.1717	579.108	70.0962	8.26161	3.04192	2.8464e-08	1.1326e-06	CD7	17	82314868	82317602	-	2735	protein_coding	CD7 molecule [Source:HGNC Symbol;Acc:HGNC:1695]	-
ENSG00000104312	485.657	456.731	692.955	282.424	249.212	86.142	106.712	120.029	111.66	147.454	433.396	114.399	3.78845	1.91638	2.85318e-08	1.13321e-06	RIPK2	8	89757747	89791063	+	3117	protein_coding	receptor interacting serine/threonine kinase 2 [Source:HGNC Symbol;Acc:HGNC:10020]	-
ENSG00000233554	6.94623	19.1444	21.6323	7.41271	12.9004	69.9904	71.1411	75.4469	54.0851	48.6113	13.6072	63.855	0.213096	-2.22978	2.87279e-08	1.13726e-06	B4GALT1-AS1	9	33166975	33179983	+	843	antisense	B4GALT1 antisense RNA 1 [Source:HGNC Symbol;Acc:HGNC:49910]	-
ENSG00000115935	1201.7	1320.28	1145.07	2966.57	1469.47	362.514	357.577	332.652	329.745	640.859	1620.62	404.67	4.00479	1.99909	2.87389e-08	1.13726e-06	WIPF1	2	174559572	174682916	-	9121	protein_coding	WAS/WASL interacting protein family member 1 [Source:HGNC Symbol;Acc:HGNC:12736]	-
ENSG00000069966	228.647	291.952	288.431	274.27	307.264	116.651	134.794	126.888	148.298	146.644	278.113	134.655	2.06538	1.04178	2.91036e-08	1.14959e-06	GNB5	15	52115105	52191369	-	13302	protein_coding	G protein subunit beta 5 [Source:HGNC Symbol;Acc:HGNC:4401]	-
ENSG00000235162	2663.3	931.923	816.259	441.056	613.942	154.338	84.246	75.4469	88.9788	252.779	1093.3	131.158	8.33574	3.05409	2.92252e-08	1.15229e-06	C12orf75	12	105235290	105396097	+	2693	protein_coding	chromosome 12 open reading frame 75 [Source:HGNC Symbol;Acc:HGNC:35164]	-
ENSG00000106483	2792.96	657.748	129.794	477.379	1020.31	66.4011	80.5017	63.4439	76.766	133.681	1015.64	84.1588	12.0681	3.58949	2.93908e-08	1.15532e-06	SFRP4	7	37905932	38025695	-	3606	protein_coding	secreted frizzled related protein 4 [Source:HGNC Symbol;Acc:HGNC:10778]	-
ENSG00000081985	291.163	100.508	175.222	74.8684	61.5701	3.58925	7.48853	1.7147	12.2128	25.1159	140.666	10.0242	14.0326	3.74248	2.94086e-08	1.15532e-06	IL12RB2	1	67307364	67397090	+	4423	protein_coding	interleukin 12 receptor subunit beta 2 [Source:HGNC Symbol;Acc:HGNC:5972]	-
ENSG00000164430	369.308	943.547	271.125	378.048	194.093	68.1957	43.0591	75.4469	66.2979	106.135	431.224	71.8269	6.00366	2.57811	2.94646e-08	1.15542e-06	CGAS	6	73413515	73452276	-	4155	protein_coding	cyclic GMP-AMP synthase [Source:HGNC Symbol;Acc:HGNC:21367]	-
ENSG00000131873	783.187	649.543	895.578	530.75	582.864	217.15	230.272	156.038	197.149	343.52	688.384	228.826	3.00833	1.58309	2.95955e-08	1.15845e-06	CHSY1	15	101175723	101251932	-	5555	protein_coding	chondroitin sulfate synthase 1 [Source:HGNC Symbol;Acc:HGNC:17198]	-
ENSG00000167964	48.6236	23.9305	62.0126	68.197	11.1413	716.055	746.981	768.186	924.681	33.2177	42.781	637.824	0.0670733	-3.89864	2.96529e-08	1.1586e-06	RAB26	16	2140803	2154165	+	2488	protein_coding	RAB26, member RAS oncogene family [Source:HGNC Symbol;Acc:HGNC:14259]	-
ENSG00000069764	0.578852	2.73492	7.93185	1.48254	0	96.9097	179.725	120.029	141.319	2.43057	2.54563	108.083	0.0235526	-5.42673	3.0123e-08	1.17309e-06	PLA2G10	16	14672545	14694669	-	1116	protein_coding	phospholipase A2 group X [Source:HGNC Symbol;Acc:HGNC:9029]	-
ENSG00000225492	317.79	569.547	143.494	203.108	650.298	44.8656	31.8263	41.1528	27.9149	100.463	376.847	49.2446	7.65256	2.91883	3.0132e-08	1.17309e-06	GBP1P1	1	89407679	89426243	+	2352	transcribed_unprocessed_pseudogene	guanylate binding protein 1 pseudogene 1 [Source:HGNC Symbol;Acc:HGNC:39561]	-
ENSG00000165434	224.595	152.472	343.233	187.542	165.946	64.6065	56.164	53.1557	82	65.6253	214.757	64.3103	3.33939	1.73812	3.02285e-08	1.17473e-06	PGM2L1	11	74330318	74398473	-	8820	protein_coding	phosphoglucomutase 2 like 1 [Source:HGNC Symbol;Acc:HGNC:20898]	-
ENSG00000165621	0	3.41865	70.6655	14.0842	40.4604	2006.39	1769.17	1872.45	2077.92	30.7872	25.7257	1551.34	0.0165829	-5.91474	3.23977e-08	1.25677e-06	OXGR1	13	96985719	96994730	-	2659	protein_coding	oxoglutarate receptor 1 [Source:HGNC Symbol;Acc:HGNC:4531]	-
ENSG00000143333	123.296	73.8428	241.561	166.045	136.041	16.1516	22.4656	34.294	19.1915	45.3706	148.157	27.4947	5.38857	2.40063	3.24923e-08	1.25819e-06	RGS16	1	182598623	182604408	-	2427	protein_coding	regulator of G protein signaling 16 [Source:HGNC Symbol;Acc:HGNC:9997]	-
ENSG00000154096	2187.48	767.144	418.225	1638.95	659.094	131.008	181.597	116.6	109.915	290.048	1134.18	165.833	6.83927	2.76994	3.31432e-08	1.2811e-06	THY1	11	119417378	119424985	-	5925	protein_coding	Thy-1 cell surface antigen [Source:HGNC Symbol;Acc:HGNC:11801]	-
ENSG00000115042	201.441	207.854	200.459	257.962	209.925	1500.31	1771.04	1779.86	1453.32	212.269	215.528	1343.36	0.16044	-2.63934	3.33035e-08	1.28501e-06	FAHD2A	2	95402721	95416616	+	5665	protein_coding	fumarylacetoacetate hydrolase domain containing 2A [Source:HGNC Symbol;Acc:HGNC:24252]	-
ENSG00000145685	1307.63	779.452	692.955	867.287	567.032	360.72	275.204	274.352	287.872	266.552	842.871	292.94	2.87728	1.52579	3.33859e-08	1.28589e-06	LHFPL2	5	78485215	78770021	-	7977	protein_coding	LHFPL tetraspan subfamily member 2 [Source:HGNC Symbol;Acc:HGNC:6588]	-
ENSG00000198807	125.032	446.475	436.973	193.472	270.909	1292.13	1297.39	1301.46	1067.75	2866.45	294.572	1565.03	0.188221	-2.41043	3.43271e-08	1.3198e-06	PAX9	14	36657568	36679715	+	6035	protein_coding	paired box 9 [Source:HGNC Symbol;Acc:HGNC:8623]	PAX
ENSG00000258471	0.578852	2.73492	2.16323	1.48254	1.17276	14.357	35.5705	24.0058	45.3617	7.2917	1.62646	25.3174	0.064243	-3.9654	3.45815e-08	1.32722e-06	AL161668.3	14	20995837	21014822	-	1936	antisense	uncharacterized LOC101929718 [Source:NCBI gene;Acc:101929718]	-
ENSG00000283376	0.578852	0	0	0.741271	0	44.8656	86.1181	54.8704	52.3404	0	0.264025	47.6389	0.0055422	-7.45958	3.46523e-08	1.32758e-06	AC011591.2	17	68691809	68716064	-	786	unitary_pseudogene	novel pseudogene	-
ENSG00000079435	39.9408	5.46984	78.5974	143.065	127.245	1545.17	1714.87	1505.51	1694.09	160.417	78.8637	1324.01	0.0595642	-4.06934	3.47593e-08	1.32933e-06	LIPE	19	42401507	42427426	-	5206	protein_coding	lipase E, hormone sensitive type [Source:HGNC Symbol;Acc:HGNC:6621]	-
ENSG00000111077	590.429	231.101	361.26	551.506	386.426	1758.73	1960.12	1850.16	1596.38	834.495	424.144	1599.98	0.265094	-1.91473	3.50652e-08	1.33866e-06	TNS2	12	53046969	53064372	+	8093	protein_coding	tensin 2 [Source:HGNC Symbol;Acc:HGNC:19737]	-
ENSG00000187824	45.7293	25.9817	74.992	51.1477	36.3557	227.917	247.122	183.473	193.66	103.704	46.8413	191.175	0.245018	-2.02638	3.52403e-08	1.34298e-06	TMEM220	17	10699015	10730316	-	3508	protein_coding	transmembrane protein 220 [Source:HGNC Symbol;Acc:HGNC:33757]	-
ENSG00000167363	98.9837	40.34	124.025	107.484	74.4705	554.539	655.247	684.166	720.553	131.251	89.0608	549.151	0.162179	-2.62328	3.57022e-08	1.35819e-06	FN3K	17	82735575	82751197	+	3872	protein_coding	fructosamine 3 kinase [Source:HGNC Symbol;Acc:HGNC:24822]	-
ENSG00000261183	19.1021	65.638	112.488	57.8192	94.4075	394.817	419.358	440.678	451.873	213.89	69.891	384.123	0.181949	-2.45798	3.60673e-08	1.36967e-06	SPINT1-AS1	15	40835808	40844387	-	1239	antisense	SPINT1 antisense RNA 1 [Source:HGNC Symbol;Acc:HGNC:53162]	-
ENSG00000280721	38.2043	21.8793	38.9382	164.562	56.2927	1.79462	1.87213	1.7147	3.48936	7.2917	63.9753	3.2325	19.7913	4.17808	3.61993e-08	1.37228e-06	LINC01943	2	87439523	87459044	-	1475	lincRNA	long intergenic non-protein coding RNA 1943 [Source:HGNC Symbol;Acc:HGNC:52767]	-
ENSG00000107281	676.099	175.718	519.896	719.033	410.468	4244.29	4764.58	4177.01	4619.92	717.017	500.243	3704.56	0.135034	-2.88843	3.67328e-08	1.38791e-06	NPDC1	9	137039470	137046203	-	2737	protein_coding	neural proliferation, differentiation and control 1 [Source:HGNC Symbol;Acc:HGNC:7899]	-
ENSG00000162892	19.681	122.388	322.321	253.515	67.434	8.97312	11.2328	12.0029	6.97873	17.8242	157.068	11.4023	13.775	3.76	3.67531e-08	1.38791e-06	IL24	1	206897443	206904139	+	1979	protein_coding	interleukin 24 [Source:HGNC Symbol;Acc:HGNC:11346]	-
ENSG00000072864	827.759	497.755	885.482	288.355	439.2	114.856	121.689	130.317	116.894	210.649	587.71	138.881	4.23176	2.07526	3.68041e-08	1.38791e-06	NDE1	16	15643267	15726353	+	5512	protein_coding	nudE neurodevelopment protein 1 [Source:HGNC Symbol;Acc:HGNC:17619]	-
ENSG00000126733	0	0.683729	0.721077	0	0	26.9194	35.5705	70.3028	13.9575	2.43057	0.280961	29.8361	0.00941681	-6.7799	3.86333e-08	1.45436e-06	DACH2	X	86148458	86832604	+	7039	protein_coding	dachshund family transcription factor 2 [Source:HGNC Symbol;Acc:HGNC:16814]	Others
ENSG00000243422	0	0	0	0	0.586382	25.1247	28.082	18.8617	20.9362	1.62038	0.117276	18.925	0.0061969	-6.69184	3.94925e-08	1.48412e-06	RPL23AP49	3	75624275	75670156	-	1138	transcribed_processed_pseudogene	ribosomal protein L23a pseudogene 49 [Source:HGNC Symbol;Acc:HGNC:35689]	-
ENSG00000144730	134.294	61.5357	82.9238	89.6938	111.413	301.497	220.912	334.367	242.511	272.223	95.9719	274.302	0.349877	-1.51312	3.98939e-08	1.49661e-06	IL17RD	3	57089982	57170306	-	9561	protein_coding	interleukin 17 receptor D [Source:HGNC Symbol;Acc:HGNC:17616]	-
ENSG00000185551	497.813	296.055	434.809	612.29	371.18	1591.83	1368.53	1544.95	1343.4	811.809	442.429	1332.1	0.332128	-1.58953	4.04443e-08	1.51463e-06	NR2F2	15	96325938	96340263	+	6459	protein_coding	nuclear receptor subfamily 2 group F member 2 [Source:HGNC Symbol;Acc:HGNC:7976]	RXR-like
ENSG00000113430	5508.36	685.097	565.324	153.443	149.527	28.714	20.5935	53.1557	62.8085	85.88	1412.35	50.2304	28.1175	4.80877	4.2012e-08	1.56632e-06	IRX4	5	1877413	1887236	-	2815	protein_coding	iroquois homeobox 4 [Source:HGNC Symbol;Acc:HGNC:6129]	Homeobox
ENSG00000138378	268.009	73.8428	115.372	372.118	126.659	17.9462	16.8492	24.0058	12.2128	45.3706	191.2	23.2769	8.21415	3.0076	4.20371e-08	1.56632e-06	STAT4	2	191029576	191151596	-	4785	protein_coding	signal transducer and activator of transcription 4 [Source:HGNC Symbol;Acc:HGNC:11365]	STAT
ENSG00000103175	40.5197	42.3912	42.5435	19.2731	29.9055	154.338	293.925	209.194	205.872	59.954	34.9266	184.657	0.189144	-2.39681	4.20416e-08	1.56632e-06	WFDC1	16	84294646	84329851	+	8785	protein_coding	WAP four-disulfide core domain 1 [Source:HGNC Symbol;Acc:HGNC:15466]	-
ENSG00000062038	1617.31	3740.68	2161.79	423.266	757.019	93.3205	61.7804	54.8704	82	372.687	1740.01	132.932	13.0895	3.70348	4.33412e-08	1.61148e-06	CDH3	16	68636189	68722616	+	6236	protein_coding	cadherin 3 [Source:HGNC Symbol;Acc:HGNC:1762]	-
ENSG00000064225	101.299	41.0238	154.31	57.8192	75.0569	1153.94	1046.52	1023.68	989.234	78.5883	85.9019	858.393	0.100073	-3.32023	4.34414e-08	1.61148e-06	ST3GAL6	3	98732236	98821201	+	6288	protein_coding	ST3 beta-galactoside alpha-2,3-sialyltransferase 6 [Source:HGNC Symbol;Acc:HGNC:18080]	-
ENSG00000258661	1.1577	7.52102	25.2377	20.0143	8.20935	77.1689	138.538	128.603	188.426	87.5004	12.428	124.047	0.100188	-3.32792	4.3477e-08	1.61148e-06	AL079303.1	14	36647083	36658801	-	2613	antisense	novel transcript, antisense to PAX9	-
ENSG00000096006	0	8.20475	964.08	351.363	58.6382	28304.8	26788.4	28165.7	21194.4	10285.3	276.457	22947.7	0.0120473	-6.37533	4.4414e-08	1.64339e-06	CRISP3	6	49727384	49744437	-	2247	protein_coding	cysteine rich secretory protein 3 [Source:HGNC Symbol;Acc:HGNC:16904]	-
ENSG00000089220	1649.73	2921.58	2485.55	1968.82	1932.13	8023.77	8478.89	8894.16	9372.43	3318.53	2191.56	7617.56	0.287699	-1.79725	4.49146e-08	1.65908e-06	PEBP1	12	118135858	118145584	+	1780	protein_coding	phosphatidylethanolamine binding protein 1 [Source:HGNC Symbol;Acc:HGNC:8630]	-
ENSG00000188820	241.96	121.704	161.521	514.442	150.114	1.79462	3.74427	3.4294	5.23404	42.1298	237.948	11.2664	21.1201	4.31858	4.56455e-08	1.68321e-06	CALHM6	6	116461370	116463779	+	1194	protein_coding	calcium homeostasis modulator family member 6 [Source:HGNC Symbol;Acc:HGNC:33391]	-
ENSG00000101916	170.761	102.559	128.352	224.605	152.459	1.79462	0	8.57351	5.23404	31.5974	155.747	9.43991	16.4988	3.94409	4.6137e-08	1.69844e-06	TLR8	X	12906620	12923169	+	4353	protein_coding	toll like receptor 8 [Source:HGNC Symbol;Acc:HGNC:15632]	-
ENSG00000210082	26243.4	76104.6	62637.8	48823.8	67017.6	224601	233610	250770	203159	119331	56165.4	206294	0.272259	-1.87695	4.70986e-08	1.73089e-06	MT-RNR2	MT	1671	3229	+	1559	Mt_rRNA	mitochondrially encoded 16S RNA [Source:HGNC Symbol;Acc:HGNC:7471]	-
ENSG00000008283	975.945	662.534	1569.06	1016.28	726.528	5053.66	5268.18	5550.49	5897.02	1503.71	990.071	4654.61	0.212707	-2.23293	4.75669e-08	1.74514e-06	CYB561	17	63432304	63446378	-	5320	protein_coding	cytochrome b561 [Source:HGNC Symbol;Acc:HGNC:2571]	-
ENSG00000260260	97.826	93.6709	158.637	89.6938	58.6382	394.817	715.155	550.419	898.511	176.621	99.6932	547.105	0.18222	-2.45549	4.79581e-08	1.75651e-06	SNHG19	16	2154797	2155358	-	342	lincRNA	small nucleolar RNA host gene 19 [Source:HGNC Symbol;Acc:HGNC:49574]	-
ENSG00000186281	23.1541	7.52102	12.9794	37.0636	34.5966	333.8	385.659	349.799	425.702	18.6343	23.0629	302.719	0.0761859	-3.71205	4.90687e-08	1.7928e-06	GPAT2	2	96021946	96039451	-	5684	protein_coding	glycerol-3-phosphate acyltransferase 2, mitochondrial [Source:HGNC Symbol;Acc:HGNC:27168]	-
ENSG00000117122	1110.24	296.055	609.31	725.705	274.427	114.856	108.584	137.176	52.3404	128.01	603.147	108.193	5.57472	2.47707	4.91143e-08	1.7928e-06	MFAP2	1	16974502	16980835	-	2915	protein_coding	microfibril associated protein 2 [Source:HGNC Symbol;Acc:HGNC:7033]	-
ENSG00000167757	270.903	571.598	318.716	97.1065	554.131	1735.4	1671.82	1721.56	1931.36	3328.26	362.491	2077.68	0.174469	-2.51906	4.98397e-08	1.81621e-06	KLK11	19	51022216	51028039	-	3113	protein_coding	kallikrein related peptidase 11 [Source:HGNC Symbol;Acc:HGNC:6359]	-
ENSG00000124191	119.244	156.574	70.6655	191.989	164.187	26.9194	26.2099	30.8646	33.1489	51.0419	140.532	33.6369	4.1779	2.03766	4.99933e-08	1.81875e-06	TOX2	20	43914864	44069616	+	3223	protein_coding	TOX high mobility group box family member 2 [Source:HGNC Symbol;Acc:HGNC:16095]	HMG
ENSG00000162496	411.564	459.466	635.269	865.064	480.833	1349.56	1462.14	1544.95	1488.21	1766.21	570.439	1522.21	0.374743	-1.41689	5.02767e-08	1.82599e-06	DHRS3	1	12567910	12617731	-	3036	protein_coding	dehydrogenase/reductase 3 [Source:HGNC Symbol;Acc:HGNC:17693]	-
ENSG00000134242	115.192	168.881	144.215	396.58	225.757	59.2226	22.4656	18.8617	20.9362	48.6113	210.125	34.0195	6.17661	2.61464	5.23348e-08	1.89755e-06	PTPN22	1	113813811	113871759	-	4503	protein_coding	protein tyrosine phosphatase, non-receptor type 22 [Source:HGNC Symbol;Acc:HGNC:9652]	-
ENSG00000145649	178.865	401.349	446.347	2012.55	399.326	35.8925	82.3739	65.1587	80.2553	85.88	687.688	69.9121	9.83647	3.29595	5.31484e-08	1.92383e-06	GZMA	5	55102648	55110252	+	894	protein_coding	granzyme A [Source:HGNC Symbol;Acc:HGNC:4708]	-
ENSG00000163563	446.295	243.408	978.501	448.469	335.411	66.4011	39.3148	32.5793	54.0851	150.695	490.417	68.6151	7.14736	2.82255	5.32463e-08	1.92416e-06	MNDA	1	158831317	158849506	+	2059	protein_coding	myeloid cell nuclear differentiation antigen [Source:HGNC Symbol;Acc:HGNC:7183]	-
ENSG00000140538	22.5752	10.9397	46.1489	22.9794	15.2459	188.436	114.2	85.7351	181.447	82.6393	23.5778	130.491	0.180685	-2.46857	5.34514e-08	1.92805e-06	NTRK3	15	87859751	88256768	-	26750	protein_coding	neurotrophic receptor tyrosine kinase 3 [Source:HGNC Symbol;Acc:HGNC:8033]	-
ENSG00000196800	0	0.683729	0	0	1.17276	96.9097	35.5705	70.3028	101.192	0	0.371299	60.7949	0.0061074	-7.30373	5.35323e-08	1.92805e-06	SPINK14	5	148169733	148175398	+	294	protein_coding	serine peptidase inhibitor, Kazal type 14 (putative) [Source:HGNC Symbol;Acc:HGNC:33825]	-
ENSG00000205809	26.0484	13.6746	34.6117	25.9445	32.251	0	0	3.4294	0	0	26.506	0.685881	38.6453	5.41607	5.37825e-08	1.93385e-06	KLRC2	12	10426854	10442300	-	1499	protein_coding	killer cell lectin like receptor C2 [Source:HGNC Symbol;Acc:HGNC:6375]	-
ENSG00000149124	0	0	0.721077	0	0	66.4011	24.3377	39.4381	10.4681	0.810189	0.144215	28.2911	0.00509756	-7.28171	5.43555e-08	1.94824e-06	GLYAT	11	58640426	58731974	-	3114	protein_coding	glycine-N-acyltransferase [Source:HGNC Symbol;Acc:HGNC:13734]	-
ENSG00000214544	94.9318	53.3309	40.3803	8.89525	96.7531	5.38387	1.87213	3.4294	1.74468	0	58.8583	2.48602	23.6757	4.69393	5.43627e-08	1.94824e-06	GTF2IRD2P1	7	73242751	73280119	-	3528	transcribed_unprocessed_pseudogene	GTF2I repeat domain containing 2 pseudogene 1 [Source:HGNC Symbol;Acc:HGNC:33127]	-
ENSG00000244383	0	0	2.88431	2.22381	0.586382	30.5086	39.3148	22.2911	27.9149	7.2917	1.1389	25.4642	0.0447255	-4.53123	5.47315e-08	1.95547e-06	FAM3D-AS1	3	58607080	58644491	+	1812	antisense	FAM3D antisense RNA 1 [Source:HGNC Symbol;Acc:HGNC:41276]	-
ENSG00000162383	26.0484	0	13.7005	16.308	20.5234	296.113	220.912	272.638	286.128	57.5234	15.316	226.663	0.0675719	-3.88272	5.47452e-08	1.95547e-06	SLC1A7	1	53087179	53142632	-	5407	protein_coding	solute carrier family 1 member 7 [Source:HGNC Symbol;Acc:HGNC:10945]	-
ENSG00000168269	0	1.36746	15.1426	11.1191	0.586382	272.783	389.404	353.228	239.021	10.5325	5.64311	252.994	0.0223053	-5.49805	5.56962e-08	1.98616e-06	FOXI1	5	170105897	170109725	+	2312	protein_coding	forkhead box I1 [Source:HGNC Symbol;Acc:HGNC:3815]	Fork
ENSG00000182256	0	0	3.60538	2.22381	0.586382	118.445	56.164	101.167	88.9788	0.810189	1.28312	73.1131	0.0175497	-5.86698	5.58763e-08	1.98931e-06	GABRG3	15	26971282	27541991	+	12595	protein_coding	gamma-aminobutyric acid type A receptor gamma3 subunit [Source:HGNC Symbol;Acc:HGNC:4088]	-
ENSG00000139572	37.0465	30.7678	37.496	56.3366	39.2876	0	0	1.7147	0	7.2917	40.1869	1.80128	22.3102	4.07355	5.7317e-08	2.03725e-06	GPR84	12	54362445	54364487	-	2043	protein_coding	G protein-coupled receptor 84 [Source:HGNC Symbol;Acc:HGNC:4535]	-
ENSG00000003147	53.2544	34.1865	183.875	128.24	72.7114	1067.8	913.601	1075.12	959.575	148.265	94.4534	832.872	0.113407	-3.14067	5.78173e-08	2.05114e-06	ICA1	7	8113184	8262687	-	4891	protein_coding	islet cell autoantigen 1 [Source:HGNC Symbol;Acc:HGNC:5343]	-
ENSG00000008441	1081.3	477.243	771.552	551.506	968.703	2417.36	2604.14	2750.38	2466.98	1646.3	770.06	2377.03	0.323959	-1.62549	5.78975e-08	2.05114e-06	NFIX	19	12995608	13098796	+	6302	protein_coding	nuclear factor I X [Source:HGNC Symbol;Acc:HGNC:7788]	CTF/NFI
ENSG00000249001	37.0465	77.2614	18.748	4.44763	15.2459	0	0	0	0	0	30.5499	0	#DIV/0!	6.77105	5.86671e-08	2.07501e-06	AC093895.1	4	87568035	87733956	-	1825	antisense	novel transcript	-
ENSG00000116209	2330.46	2247.42	3529.67	3463.96	2138.54	10744.4	11099.9	11435.3	12416.9	4102.8	2742.01	9959.87	0.275306	-1.86082	6.05522e-08	2.13819e-06	TMEM59	1	54026681	54053504	-	9149	protein_coding	transmembrane protein 59 [Source:HGNC Symbol;Acc:HGNC:1239]	-
ENSG00000261123	1.73656	1.36746	0	5.1889	0	48.4549	63.6525	48.0116	34.8936	7.2917	1.65858	40.4609	0.0409923	-4.62916	6.18688e-08	2.17582e-06	AC009065.5	16	2094830	2097026	-	596	sense_intronic	novel transcript, intronic to PKD1	-
ENSG00000147570	37.6254	12.9909	15.8637	32.6159	15.8323	0	0	0	1.74468	0	22.9856	0.348936	65.8735	5.78265	6.18976e-08	2.17582e-06	DNAJC5B	8	66021560	66100526	+	2937	protein_coding	DnaJ heat shock protein family (Hsp40) member C5 beta [Source:HGNC Symbol;Acc:HGNC:24138]	-
ENSG00000088992	20.8387	19.1444	178.827	192.731	54.5335	2225.33	2637.84	2429.73	2624	79.3985	93.2149	1999.26	0.0466247	-4.42343	6.19193e-08	2.17582e-06	TESC	12	117038923	117099479	-	1926	protein_coding	tescalcin [Source:HGNC Symbol;Acc:HGNC:26065]	-
ENSG00000106537	285.374	815.006	878.272	787.23	474.383	4689.35	4656	4682.85	4534.43	928.476	648.053	3898.22	0.166243	-2.58861	6.40031e-08	2.2454e-06	TSPAN13	7	16753535	16784536	+	2224	protein_coding	tetraspanin 13 [Source:HGNC Symbol;Acc:HGNC:21643]	-
ENSG00000204866	57.3064	62.2194	2.88431	36.3223	29.3191	0	0	0	0	0.810189	37.6103	0.162038	232.108	6.49651	6.44304e-08	2.25673e-06	IGFL2	19	46143106	46161299	+	2426	protein_coding	IGF like family member 2 [Source:HGNC Symbol;Acc:HGNC:32929]	-
ENSG00000285973	0	0	5.04754	3.70636	0.586382	98.7044	84.246	104.597	66.2979	4.05094	1.86806	71.5792	0.0260977	-5.29149	6.47358e-08	2.26377e-06	AC063960.2	10	122145106	122155176	-	2683	antisense	novel transcript, antisense to TACC2	-
ENSG00000153310	960.316	1266.95	1246.02	1229.77	992.745	301.497	234.017	270.923	239.021	618.174	1139.16	332.726	3.42372	1.7699	6.57497e-08	2.2923e-06	FAM49B	8	129839593	130017129	-	9132	protein_coding	family with sequence similarity 49 member B [Source:HGNC Symbol;Acc:HGNC:25216]	-
ENSG00000215148	0	0	0	0.741271	1.17276	26.9194	18.7213	20.5764	27.9149	5.67132	0.382807	19.9607	0.0191781	-5.65384	6.57635e-08	2.2923e-06	PRSS41	16	2798485	2805302	+	1127	protein_coding	serine protease 41 [Source:HGNC Symbol;Acc:HGNC:30715]	-
ENSG00000196972	8.68278	10.2559	12.2583	10.3778	11.1413	30.5086	59.9083	58.2998	92.4681	26.7362	10.5432	53.5842	0.19676	-2.33481	6.60379e-08	2.29816e-06	SMIM10L2B	X	135094987	135098634	-	2737	protein_coding	small integral membrane protein 10 like 2B [Source:HGNC Symbol;Acc:HGNC:34500]	-
ENSG00000105997	54.4121	71.1079	59.1283	81.5398	72.125	321.238	376.299	318.934	343.702	89.1208	67.6626	289.859	0.233433	-2.09553	6.64295e-08	2.30808e-06	HOXA3	7	27106184	27152581	-	4306	protein_coding	homeobox A3 [Source:HGNC Symbol;Acc:HGNC:5104]	Homeobox
ENSG00000162337	658.155	556.556	949.658	463.295	548.267	3434.91	3289.34	3509.99	3747.58	842.596	635.186	2964.88	0.214237	-2.22242	6.67343e-08	2.31495e-06	LRP5	11	68312609	68449275	+	6164	protein_coding	LDL receptor related protein 5 [Source:HGNC Symbol;Acc:HGNC:6697]	-
ENSG00000110080	428.93	150.42	619.405	567.073	187.056	1649.26	1793.5	1733.56	1978.47	2043.3	390.577	1839.62	0.212314	-2.23613	6.73738e-08	2.3334e-06	ST3GAL4	11	126355640	126440344	+	4465	protein_coding	ST3 beta-galactoside alpha-2,3-sialyltransferase 4 [Source:HGNC Symbol;Acc:HGNC:10864]	-
ENSG00000111012	37.6254	109.397	157.195	50.4064	58.0518	14.357	11.2328	13.7176	5.23404	12.963	82.535	11.5009	7.1764	2.83362	6.83385e-08	2.36303e-06	CYP27B1	12	57762334	57768986	-	3440	protein_coding	cytochrome P450 family 27 subfamily B member 1 [Source:HGNC Symbol;Acc:HGNC:2606]	-
ENSG00000070018	173.656	205.803	162.963	146.03	246.281	891.928	767.575	828.201	724.043	268.173	186.947	695.984	0.268608	-1.89432	6.91155e-08	2.38608e-06	LRP6	12	12116025	12267012	-	10337	protein_coding	LDL receptor related protein 6 [Source:HGNC Symbol;Acc:HGNC:6698]	-
ENSG00000173175	38.2043	10.2559	35.3328	29.6508	65.6748	218.944	205.935	289.785	179.702	110.996	35.8237	201.072	0.178163	-2.48326	6.93914e-08	2.39179e-06	ADCY5	3	123282296	123449758	-	8873	protein_coding	adenylate cyclase 5 [Source:HGNC Symbol;Acc:HGNC:236]	-
ENSG00000236915	0	0.683729	2.16323	2.96508	0	14.357	37.4427	48.0116	36.6383	8.10189	1.16241	28.9103	0.0402074	-4.69875	6.96915e-08	2.39203e-06	AL356270.1	1	86571181	86696311	-	2738	antisense	novel transcript, antisense to CLCA4 and CLCA3P	-
ENSG00000168306	14.4713	30.7678	28.122	39.2874	42.2195	131.008	125.433	94.3086	99.4468	92.3615	30.9736	108.511	0.285441	-1.80732	6.97192e-08	2.39203e-06	ACOX2	3	58505136	58537319	-	3859	protein_coding	acyl-CoA oxidase 2 [Source:HGNC Symbol;Acc:HGNC:120]	-
ENSG00000117013	6.94623	7.52102	17.3058	25.9445	11.1413	104.088	93.6067	120.029	95.9575	30.7872	13.7718	88.8937	0.154924	-2.69189	6.97299e-08	2.39203e-06	KCNQ4	1	40783814	40840452	+	4381	protein_coding	potassium voltage-gated channel subfamily Q member 4 [Source:HGNC Symbol;Acc:HGNC:6298]	-
ENSG00000196735	9710.25	1297.72	1788.27	181.611	2086.35	154.338	226.528	241.773	205.872	98.0329	3012.84	185.309	16.2585	4.0242	7.08453e-08	2.42645e-06	HLA-DQA1	6	32628179	32647062	+	6927	protein_coding	major histocompatibility complex, class II, DQ alpha 1 [Source:HGNC Symbol;Acc:HGNC:4942]	-
ENSG00000266524	44.5716	8.20475	11.5372	22.9794	5.86382	177.668	166.62	159.467	183.192	68.0559	18.6314	151	0.123386	-3.01268	7.1143e-08	2.4328e-06	GDF10	10	47300386	47313547	+	2458	protein_coding	growth differentiation factor 10 [Source:HGNC Symbol;Acc:HGNC:4215]	-
ENSG00000272141	20.2598	37.6051	56.244	71.9033	30.4919	193.819	241.505	200.62	221.575	106.945	43.3008	192.893	0.224481	-2.15629	7.2013e-08	2.45866e-06	AL390719.2	1	1169357	1170343	+	987	lincRNA	novel transcript	-
ENSG00000283633	10.4193	0.683729	41.1014	17.0492	2.34553	389.434	395.02	361.802	331.489	49.4215	14.3198	305.433	0.0468837	-4.41843	7.34468e-08	2.50367e-06	AP000547.3	22	16601911	16615111	+	3071	lincRNA	novel transcript	-
ENSG00000224051	347.89	300.157	428.32	619.703	282.05	1046.27	1128.9	1104.27	1151.49	943.87	395.624	1074.96	0.368037	-1.44235	7.36355e-08	2.50615e-06	CPTP	1	1324756	1328897	+	2556	protein_coding	ceramide-1-phosphate transfer protein [Source:HGNC Symbol;Acc:HGNC:28116]	-
ENSG00000104856	462.503	319.302	1153	1090.41	580.518	150.748	104.839	85.7351	143.064	220.371	721.147	140.952	5.11627	2.35008	7.37949e-08	2.50764e-06	RELB	19	45001430	45038198	+	3035	protein_coding	RELB proto-oncogene, NF-kB subunit [Source:HGNC Symbol;Acc:HGNC:9956]	RHD
ENSG00000104129	128.505	148.369	209.112	246.102	167.705	642.476	675.84	625.866	703.107	295.719	179.959	588.601	0.30574	-1.70847	7.42884e-08	2.52045e-06	DNAJC17	15	40765155	40807478	-	5634	protein_coding	DnaJ heat shock protein family (Hsp40) member C17 [Source:HGNC Symbol;Acc:HGNC:25556]	-
ENSG00000125534	1572.16	1158.92	3243.4	2826.47	1322.29	6455.27	7988.39	7968.22	6856.6	6627.35	2024.65	7179.16	0.282017	-1.82623	7.44211e-08	2.521e-06	PPDPF	20	63520724	63522206	+	1094	protein_coding	pancreatic progenitor cell differentiation and proliferation factor [Source:HGNC Symbol;Acc:HGNC:16142]	-
ENSG00000101441	21.9964	1.36746	10.8162	5.93017	4.69106	543.771	572.873	589.857	495.49	0	8.96025	440.398	0.0203458	-5.61579	7.52249e-08	2.54425e-06	CST4	20	23685640	23689040	-	751	protein_coding	cystatin S [Source:HGNC Symbol;Acc:HGNC:2476]	-
ENSG00000144031	6.94623	3.41865	18.0269	17.0492	3.51829	120.24	123.561	108.026	127.362	20.2547	9.79187	99.8887	0.0980278	-3.35549	7.64088e-08	2.58026e-06	ANKRD53	2	70978380	70985499	+	2526	protein_coding	ankyrin repeat domain 53 [Source:HGNC Symbol;Acc:HGNC:25691]	-
ENSG00000179431	1850.59	294.687	1046.28	296.508	192.333	28.714	54.2919	29.1499	69.7873	120.718	736.081	60.5322	12.1601	3.59584	7.79634e-08	2.62511e-06	FJX1	11	35618419	35620868	+	2450	protein_coding	four jointed box 1 [Source:HGNC Symbol;Acc:HGNC:17166]	-
ENSG00000125740	139.503	449.21	3805.84	79.316	59.2246	19.7409	29.9541	24.0058	15.7021	38.8891	906.62	25.6584	35.3342	5.13815	7.79796e-08	2.62511e-06	FOSB	19	45467995	45475179	+	5553	protein_coding	FosB proto-oncogene, AP-1 transcription factor subunit [Source:HGNC Symbol;Acc:HGNC:3797]	TF_bZIP
ENSG00000073792	647.157	421.861	654.738	266.858	498.425	129.213	108.584	159.467	176.213	65.6253	497.808	127.82	3.89459	1.96767	7.82303e-08	2.62676e-06	IGF2BP2	3	185643739	185825056	-	4735	protein_coding	insulin like growth factor 2 mRNA binding protein 2 [Source:HGNC Symbol;Acc:HGNC:28867]	-
ENSG00000107984	1076.09	133.327	118.257	211.262	20.5234	1.79462	5.6164	8.57351	0	21.0649	311.891	7.40989	42.0912	5.34125	7.83166e-08	2.62676e-06	DKK1	10	52314296	52318042	+	2206	protein_coding	dickkopf WNT signaling pathway inhibitor 1 [Source:HGNC Symbol;Acc:HGNC:2891]	-
ENSG00000113739	212.439	466.987	109.604	37.0636	248.626	26.9194	14.9771	25.7205	15.7021	31.5974	214.944	22.9833	9.35218	3.2146	7.83927e-08	2.62676e-06	STC2	5	173314713	173329503	-	6128	protein_coding	stanniocalcin 2 [Source:HGNC Symbol;Acc:HGNC:11374]	-
ENSG00000164509	16.7867	25.298	13.7005	5.93017	41.0468	0	0	0	0	0	20.5524	0	#DIV/0!	6.20176	8.00726e-08	2.67891e-06	IL31RA	5	55851379	55922853	+	4576	protein_coding	interleukin 31 receptor A [Source:HGNC Symbol;Acc:HGNC:18969]	-
ENSG00000176402	1.1577	0.683729	15.1426	7.41271	1.75915	200.998	187.213	214.338	232.043	3.24076	5.23118	167.566	0.0312185	-5.01198	8.07163e-08	2.69627e-06	GJC3	7	99923269	99929620	-	1116	protein_coding	gap junction protein gamma 3 [Source:HGNC Symbol;Acc:HGNC:17495]	-
ENSG00000175445	85.0913	238.622	31.0063	63.0081	89.7165	1372.89	1441.54	1246.59	1303.28	131.251	101.489	1099.11	0.0923373	-3.43637	8.20576e-08	2.73685e-06	LPL	8	19901717	19967259	+	4383	protein_coding	lipoprotein lipase [Source:HGNC Symbol;Acc:HGNC:6677]	-
ENSG00000186891	400.566	127.174	215.602	761.286	233.38	64.6065	61.7804	51.441	62.8085	60.7642	347.601	60.2801	5.76644	2.5275	8.54054e-08	2.84413e-06	TNFRSF18	1	1203508	1206691	-	1370	protein_coding	TNF receptor superfamily member 18 [Source:HGNC Symbol;Acc:HGNC:11914]	-
ENSG00000197646	1605.16	216.742	132.678	299.474	146.009	14.357	22.4656	12.0029	27.9149	66.4355	480.012	28.6352	16.763	4.04932	8.5828e-08	2.85381e-06	PDCD1LG2	9	5510570	5571254	+	2365	protein_coding	programmed cell death 1 ligand 2 [Source:HGNC Symbol;Acc:HGNC:18731]	-
ENSG00000168461	4516.78	1858.38	1851	1995.5	1455.99	315.854	260.227	308.646	376.851	895.259	2335.53	431.367	5.41425	2.43395	8.61303e-08	2.85554e-06	RAB31	18	9708165	9862551	+	5586	protein_coding	RAB31, member RAS oncogene family [Source:HGNC Symbol;Acc:HGNC:9771]	-
ENSG00000236753	15.629	7.52102	9.374	9.63653	14.6596	57.428	63.6525	46.2969	54.0851	26.7362	11.364	49.6398	0.22893	-2.09886	8.61438e-08	2.85554e-06	MKLN1-AS	7	131309469	131328222	-	3043	processed_transcript	MKLN1 antisense RNA [Source:HGNC Symbol;Acc:HGNC:40374]	-
ENSG00000182952	874.067	770.563	551.624	787.971	760.538	301.497	338.856	258.92	312.298	422.108	748.953	326.736	2.29223	1.19301	8.68843e-08	2.87568e-06	HMGN4	6	26538405	26546254	+	1274	protein_coding	high mobility group nucleosomal binding domain 4 [Source:HGNC Symbol;Acc:HGNC:4989]	-
ENSG00000143036	37.0465	38.9726	173.78	93.4002	31.6646	771.689	702.05	692.739	636.809	184.723	74.9727	597.602	0.125456	-2.99562	8.71229e-08	2.87918e-06	SLC44A3	1	94820342	94895246	+	2869	protein_coding	solute carrier family 44 member 3 [Source:HGNC Symbol;Acc:HGNC:28689]	-
ENSG00000183918	96.0895	88.8848	81.4817	646.389	207.579	17.9462	7.48853	15.4323	12.2128	35.6483	224.085	17.7456	12.6276	3.62985	8.74292e-08	2.88225e-06	SH2D1A	X	124227868	124373197	+	3062	protein_coding	SH2 domain containing 1A [Source:HGNC Symbol;Acc:HGNC:10820]	-
ENSG00000281769	0	0	0.721077	0	0	7.1785	16.8492	18.8617	24.4255	4.05094	0.144215	14.2732	0.0101039	-6.28272	8.74821e-08	2.88225e-06	LINC01230	9	1045625	1048641	+	3017	lincRNA	long intergenic non-protein coding RNA 1230 [Source:HGNC Symbol;Acc:HGNC:49686]	-
ENSG00000119508	56.1487	168.881	1000.13	69.6795	129.59	3.58925	13.1049	17.147	15.7021	23.4955	284.887	14.6078	19.5024	4.26979	8.79618e-08	2.89365e-06	NR4A3	9	99821855	99866891	+	6314	protein_coding	nuclear receptor subfamily 4 group A member 3 [Source:HGNC Symbol;Acc:HGNC:7982]	NGFIB-like
ENSG00000136603	981.733	2067.6	1005.18	582.639	762.297	172.284	142.282	171.47	214.596	395.372	1079.89	219.201	4.92649	2.29583	8.93564e-08	2.93507e-06	SKIL	3	170357678	170396835	+	7782	protein_coding	SKI like proto-oncogene [Source:HGNC Symbol;Acc:HGNC:10897]	-
ENSG00000277494	20.2598	2.73492	18.748	35.581	19.937	136.391	138.538	145.75	167.489	70.4864	19.4522	131.731	0.147666	-2.75816	8.94936e-08	2.93512e-06	GPIHBP1	8	143213193	143217170	+	2282	protein_coding	glycosylphosphatidylinositol anchored high density lipoprotein binding protein 1 [Source:HGNC Symbol;Acc:HGNC:24945]	-
ENSG00000140939	379.727	210.589	262.472	237.948	256.249	590.432	696.434	569.281	579.234	598.73	269.397	606.822	0.443947	-1.17042	8.9632e-08	2.93521e-06	NOL3	16	67170154	67175735	+	2992	protein_coding	nucleolar protein 3 [Source:HGNC Symbol;Acc:HGNC:7869]	-
ENSG00000240583	2252.31	799.963	1651.99	1751.62	2060.55	10344.2	10403.4	9766.94	10370.4	2401.4	1703.29	8657.28	0.196746	-2.34545	9.04023e-08	2.94872e-06	AQP1	7	30911694	30925516	+	3435	protein_coding	aquaporin 1 (Colton blood group) [Source:HGNC Symbol;Acc:HGNC:633]	-
ENSG00000174876	0.578852	0	7.93185	1.48254	0.586382	276.372	43.0591	118.314	158.766	1.62038	2.11592	119.626	0.0176878	-5.83981	9.04476e-08	2.94872e-06	AMY1B	1	103687415	103696680	-	2334	protein_coding	amylase, alpha 1B (salivary) [Source:HGNC Symbol;Acc:HGNC:475]	-
ENSG00000189013	20.8387	37.6051	44.7068	100.072	55.7063	0	0	0	0	5.67132	51.7857	1.13426	45.6558	5.02384	9.05781e-08	2.94872e-06	KIR2DL4	19	54803535	54814517	+	1724	protein_coding	killer cell immunoglobulin like receptor, two Ig domains and long cytoplasmic tail 4 [Source:HGNC Symbol;Acc:HGNC:6332]	-
ENSG00000121039	907.64	722.018	1314.52	499.617	802.171	371.487	262.099	260.635	221.575	240.626	849.194	271.284	3.13027	1.64742	9.05895e-08	2.94872e-06	RDH10	8	73294612	73325281	+	5321	protein_coding	retinol dehydrogenase 10 [Source:HGNC Symbol;Acc:HGNC:19975]	-
ENSG00000092621	74.6719	581.854	508.359	316.523	403.431	3815.37	3955.82	3810.07	4061.62	622.225	376.968	3253.02	0.115882	-3.10925	9.09994e-08	2.9551e-06	PHGDH	1	119648411	119744226	+	9217	protein_coding	phosphoglycerate dehydrogenase [Source:HGNC Symbol;Acc:HGNC:8923]	-
ENSG00000088899	120.98	109.397	294.199	196.437	153.632	1606.19	1786.02	1695.84	1722	157.177	174.929	1393.44	0.125537	-2.99367	9.10585e-08	2.9551e-06	LZTS3	20	3162617	3173592	-	5395	protein_coding	leucine zipper tumor suppressor family member 3 [Source:HGNC Symbol;Acc:HGNC:30139]	-
ENSG00000059804	342.681	341.181	2342.06	790.195	518.948	111.267	97.3509	37.7234	99.4468	144.214	867.013	98.0003	8.84704	3.14213	9.2161e-08	2.9864e-06	SLC2A3	12	7919230	7936275	-	6159	protein_coding	solute carrier family 2 member 3 [Source:HGNC Symbol;Acc:HGNC:11007]	-
ENSG00000152229	374.517	592.11	237.955	226.088	412.227	86.142	104.839	89.1645	73.2766	140.973	368.579	98.8791	3.72758	1.89099	9.523e-08	3.08124e-06	PSTPIP2	18	45983536	46072272	-	4120	protein_coding	proline-serine-threonine phosphatase interacting protein 2 [Source:HGNC Symbol;Acc:HGNC:9581]	-
ENSG00000174130	96.0895	135.378	74.992	162.338	182.951	14.357	24.3377	29.1499	17.4468	46.991	130.35	26.4565	4.92696	2.2649	9.54034e-08	3.08224e-06	TLR6	4	38823715	38856817	-	6035	protein_coding	toll like receptor 6 [Source:HGNC Symbol;Acc:HGNC:16711]	-
ENSG00000134013	2736.81	452.629	638.153	696.795	316.06	104.088	95.4788	104.597	118.638	173.38	968.09	119.237	8.11907	3.01861	9.5795e-08	3.08498e-06	LOXL2	8	23297189	23425328	-	5707	protein_coding	lysyl oxidase like 2 [Source:HGNC Symbol;Acc:HGNC:6666]	-
ENSG00000153446	6.94623	2.73492	97.3454	116.38	38.1148	1051.65	1209.4	1298.03	1242.21	268.173	52.3042	1013.89	0.0515875	-4.27813	9.58301e-08	3.08498e-06	C16orf89	16	5044122	5066110	-	2067	protein_coding	chromosome 16 open reading frame 89 [Source:HGNC Symbol;Acc:HGNC:28687]	-
ENSG00000183783	0.578852	0	1.44215	1.48254	4.10468	35.8925	31.8263	29.1499	43.617	5.67132	1.52164	29.2314	0.0520551	-4.22862	9.59158e-08	3.08498e-06	KCTD8	4	44173909	44448807	-	2704	protein_coding	potassium channel tetramerization domain containing 8 [Source:HGNC Symbol;Acc:HGNC:22394]	-
ENSG00000120254	463.082	827.313	372.797	204.591	283.809	66.4011	80.5017	90.8792	48.8511	132.871	430.318	83.9008	5.12889	2.3505	9.62999e-08	3.09274e-06	MTHFD1L	6	150865549	151101887	+	5021	protein_coding	methylenetetrahydrofolate dehydrogenase (NADP+ dependent) 1 like [Source:HGNC Symbol;Acc:HGNC:21055]	-
ENSG00000115009	20.8387	100.508	519.175	97.8478	58.0518	3.58925	1.87213	1.7147	8.72341	14.5834	159.284	6.09658	26.1269	4.64226	9.96775e-08	3.19415e-06	CCL20	2	227805739	227817564	+	1594	protein_coding	C-C motif chemokine ligand 20 [Source:HGNC Symbol;Acc:HGNC:10619]	-
ENSG00000131650	124.453	39.6563	105.998	101.554	22.8689	5.38387	5.6164	8.57351	12.2128	12.963	78.9062	8.94991	8.81642	3.10538	9.97526e-08	3.19415e-06	KREMEN2	16	2963944	2968383	+	2614	protein_coding	kringle containing transmembrane protein 2 [Source:HGNC Symbol;Acc:HGNC:18797]	-
ENSG00000082196	151.659	12.9909	33.8906	35.581	77.9888	877.571	750.726	876.212	806.043	134.491	62.4221	689.009	0.090597	-3.4618	1.00845e-07	3.22437e-06	C1QTNF3	5	34019448	34043832	-	3576	protein_coding	C1q and TNF related 3 [Source:HGNC Symbol;Acc:HGNC:14326]	-
ENSG00000137404	387.831	339.13	174.501	210.521	277.359	61.0172	71.1411	65.1587	71.5319	123.959	277.868	78.5616	3.53695	1.80865	1.01464e-07	3.23936e-06	NRM	6	30688047	30691420	-	2045	protein_coding	nurim [Source:HGNC Symbol;Acc:HGNC:8003]	-
ENSG00000182704	893.169	674.157	579.746	726.446	694.277	1277.77	1366.66	1270.59	1432.38	1400.82	713.559	1349.64	0.528701	-0.919348	1.02582e-07	3.27024e-06	TSKU	11	76782251	76798154	+	4131	protein_coding	tsukushi, small leucine rich proteoglycan [Source:HGNC Symbol;Acc:HGNC:28850]	-
ENSG00000154127	347.89	255.031	234.35	195.696	168.292	28.714	29.9541	32.5793	38.383	103.704	240.252	46.6669	5.14822	2.33364	1.03628e-07	3.29873e-06	UBASH3B	11	122655675	122814473	+	9011	protein_coding	ubiquitin associated and SH3 domain containing B [Source:HGNC Symbol;Acc:HGNC:29884]	-
ENSG00000164211	301.003	402.033	247.329	102.295	265.631	39.4817	28.082	58.2998	50.5958	86.6902	263.658	52.6299	5.00967	2.30908	1.04126e-07	3.30972e-06	STARD4	5	111496033	111512590	-	5684	protein_coding	StAR related lipid transfer domain containing 4 [Source:HGNC Symbol;Acc:HGNC:18058]	-
ENSG00000128335	1178.54	754.837	851.592	1569.27	1516.38	380.46	462.417	401.24	439.66	468.289	1174.13	430.413	2.7279	1.44727	1.04547e-07	3.31822e-06	APOL2	22	36226203	36239954	-	3484	protein_coding	apolipoprotein L2 [Source:HGNC Symbol;Acc:HGNC:619]	-
ENSG00000106546	1109.08	1471.39	1117.67	1271.28	1031.45	253.042	215.295	241.773	275.66	644.91	1200.17	326.136	3.67997	1.87401	1.05382e-07	3.33929e-06	AHR	7	16916359	17346152	+	8081	protein_coding	aryl hydrocarbon receptor [Source:HGNC Symbol;Acc:HGNC:348]	bHLH
ENSG00000126860	229.226	142.216	164.406	451.434	214.616	55.6334	29.9541	49.7263	40.1277	79.3985	240.379	50.968	4.71628	2.22248	1.05519e-07	3.33929e-06	EVI2A	17	31317560	31321884	-	2071	protein_coding	ecotropic viral integration site 2A [Source:HGNC Symbol;Acc:HGNC:3499]	-
ENSG00000101842	15.629	15.042	21.6323	31.1334	13.4868	0	0	0	0	0.810189	19.3847	0.162038	119.631	5.53442	1.06643e-07	3.36993e-06	VSIG1	X	108044970	108079184	+	3769	protein_coding	V-set and immunoglobulin domain containing 1 [Source:HGNC Symbol;Acc:HGNC:28675]	-
ENSG00000134955	689.992	287.166	336.743	457.364	260.354	2433.51	2448.75	2201.68	2829.87	601.16	406.324	2102.99	0.193212	-2.37123	1.07577e-07	3.39449e-06	SLC37A2	11	125063067	125090312	+	6371	protein_coding	solute carrier family 37 member 2 [Source:HGNC Symbol;Acc:HGNC:20644]	-
ENSG00000112699	148.186	341.181	734.777	633.787	259.767	3443.88	3738.65	3695.18	3628.94	726.739	423.54	3046.68	0.139017	-2.84678	1.08988e-07	3.43398e-06	GMDS	6	1623806	2245692	-	4304	protein_coding	GDP-mannose 4,6-dehydratase [Source:HGNC Symbol;Acc:HGNC:4369]	-
ENSG00000116701	477.553	577.068	1249.63	699.76	438.028	68.1957	48.6755	30.8646	54.0851	230.904	688.407	86.545	7.95433	2.97773	1.10227e-07	3.46799e-06	NCF2	1	183555563	183590876	-	2928	protein_coding	neutrophil cytosolic factor 2 [Source:HGNC Symbol;Acc:HGNC:7661]	-
ENSG00000128245	2419.02	2737.65	1982.24	1720.49	1597.31	972.687	907.985	1054.54	905.49	942.25	2091.34	956.59	2.18625	1.1285	1.12415e-07	3.5317e-06	YWHAH	22	31944461	31957603	+	2453	protein_coding	tyrosine 3-monooxygenase/tryptophan 5-monooxygenase activation protein eta [Source:HGNC Symbol;Acc:HGNC:12853]	-
ENSG00000185880	896.063	1962.99	664.112	1217.17	1215.57	279.961	209.679	277.782	214.596	498.266	1191.18	296.057	4.02348	2.00463	1.17225e-07	3.67747e-06	TRIM69	15	44728988	44767829	+	9265	protein_coding	tripartite motif containing 69 [Source:HGNC Symbol;Acc:HGNC:17857]	-
ENSG00000176678	83.3547	58.117	100.23	46.7001	39.874	5.38387	13.1049	10.2882	19.1915	14.5834	65.6551	12.5104	5.24805	2.37642	1.18162e-07	3.7015e-06	FOXL1	16	86576368	86582160	+	3742	protein_coding	forkhead box L1 [Source:HGNC Symbol;Acc:HGNC:3817]	Fork
ENSG00000125538	42.8351	415.708	3416.46	42.2525	345.966	32.3032	9.36067	8.57351	15.7021	43.7502	852.645	21.938	38.8662	5.26996	1.19629e-07	3.74203e-06	IL1B	2	112829751	112836903	-	3096	protein_coding	interleukin 1 beta [Source:HGNC Symbol;Acc:HGNC:5992]	-
ENSG00000188404	167.867	247.51	733.335	1598.18	603.974	68.1957	67.3968	41.1528	41.8724	138.542	670.173	71.432	9.38198	3.22188	1.21245e-07	3.78712e-06	SELL	1	169690667	169711698	-	2725	protein_coding	selectin L [Source:HGNC Symbol;Acc:HGNC:10720]	-
ENSG00000145808	0	0	0	0	0.586382	5.38387	11.2328	10.2882	12.2128	13.7732	0.117276	10.5782	0.0110866	-5.8865	1.23494e-07	3.85179e-06	ADAMTS19	5	129460265	129738683	+	5408	protein_coding	ADAM metallopeptidase with thrombospondin type 1 motif 19 [Source:HGNC Symbol;Acc:HGNC:17111]	-
ENSG00000111058	66.568	15.7258	49.7543	65.9731	55.1199	272.783	243.377	396.096	233.787	123.149	50.6282	253.838	0.199451	-2.32296	1.27071e-07	3.95766e-06	ACSS3	12	80936414	81261205	+	14301	protein_coding	acyl-CoA synthetase short chain family member 3 [Source:HGNC Symbol;Acc:HGNC:24723]	-
ENSG00000140464	1538.01	2635.09	1615.93	1773.86	1640.11	884.75	917.345	788.763	818.256	807.758	1840.6	843.374	2.18243	1.12621	1.29426e-07	4.02523e-06	PML	15	73994673	74047812	+	12657	protein_coding	promyelocytic leukemia [Source:HGNC Symbol;Acc:HGNC:9113]	-
ENSG00000133106	976.524	1455.66	430.483	1500.33	656.162	55.6334	58.0361	68.5881	36.6383	308.682	1003.83	105.516	9.51359	3.23883	1.32069e-07	4.10151e-06	EPSTI1	13	42886388	42992271	-	4924	protein_coding	epithelial stromal interaction 1 [Source:HGNC Symbol;Acc:HGNC:16465]	-
ENSG00000163599	120.401	122.388	178.106	402.51	304.919	3.58925	0	15.4323	0	29.1668	225.665	9.63767	23.4149	4.48439	1.32757e-07	4.117e-06	CTLA4	2	203867771	203873965	+	2140	protein_coding	cytotoxic T-lymphocyte associated protein 4 [Source:HGNC Symbol;Acc:HGNC:2505]	-
ENSG00000161395	250.643	235.203	282.662	494.428	371.18	1026.53	1108.3	1119.7	1127.06	601.16	326.823	996.551	0.327954	-1.60771	1.32989e-07	4.11828e-06	PGAP3	17	39671122	39696797	-	3669	protein_coding	post-GPI attachment to proteins 3 [Source:HGNC Symbol;Acc:HGNC:23719]	-
ENSG00000163702	325.315	224.263	685.023	512.96	249.799	1839.49	1883.37	1659.83	2098.85	884.726	399.472	1673.25	0.23874	-2.06644	1.38825e-07	4.29287e-06	IL17RC	3	9917074	9933630	+	4540	protein_coding	interleukin 17 receptor C [Source:HGNC Symbol;Acc:HGNC:18358]	-
ENSG00000234224	0	0	5.76862	1.48254	3.51829	136.391	116.072	190.332	120.383	0.810189	2.15389	112.798	0.0190952	-5.71636	1.41096e-07	4.35686e-06	TMEM229A	7	124030916	124033023	-	2108	protein_coding	transmembrane protein 229A [Source:HGNC Symbol;Acc:HGNC:37279]	-
ENSG00000166770	52.6756	8.88848	46.1489	52.6303	30.4919	260.221	336.984	330.937	233.787	84.2596	38.167	249.238	0.153135	-2.70488	1.41303e-07	4.35703e-06	ZNF667-AS1	19	56477250	56500666	+	3629	lincRNA	ZNF667 antisense RNA 1 (head to head) [Source:HGNC Symbol;Acc:HGNC:44321]	-
ENSG00000111252	727.038	406.819	570.372	744.978	622.738	118.445	166.62	114.885	141.319	309.492	614.389	170.152	3.61082	1.84358	1.42533e-07	4.38872e-06	SH2B3	12	111405948	111451623	+	5682	protein_coding	SH2B adaptor protein 3 [Source:HGNC Symbol;Acc:HGNC:29605]	-
ENSG00000104093	274.376	516.216	244.445	305.404	316.06	104.088	123.561	114.885	146.553	113.426	331.3	120.503	2.74932	1.46035	1.43557e-07	4.41397e-06	DMXL2	15	51447711	51622833	-	13807	protein_coding	Dmx like 2 [Source:HGNC Symbol;Acc:HGNC:2938]	-
ENSG00000284237	9.26164	7.52102	9.374	14.8254	15.8323	66.4011	67.3968	41.1528	71.5319	25.1159	11.3629	54.3197	0.209185	-2.24085	1.43762e-07	4.41399e-06	AL356275.1	1	207959292	207969329	+	7440	lincRNA	novel transcript	-
ENSG00000141750	4.05197	0	11.5372	1.48254	0	91.5259	86.1181	101.167	75.0213	29.977	3.41435	76.7619	0.0444797	-4.49976	1.44375e-07	4.42656e-06	STAC2	17	39210536	39225872	-	3362	protein_coding	SH3 and cysteine rich domain 2 [Source:HGNC Symbol;Acc:HGNC:23990]	-
ENSG00000115956	453.241	555.872	2065.16	1638.21	879.573	91.5259	65.5247	102.882	61.0639	328.937	1118.41	129.987	8.60405	3.09703	1.48888e-07	4.55845e-06	PLEK	2	68365173	68397453	+	3314	protein_coding	pleckstrin [Source:HGNC Symbol;Acc:HGNC:9070]	-
ENSG00000178568	2.31541	1.36746	28.8431	7.41271	2.93191	235.096	245.249	241.773	209.362	12.963	8.57411	188.889	0.0453924	-4.46803	1.50271e-07	4.5943e-06	ERBB4	2	211375717	212538841	-	13015	protein_coding	erb-b2 receptor tyrosine kinase 4 [Source:HGNC Symbol;Acc:HGNC:3432]	-
ENSG00000167613	949.318	525.104	329.532	1231.99	757.606	166.9	151.643	193.761	184.936	256.83	758.711	190.814	3.97618	1.98831	1.5259e-07	4.65863e-06	LAIR1	19	54351384	54370558	-	8071	protein_coding	leukocyte associated immunoglobulin like receptor 1 [Source:HGNC Symbol;Acc:HGNC:6477]	-
ENSG00000182957	298.688	294.004	463.652	650.095	432.164	141.775	177.853	128.603	130.851	157.177	427.721	147.252	2.90469	1.53726	1.54295e-07	4.6992e-06	SPATA13	13	23979805	24307074	+	9948	protein_coding	spermatogenesis associated 13 [Source:HGNC Symbol;Acc:HGNC:23222]	-
ENSG00000144677	402.302	276.227	522.781	227.57	435.682	1773.09	1767.29	1773	1617.32	567.942	372.912	1499.73	0.248653	-2.00698	1.54353e-07	4.6992e-06	CTDSPL	3	37861960	37984469	+	5796	protein_coding	CTD small phosphatase like [Source:HGNC Symbol;Acc:HGNC:16890]	-
ENSG00000138777	431.245	529.207	618.684	492.945	647.366	1381.86	1158.85	1243.16	1245.7	874.194	543.889	1180.75	0.460629	-1.11723	1.54894e-07	4.70903e-06	PPA2	4	105369077	105474081	-	4654	protein_coding	pyrophosphatase (inorganic) 2 [Source:HGNC Symbol;Acc:HGNC:28883]	-
ENSG00000102010	16.7867	8.88848	21.6323	17.0492	21.6961	43.071	67.3968	63.4439	61.0639	54.2827	17.2106	57.8517	0.297495	-1.74465	1.55154e-07	4.71032e-06	BMX	X	15464246	15556529	+	2806	protein_coding	BMX non-receptor tyrosine kinase [Source:HGNC Symbol;Acc:HGNC:1079]	-
ENSG00000105929	1.73656	3.41865	69.9445	40.0286	4.10468	504.29	533.558	435.534	410	405.905	23.8466	457.857	0.052083	-4.26729	1.5666e-07	4.74636e-06	ATP6V0A4	7	138706294	138799560	-	4124	protein_coding	ATPase H+ transporting V0 subunit a4 [Source:HGNC Symbol;Acc:HGNC:866]	-
ENSG00000170373	404.039	525.104	7.21077	424.007	1144.03	17.9462	29.9541	15.4323	26.1702	0.810189	500.879	18.0626	27.7301	4.809	1.56868e-07	4.74636e-06	CST1	20	23747553	23751268	-	872	protein_coding	cystatin SN [Source:HGNC Symbol;Acc:HGNC:2473]	-
ENSG00000038945	1229.48	780.819	333.859	520.372	472.038	61.0172	50.5476	54.8704	38.383	226.043	667.314	86.1722	7.74396	2.93949	1.56999e-07	4.74636e-06	MSR1	8	16107878	16567490	-	7812	protein_coding	macrophage scavenger receptor 1 [Source:HGNC Symbol;Acc:HGNC:7376]	-
ENSG00000101057	299.845	1180.8	930.189	509.253	550.027	12.5624	14.9771	5.1441	15.7021	146.644	694.023	39.006	17.7927	4.12754	1.57589e-07	4.75756e-06	MYBL2	20	43667019	43716496	+	2777	protein_coding	MYB proto-oncogene like 2 [Source:HGNC Symbol;Acc:HGNC:7548]	MYB
ENSG00000196263	31.258	15.7258	23.0745	17.0492	15.8323	61.0172	84.246	70.3028	54.0851	62.3845	20.588	66.4071	0.310026	-1.6822	1.58068e-07	4.76536e-06	ZNF471	19	56507843	56530221	+	6783	protein_coding	zinc finger protein 471 [Source:HGNC Symbol;Acc:HGNC:23226]	zf-C2H2
ENSG00000120057	2.89426	0	0.721077	1.48254	7.62297	17.9462	35.5705	51.441	29.6596	38.8891	2.54417	34.7013	0.0733163	-3.73205	1.58889e-07	4.78347e-06	SFRP5	10	97766751	97771952	-	1836	protein_coding	secreted frizzled related protein 5 [Source:HGNC Symbol;Acc:HGNC:10779]	-
ENSG00000101412	185.233	224.263	156.474	165.303	221.066	26.9194	43.0591	18.8617	31.4043	85.88	190.468	41.2249	4.62022	2.17563	1.59154e-07	4.78478e-06	E2F1	20	33675683	33686404	-	2503	protein_coding	E2F transcription factor 1 [Source:HGNC Symbol;Acc:HGNC:3113]	E2F
ENSG00000105989	99.5626	105.294	23.0745	56.3366	28.7327	0	0	0	5.23404	7.2917	62.6001	2.50515	24.9886	4.45292	1.5979e-07	4.79726e-06	WNT2	7	117275451	117323289	-	4497	protein_coding	Wnt family member 2 [Source:HGNC Symbol;Acc:HGNC:12780]	-
ENSG00000069702	135.451	99.1408	201.18	172.716	256.249	574.28	438.079	408.099	584.468	632.758	172.948	527.537	0.32784	-1.60963	1.6044e-07	4.81009e-06	TGFBR3	1	91680343	91906335	-	8705	protein_coding	transforming growth factor beta receptor 3 [Source:HGNC Symbol;Acc:HGNC:11774]	-
ENSG00000188452	241.96	114.867	243.724	565.59	256.249	55.6334	33.6984	36.0087	22.6809	84.2596	284.478	46.4562	6.12357	2.59817	1.62245e-07	4.85375e-06	CERKL	2	181536676	181680665	-	4765	protein_coding	ceramide kinase like [Source:HGNC Symbol;Acc:HGNC:21699]	-
ENSG00000101336	471.186	435.536	862.408	876.924	575.241	57.428	50.5476	27.4352	59.3192	234.955	644.259	85.937	7.49688	2.8912	1.62772e-07	4.85375e-06	HCK	20	32052188	32101856	+	3092	protein_coding	HCK proto-oncogene, Src family tyrosine kinase [Source:HGNC Symbol;Acc:HGNC:4840]	-
ENSG00000137968	160.342	373.316	50.4754	45.9588	86.1982	5.38387	9.36067	25.7205	6.97873	12.963	143.258	12.0814	11.8578	3.56178	1.6287e-07	4.85375e-06	SLC44A5	1	75202131	75611116	-	6299	protein_coding	solute carrier family 44 member 5 [Source:HGNC Symbol;Acc:HGNC:28524]	-
ENSG00000234883	74.0931	55.3821	102.393	242.396	123.727	17.9462	0	15.4323	5.23404	18.6343	119.598	11.4494	10.4458	3.35163	1.62942e-07	4.85375e-06	MIR155HG	21	25561909	25575168	+	1600	lincRNA	MIR155 host gene [Source:HGNC Symbol;Acc:HGNC:35460]	-
ENSG00000082458	173.077	408.87	527.107	402.51	350.657	1191.63	1213.14	1248.3	1380.04	853.939	372.444	1177.41	0.316325	-1.66052	1.63017e-07	4.85375e-06	DLG3	X	70444861	70505490	+	7844	protein_coding	discs large MAGUK scaffold protein 3 [Source:HGNC Symbol;Acc:HGNC:2902]	-
ENSG00000275234	36.4677	76.5777	70.6655	61.5255	99.0986	202.793	303.286	224.626	186.681	179.052	68.867	219.287	0.314049	-1.6686	1.63809e-07	4.8706e-06	AC010503.4	19	6469465	6470152	+	688	antisense	novel transcript, antisense to DENND1C	-
ENSG00000198829	67.7257	87.5174	31.7274	79.316	75.0569	1.79462	7.48853	0	5.23404	16.2038	68.2687	6.1442	11.1111	3.35339	1.66279e-07	4.93729e-06	SUCNR1	3	151873643	151884619	+	4181	protein_coding	succinate receptor 1 [Source:HGNC Symbol;Acc:HGNC:4542]	-
ENSG00000196739	439.928	833.466	739.825	166.045	265.631	43.071	28.082	72.0175	68.0426	131.251	488.979	68.4927	7.13914	2.82447	1.67166e-07	4.95681e-06	COL27A1	9	114155560	114312511	+	13988	protein_coding	collagen type XXVII alpha 1 chain [Source:HGNC Symbol;Acc:HGNC:22986]	-
ENSG00000242193	41.6774	27.3492	62.7337	83.7637	69.7795	321.238	205.935	185.188	218.085	150.695	57.0607	216.228	0.263891	-1.92052	1.6787e-07	4.97089e-06	CRYZL2P	1	178006136	178037950	-	5499	transcribed_unitary_pseudogene	crystallin zeta like 2, pseudogene [Source:HGNC Symbol;Acc:HGNC:52164]	-
ENSG00000257242	37.6254	15.7258	15.8637	43.735	18.1778	0	0	0	0	1.62038	26.2255	0.324076	80.9242	5.46996	1.68889e-07	4.99421e-06	LINC01619	12	91984976	92142914	-	3642	processed_transcript	long intergenic non-protein coding RNA 1619 [Source:HGNC Symbol;Acc:HGNC:27409]	-
ENSG00000124766	887.381	657.064	725.403	508.512	1210.88	166.9	172.236	171.47	200.638	381.599	797.848	218.569	3.65033	1.86198	1.69426e-07	5.00327e-06	SOX4	6	21592768	21598619	+	5852	protein_coding	SRY-box 4 [Source:HGNC Symbol;Acc:HGNC:11200]	HMG
ENSG00000121797	67.1469	78.6289	146.379	113.415	76.2297	32.3032	20.5935	20.5764	19.1915	33.2177	96.3597	25.1765	3.82737	1.91409	1.71154e-07	5.04741e-06	CCRL2	3	46407163	46412997	+	3061	protein_coding	C-C motif chemokine receptor like 2 [Source:HGNC Symbol;Acc:HGNC:1612]	-
ENSG00000183048	42.2562	74.5265	80.7606	52.6303	103.203	287.14	310.774	252.061	291.362	130.44	70.6754	254.355	0.277861	-1.84341	1.71642e-07	5.05492e-06	SLC25A10	17	81712236	81721016	+	2621	protein_coding	solute carrier family 25 member 10 [Source:HGNC Symbol;Acc:HGNC:10980]	-
ENSG00000180611	248.906	201.7	180.99	88.9525	139.559	48.4549	14.9771	41.1528	52.3404	42.94	172.022	39.973	4.30344	2.10123	1.72194e-07	5.05894e-06	MB21D2	3	192796815	192918161	-	3368	protein_coding	Mab-21 domain containing 2 [Source:HGNC Symbol;Acc:HGNC:30438]	-
ENSG00000146094	221.7	174.351	333.859	634.528	221.652	26.9194	35.5705	48.0116	26.1702	104.514	317.218	48.2372	6.57621	2.69614	1.72246e-07	5.05894e-06	DOK3	5	177501907	177511274	-	4823	protein_coding	docking protein 3 [Source:HGNC Symbol;Acc:HGNC:24583]	-
ENSG00000183971	100.141	79.9963	15.8637	57.0779	148.355	12.5624	1.87213	0	8.72341	4.86113	80.2868	5.60381	14.3272	3.85171	1.72943e-07	5.07253e-06	NPW	16	2009926	2020755	+	1168	protein_coding	neuropeptide W [Source:HGNC Symbol;Acc:HGNC:30509]	-
ENSG00000169436	23.1541	83.415	13.7005	203.108	11.1413	0	0	0	1.74468	1.62038	66.9038	0.673012	99.4096	6.39055	1.74126e-07	5.10032e-06	COL22A1	8	138588235	138914006	-	7830	protein_coding	collagen type XXII alpha 1 chain [Source:HGNC Symbol;Acc:HGNC:22989]	-
ENSG00000162998	147.028	75.2102	130.515	304.662	223.998	1891.53	1879.62	1805.58	2015.11	150.695	176.283	1548.51	0.11384	-3.13462	1.82059e-07	5.32547e-06	FRZB	2	182833275	182867162	-	3162	protein_coding	frizzled related protein [Source:HGNC Symbol;Acc:HGNC:3959]	-
ENSG00000151388	622.266	236.57	66.3391	256.48	52.188	1.79462	18.7213	20.5764	10.4681	30.7872	246.769	16.4695	14.9834	3.88409	1.84555e-07	5.39119e-06	ADAMTS12	5	33523535	33892192	-	9778	protein_coding	ADAM metallopeptidase with thrombospondin type 1 motif 12 [Source:HGNC Symbol;Acc:HGNC:14605]	-
ENSG00000039139	155.132	30.7678	638.874	22.2381	6.4502	1.79462	7.48853	3.4294	3.48936	4.05094	170.693	4.05057	42.1403	5.40065	1.86087e-07	5.42862e-06	DNAH5	5	13690331	13944543	-	16475	protein_coding	dynein axonemal heavy chain 5 [Source:HGNC Symbol;Acc:HGNC:2950]	-
ENSG00000129473	740.931	508.011	682.86	403.252	541.231	1426.73	1484.6	1488.36	1805.75	1022.46	575.257	1445.58	0.397942	-1.32844	1.88133e-07	5.48094e-06	BCL2L2	14	23298790	23311759	+	4189	protein_coding	BCL2 like 2 [Source:HGNC Symbol;Acc:HGNC:995]	-
ENSG00000077152	159.184	802.698	139.889	87.47	229.275	8.97312	16.8492	13.7176	13.9575	57.5234	283.703	22.2042	12.777	3.64311	1.92502e-07	5.60067e-06	UBE2T	1	202331657	202341980	-	1652	protein_coding	ubiquitin conjugating enzyme E2 T [Source:HGNC Symbol;Acc:HGNC:25009]	-
ENSG00000006468	173.077	90.936	105.277	75.6097	106.135	708.877	775.063	778.474	614.128	126.389	110.207	600.586	0.183499	-2.44399	1.93025e-07	5.60834e-06	ETV1	7	13891228	13991425	-	9616	protein_coding	ETS variant 1 [Source:HGNC Symbol;Acc:HGNC:3490]	ETS
ENSG00000170779	559.171	839.62	592.004	280.201	568.204	73.5796	69.2689	36.0087	61.0639	220.371	567.84	92.0585	6.16825	2.61143	1.95731e-07	5.67935e-06	CDCA4	14	105009573	105021148	-	2513	protein_coding	cell division cycle associated 4 [Source:HGNC Symbol;Acc:HGNC:14625]	-
ENSG00000248290	8.10393	0	3.60538	2.96508	2.34553	30.5086	217.167	51.441	43.617	15.3936	3.40399	71.6256	0.0475247	-4.3791	1.96925e-07	5.70635e-06	TNXA	6	32008614	32012472	-	2038	unprocessed_pseudogene	tenascin XA (pseudogene) [Source:HGNC Symbol;Acc:HGNC:11975]	-
ENSG00000236780	0	0	35.3328	27.427	4.10468	1220.34	1115.79	1169.43	1261.4	19.4445	13.3729	957.282	0.0139696	-6.1651	1.98012e-07	5.73017e-06	LINC01829	2	67123357	67215319	-	2788	lincRNA	long intergenic non-protein coding RNA 1829 [Source:HGNC Symbol;Acc:HGNC:52635]	-
ENSG00000163683	561.487	590.742	1104.69	1135.63	653.816	3420.55	3381.07	3954.1	3264.3	1310.89	809.273	3066.18	0.263935	-1.92162	1.99505e-07	5.76568e-06	SMIM14	4	39546330	39639090	-	6721	protein_coding	small integral membrane protein 14 [Source:HGNC Symbol;Acc:HGNC:27321]	-
ENSG00000158109	751.929	877.909	911.441	993.303	536.54	1893.33	2072.45	1918.75	1884.26	1479.4	814.224	1849.64	0.440207	-1.18357	1.99791e-07	5.76623e-06	TPRG1L	1	3625002	3630127	+	2414	protein_coding	tumor protein p63 regulated 1 like [Source:HGNC Symbol;Acc:HGNC:27007]	-
ENSG00000138944	121.559	188.709	105.998	63.0081	60.9838	12.5624	9.36067	13.7176	8.72341	34.8381	108.052	15.8404	6.82126	2.71038	2.07548e-07	5.98213e-06	SHISAL1	22	44243667	44312851	-	6751	protein_coding	shisa like 1 [Source:HGNC Symbol;Acc:HGNC:29335]	-
ENSG00000054938	86.249	2.73492	68.5023	108.967	119.036	0	1.87213	0	0	4.86113	77.0977	1.34665	57.2514	5.57902	2.08371e-07	5.99788e-06	CHRDL2	11	74696429	74731385	-	3135	protein_coding	chordin like 2 [Source:HGNC Symbol;Acc:HGNC:24168]	-
ENSG00000161929	165.552	105.294	92.2978	459.588	130.763	7.1785	7.48853	8.57351	19.1915	45.3706	190.699	17.5605	10.8595	3.39381	2.08764e-07	6.00121e-06	SCIMP	17	5208961	5234860	-	4208	protein_coding	SLP adaptor and CSK interacting membrane protein [Source:HGNC Symbol;Acc:HGNC:33504]	-
ENSG00000122176	1091.14	739.112	602.82	1014.8	846.736	3650.27	3695.59	3451.69	3407.36	1166.67	858.921	3074.32	0.279386	-1.83923	2.09782e-07	6.02248e-06	FMOD	1	203340628	203351758	-	3401	protein_coding	fibromodulin [Source:HGNC Symbol;Acc:HGNC:3774]	-
ENSG00000251003	40.5197	142.899	33.1695	17.0492	5.27744	0	0	1.7147	0	0.810189	47.7831	0.504978	94.6241	6.30651	2.12499e-07	6.0924e-06	ZFPM2-AS1	8	105546089	106060524	-	2667	processed_transcript	ZFPM2 antisense RNA 1 [Source:HGNC Symbol;Acc:HGNC:50698]	-
ENSG00000167208	180.023	103.243	261.751	632.304	409.295	44.8656	39.3148	32.5793	31.4043	88.3106	317.323	47.2949	6.70946	2.73128	2.19085e-07	6.2729e-06	SNX20	16	50666300	50681353	-	5754	protein_coding	sorting nexin 20 [Source:HGNC Symbol;Acc:HGNC:30390]	-
ENSG00000093072	1015.31	1093.97	701.608	2124.48	1353.37	256.631	232.145	233.199	174.468	540.396	1257.75	287.368	4.37678	2.12565	2.19494e-07	6.27606e-06	ADA2	22	17178790	17258235	-	8704	protein_coding	adenosine deaminase 2 [Source:HGNC Symbol;Acc:HGNC:1839]	-
ENSG00000108813	105.351	24.6143	59.1283	14.8254	28.7327	0	1.87213	0	0	4.05094	46.5304	1.18462	39.2789	4.98561	2.19775e-07	6.27606e-06	DLX4	17	49968970	49974959	+	3644	protein_coding	distal-less homeobox 4 [Source:HGNC Symbol;Acc:HGNC:2917]	Homeobox
ENSG00000117226	1617.31	905.942	1205.64	613.773	456.792	238.685	252.738	253.776	209.362	317.594	959.892	254.431	3.7727	1.91403	2.22808e-07	6.35427e-06	GBP3	1	89006666	89022894	-	4297	protein_coding	guanylate binding protein 3 [Source:HGNC Symbol;Acc:HGNC:4184]	-
ENSG00000111404	2.31541	2.05119	4.32646	7.41271	14.0732	37.6871	46.8033	34.294	36.6383	81.8291	6.03579	47.4504	0.127202	-2.97964	2.24581e-07	6.39643e-06	RERGL	12	18080869	18320107	-	1549	protein_coding	RERG like [Source:HGNC Symbol;Acc:HGNC:26213]	-
ENSG00000112414	244.855	64.9543	180.269	114.156	51.6016	672.984	657.119	744.18	683.915	436.692	131.167	638.978	0.205276	-2.28354	2.26366e-07	6.43878e-06	ADGRG6	6	142301854	142446266	+	8473	protein_coding	adhesion G protein-coupled receptor G6 [Source:HGNC Symbol;Acc:HGNC:13841]	-
ENSG00000151746	241.381	214.691	132.678	117.862	165.36	19.7409	9.36067	5.1441	17.4468	58.3336	174.395	22.0052	7.92515	2.93631	2.26844e-07	6.4439e-06	BICD1	12	32106835	32383633	+	12868	protein_coding	BICD cargo adaptor 1 [Source:HGNC Symbol;Acc:HGNC:1049]	-
ENSG00000011422	887.381	1165.08	4138.26	575.226	794.548	222.533	196.574	241.773	225.064	68.0559	1512.1	190.8	7.92504	2.98864	2.29831e-07	6.52021e-06	PLAUR	19	43646095	43670547	-	4457	protein_coding	plasminogen activator, urokinase receptor [Source:HGNC Symbol;Acc:HGNC:9053]	-
ENSG00000125037	375.675	583.221	630.221	552.247	532.435	1114.46	1082.09	1136.85	975.277	1399.2	534.76	1141.58	0.46844	-1.0955	2.31701e-07	6.56466e-06	EMC3	3	9962537	10011116	-	4270	protein_coding	ER membrane protein complex subunit 3 [Source:HGNC Symbol;Acc:HGNC:23999]	-
ENSG00000113583	1318.63	1073.46	901.346	786.489	823.867	455.835	447.44	512.696	446.638	447.224	980.757	461.967	2.123	1.08657	2.3225e-07	6.57162e-06	C5orf15	5	133955502	133968787	-	2422	protein_coding	chromosome 5 open reading frame 15 [Source:HGNC Symbol;Acc:HGNC:20656]	-
ENSG00000196396	1395.03	1295.67	1569.78	1094.12	1009.75	323.032	250.866	353.228	334.979	708.105	1272.87	394.042	3.23029	1.68712	2.34507e-07	6.62682e-06	PTPN1	20	50510321	50585241	+	4041	protein_coding	protein tyrosine phosphatase, non-receptor type 1 [Source:HGNC Symbol;Acc:HGNC:9642]	-
ENSG00000236882	0.578852	0	18.0269	6.67144	2.93191	272.783	355.705	274.352	279.149	3.24076	5.64183	237.046	0.0238005	-5.40071	2.37585e-07	6.69654e-06	LINC01554	5	95852232	95860133	+	2061	lincRNA	long intergenic non-protein coding RNA 1554 [Source:HGNC Symbol;Acc:HGNC:24687]	-
ENSG00000143851	224.595	177.086	298.526	1372.09	500.77	41.2764	48.6755	56.5851	61.0639	110.186	514.614	63.5573	8.09685	3.00915	2.37593e-07	6.69654e-06	PTPN7	1	202147013	202161588	-	5906	protein_coding	protein tyrosine phosphatase, non-receptor type 7 [Source:HGNC Symbol;Acc:HGNC:9659]	-
ENSG00000204262	6634.23	4625.43	1175.36	2887.99	988.64	215.355	204.063	192.047	162.255	868.522	3262.33	328.448	9.93255	3.30935	2.42607e-07	6.82895e-06	COL5A2	2	189031896	189225312	-	7453	protein_coding	collagen type V alpha 2 chain [Source:HGNC Symbol;Acc:HGNC:2210]	-
ENSG00000237763	0	0	0	0.741271	0	30.5086	43.0591	27.4352	26.1702	0	0.148254	25.4346	0.00582884	-7.12745	2.43587e-07	6.84764e-06	AMY1A	1	103655290	103664554	+	2505	protein_coding	amylase, alpha 1A (salivary) [Source:HGNC Symbol;Acc:HGNC:474]	-
ENSG00000137960	19.1021	5.46984	55.5229	31.8747	26.9736	240.48	177.853	174.9	198.894	92.3615	27.7886	176.897	0.157089	-2.67047	2.44915e-07	6.87604e-06	GIPC2	1	77979542	78138449	+	3973	protein_coding	GIPC PDZ domain containing family member 2 [Source:HGNC Symbol;Acc:HGNC:18177]	-
ENSG00000198157	38.7831	19.1444	62.0126	25.9445	77.4025	211.766	179.725	236.629	195.404	142.593	44.6574	193.223	0.231118	-2.10937	2.48031e-07	6.9545e-06	HMGN5	X	81113701	81201942	-	2416	protein_coding	high mobility group nucleosome binding domain 5 [Source:HGNC Symbol;Acc:HGNC:8013]	-
ENSG00000271420	3.47311	1.36746	1.44215	1.48254	2.93191	39.4817	43.0591	56.5851	19.1915	3.24076	2.13944	32.3116	0.0662125	-3.88024	2.50063e-07	6.99661e-06	AL109936.2	1	23378380	23379029	-	650	lincRNA	novel transcript	-
ENSG00000105810	1144.97	2395.79	806.885	513.701	715.973	236.89	181.597	252.061	226.809	306.251	1115.46	240.722	4.63383	2.21066	2.50179e-07	6.99661e-06	CDK6	7	92604921	92836594	-	12260	protein_coding	cyclin dependent kinase 6 [Source:HGNC Symbol;Acc:HGNC:1777]	-
ENSG00000182676	57.3064	2.73492	3.60538	30.3921	137.213	0	0	0	0	0	46.2504	0	#DIV/0!	7.3701	2.52311e-07	7.04713e-06	PPP1R27	17	81833492	81835050	-	1449	protein_coding	protein phosphatase 1 regulatory subunit 27 [Source:HGNC Symbol;Acc:HGNC:16813]	-
ENSG00000072778	1836.7	1722.31	2366.57	3234.17	2018.33	4838.31	4893.76	4722.29	5603.92	5136.6	2235.62	5038.97	0.443665	-1.17259	2.52983e-07	7.05679e-06	ACADVL	17	7217125	7225273	+	4865	protein_coding	acyl-CoA dehydrogenase very long chain [Source:HGNC Symbol;Acc:HGNC:92]	-
ENSG00000124875	8.68278	117.601	546.576	43.735	148.355	7.1785	0	3.4294	1.74468	12.1528	172.99	4.90108	35.2963	5.07419	2.54129e-07	7.07964e-06	CXCL6	4	73836497	73849064	+	2183	protein_coding	C-X-C motif chemokine ligand 6 [Source:HGNC Symbol;Acc:HGNC:10643]	-
ENSG00000177133	13.8925	2.73492	10.0951	13.3429	9.9685	41.2764	73.0132	54.8704	64.5532	29.1668	10.0068	52.576	0.19033	-2.38005	2.5571e-07	7.11453e-06	LINC00982	1	3059615	3068437	-	5600	antisense	long intergenic non-protein coding RNA 982 [Source:HGNC Symbol;Acc:HGNC:48664]	-
ENSG00000237505	1.73656	2.05119	2.88431	2.96508	2.34553	62.8119	76.7575	90.8792	57.5745	0	2.39653	57.6046	0.0416032	-4.58708	2.5802e-07	7.16959e-06	PKN2-AS1	1	87620803	88685204	-	13878	antisense	PKN2 antisense RNA 1 [Source:HGNC Symbol;Acc:HGNC:50597]	-
ENSG00000187116	37.6254	34.1865	238.676	42.9937	58.0518	3.58925	5.6164	3.4294	1.74468	12.1528	82.3068	5.30651	15.5105	3.86991	2.63139e-07	7.3015e-06	LILRA5	19	54307070	54313139	-	1760	protein_coding	leukocyte immunoglobulin like receptor A5 [Source:HGNC Symbol;Acc:HGNC:16309]	-
ENSG00000164850	47.4659	30.7678	36.0538	76.3509	34.5966	188.436	248.994	214.338	209.362	77.7781	45.047	187.781	0.239891	-2.0563	2.63442e-07	7.3015e-06	GPER1	7	1082208	1093815	+	3149	protein_coding	G protein-coupled estrogen receptor 1 [Source:HGNC Symbol;Acc:HGNC:4485]	-
ENSG00000160111	55.5698	24.6143	118.257	242.396	35.1829	1575.68	1780.4	1712.99	1592.89	90.7412	95.2039	1350.54	0.0704932	-3.827	2.63924e-07	7.30549e-06	CPAMD8	19	16892947	17026815	-	10199	protein_coding	C3 and PZP like, alpha-2-macroglobulin domain containing 8 [Source:HGNC Symbol;Acc:HGNC:23228]	-
ENSG00000198932	28.9426	21.8793	63.4548	74.8684	72.7114	278.167	217.167	236.629	197.149	156.366	52.3713	217.096	0.241236	-2.05071	2.64878e-07	7.32254e-06	GPRASP1	X	102651366	102659083	+	6340	protein_coding	G protein-coupled receptor associated sorting protein 1 [Source:HGNC Symbol;Acc:HGNC:24834]	-
ENSG00000137673	3883.52	588.007	1023.93	954.016	474.97	227.917	179.725	212.623	200.638	131.251	1384.89	190.431	7.2724	2.86369	2.66438e-07	7.35518e-06	MMP7	11	102520508	102530753	-	2323	protein_coding	matrix metallopeptidase 7 [Source:HGNC Symbol;Acc:HGNC:7174]	-
ENSG00000240038	58.4641	28.7166	46.87	105.261	55.1199	305.086	230.272	250.346	334.979	127.2	58.8862	249.577	0.235944	-2.0818	2.67044e-07	7.35518e-06	AMY2B	1	103553815	103579534	+	7491	protein_coding	amylase, alpha 2B (pancreatic) [Source:HGNC Symbol;Acc:HGNC:478]	-
ENSG00000183172	311.423	274.859	783.09	475.896	442.132	1441.08	1529.53	1574.1	1732.47	1093.75	457.48	1474.19	0.310327	-1.68809	2.67078e-07	7.35518e-06	SMDT1	22	42079691	42084284	+	1731	protein_coding	single-pass membrane protein with aspartate rich tail 1 [Source:HGNC Symbol;Acc:HGNC:25055]	-
ENSG00000112357	75.2508	62.9031	106.719	73.3859	71.5386	407.38	402.509	464.684	418.724	88.3106	77.9596	356.321	0.21879	-2.19003	2.71455e-07	7.45701e-06	PEX7	6	136822564	136913937	+	1835	protein_coding	peroxisomal biogenesis factor 7 [Source:HGNC Symbol;Acc:HGNC:8860]	-
ENSG00000165168	1494.02	1098.07	778.763	2389.86	1689.95	87.9366	123.561	80.591	141.319	542.827	1490.13	195.247	7.63204	2.92558	2.71465e-07	7.45701e-06	CYBB	X	37780011	37813461	+	4423	protein_coding	cytochrome b-245 beta chain [Source:HGNC Symbol;Acc:HGNC:2578]	-
ENSG00000159173	837.02	66.3218	17.3058	459.588	1307.05	23.3301	24.3377	24.0058	43.617	23.4955	537.456	27.7572	19.3627	4.27692	2.73752e-07	7.51032e-06	TNNI1	1	201403768	201429866	-	7524	protein_coding	troponin I1, slow skeletal type [Source:HGNC Symbol;Acc:HGNC:11945]	-
ENSG00000236481	13.3136	12.3071	27.4009	48.9239	31.0783	0	0	0	0	1.62038	26.6048	0.324076	82.0943	5.49375	2.7522e-07	7.54104e-06	LINC02195	16	26584755	26594813	-	294	lincRNA	long intergenic non-protein coding RNA 2195 [Source:HGNC Symbol;Acc:HGNC:53058]	-
ENSG00000151651	500.128	197.598	1432.06	981.443	494.32	69.9904	84.246	87.4498	73.2766	208.219	721.11	104.636	6.89158	2.77723	2.7593e-07	7.55093e-06	ADAM8	10	133262403	133276868	-	4780	protein_coding	ADAM metallopeptidase domain 8 [Source:HGNC Symbol;Acc:HGNC:215]	-
ENSG00000272808	10.4193	2.05119	19.4691	4.44763	1.75915	95.1151	159.131	150.894	162.255	11.3426	7.62928	115.748	0.065913	-3.9236	2.79612e-07	7.64202e-06	AC015712.6	15	100849831	100876836	+	8164	processed_transcript	novel transcript	-
ENSG00000143119	1249.16	861.499	1160.93	3428.38	1335.78	143.57	110.456	144.035	122.128	560.651	1607.15	216.168	7.43474	2.88881	2.82606e-07	7.71411e-06	CD53	1	110871188	110899928	+	2152	protein_coding	CD53 molecule [Source:HGNC Symbol;Acc:HGNC:1686]	-
ENSG00000146090	0	0.683729	7.93185	3.70636	1.17276	53.8387	61.7804	46.2969	75.0213	9.72227	2.69894	49.3319	0.0547098	-4.21584	2.86516e-07	7.81099e-06	RASGEF1C	5	180100791	180209153	-	2961	protein_coding	RasGEF domain family member 1C [Source:HGNC Symbol;Acc:HGNC:27400]	-
ENSG00000122824	8.10393	1.36746	9.374	14.0842	11.1413	37.6871	50.5476	46.2969	40.1277	57.5234	8.81416	46.4365	0.189811	-2.40534	2.91555e-07	7.93837e-06	NUDT10	X	51332231	51337525	+	2054	protein_coding	nudix hydrolase 10 [Source:HGNC Symbol;Acc:HGNC:17621]	-
ENSG00000100151	256.432	290.585	345.396	349.139	233.38	769.894	735.748	663.589	970.043	485.303	294.986	724.916	0.406925	-1.29615	2.9351e-07	7.98157e-06	PICK1	22	38056311	38075701	+	4371	protein_coding	protein interacting with PRKCA 1 [Source:HGNC Symbol;Acc:HGNC:9394]	-
ENSG00000002549	3573.83	2181.1	1712.56	3714.51	2161.99	672.984	709.539	745.895	765.915	1309.27	2668.8	840.72	3.17442	1.66502	2.98666e-07	8.11156e-06	LAP3	4	17577192	17607972	+	3785	protein_coding	leucine aminopeptidase 3 [Source:HGNC Symbol;Acc:HGNC:18449]	-
ENSG00000184349	57.3064	79.9963	104.556	85.2462	100.271	235.096	166.62	210.908	188.426	209.839	85.4753	202.178	0.422773	-1.24433	3.01857e-07	8.18796e-06	EFNA5	5	107376889	107670895	-	5703	protein_coding	ephrin A5 [Source:HGNC Symbol;Acc:HGNC:3225]	-
ENSG00000125851	0	0	8.65292	4.44763	2.93191	32.3032	43.0591	48.0116	48.8511	45.3706	3.20649	43.5191	0.0736801	-3.78791	3.02784e-07	8.1997e-06	PCSK2	20	17226107	17484578	+	7078	protein_coding	proprotein convertase subtilisin/kexin type 2 [Source:HGNC Symbol;Acc:HGNC:8744]	-
ENSG00000056998	27.2061	4.10238	46.87	51.889	8.79573	443.272	507.348	488.69	507.702	30.7872	27.7726	395.56	0.0702109	-3.83337	3.03051e-07	8.1997e-06	GYG2	X	2828788	2882820	+	3655	protein_coding	glycogenin 2 [Source:HGNC Symbol;Acc:HGNC:4700]	-
ENSG00000187699	32.4157	69.0567	66.3391	60.7842	65.6748	339.184	286.436	387.523	319.277	73.7272	58.8541	281.229	0.209274	-2.2543	3.03426e-07	8.1997e-06	C2orf88	2	189879609	190203484	+	5997	protein_coding	chromosome 2 open reading frame 88 [Source:HGNC Symbol;Acc:HGNC:28191]	-
ENSG00000258227	207.808	64.9543	203.344	75.6097	82.0935	25.1247	18.7213	10.2882	6.97873	31.5974	126.762	18.5421	6.83644	2.74654	3.11367e-07	8.4038e-06	CLEC5A	7	141927357	141947007	-	4129	protein_coding	C-type lectin domain containing 5A [Source:HGNC Symbol;Acc:HGNC:2054]	-
ENSG00000083857	2746.08	1877.52	1383.03	448.469	596.937	170.489	179.725	161.182	136.085	409.145	1410.41	211.325	6.6741	2.73508	3.12884e-07	8.42936e-06	FAT1	4	186587783	186726722	-	16177	protein_coding	FAT atypical cadherin 1 [Source:HGNC Symbol;Acc:HGNC:3595]	-
ENSG00000104064	284.795	423.912	418.225	261.669	293.191	123.829	108.584	159.467	118.638	162.848	336.358	134.673	2.49759	1.31419	3.13093e-07	8.42936e-06	GABPB1	15	50275392	50355408	-	5677	protein_coding	GA binding protein transcription factor subunit beta 1 [Source:HGNC Symbol;Acc:HGNC:4074]	Others
ENSG00000257743	0	0	0.721077	0	0.586382	69.9904	44.9312	15.4323	48.8511	0	0.261492	35.841	0.00729589	-7.04778	3.15663e-07	8.48801e-06	MGAM2	7	142111749	142222324	+	8162	protein_coding	maltase-glucoamylase 2 (putative) [Source:HGNC Symbol;Acc:HGNC:28101]	-
ENSG00000134323	15.629	3.41865	9.374	15.5667	35.7693	262.015	260.227	173.185	326.255	14.5834	15.9515	207.253	0.0769664	-3.6937	3.16757e-07	8.50686e-06	MYCN	2	15940564	15947007	+	2602	protein_coding	MYCN proto-oncogene, bHLH transcription factor [Source:HGNC Symbol;Acc:HGNC:7559]	bHLH
ENSG00000100911	2148.7	2410.83	2081.03	3264.56	1950.89	1211.37	1123.28	1075.12	1212.55	1192.6	2371.2	1162.98	2.03889	1.02755	3.18486e-07	8.5427e-06	PSME2	14	24143362	24147570	-	3582	protein_coding	proteasome activator subunit 2 [Source:HGNC Symbol;Acc:HGNC:9569]	-
ENSG00000130733	316.053	290.585	429.041	591.534	296.123	2026.13	2347.66	2189.67	2348.34	445.604	384.667	1871.48	0.205542	-2.28226	3.19708e-07	8.56485e-06	YIPF2	19	10922185	10928681	-	2518	protein_coding	Yip1 domain family member 2 [Source:HGNC Symbol;Acc:HGNC:28476]	-
ENSG00000237238	2.31541	4.78611	12.2583	1.48254	2.34553	34.0979	29.9541	48.0116	24.4255	40.5094	4.63758	35.3997	0.131006	-2.95385	3.21252e-07	8.59557e-06	BMS1P10	9	63299453	63385117	-	1596	transcribed_unprocessed_pseudogene	BMS1, ribosome biogenesis factor pseudogene 10 [Source:HGNC Symbol;Acc:HGNC:49154]	-
ENSG00000267390	9.26164	4.10238	12.2583	14.0842	17.0051	123.829	93.6067	102.882	75.0213	16.2038	11.3423	82.3086	0.137802	-2.8505	3.28631e-07	8.78214e-06	AC036176.1	18	63367328	63381629	+	785	antisense	novel transcript, antisense to KDSR	-
ENSG00000163623	2.31541	6.83729	6.48969	2.96508	3.51829	46.6602	26.2099	73.7322	31.4043	10.5325	4.42515	37.7078	0.117354	-3.08742	3.37392e-07	9.00516e-06	NKX6-1	4	84491987	84498450	-	3086	protein_coding	NK6 homeobox 1 [Source:HGNC Symbol;Acc:HGNC:7839]	Homeobox
ENSG00000163840	2171.27	2832.01	1191.94	1486.99	1667.08	610.172	477.394	521.269	498.979	904.981	1869.86	602.559	3.1032	1.63189	3.41639e-07	9.10728e-06	DTX3L	3	122564238	122575203	+	5868	protein_coding	deltex E3 ubiquitin ligase 3L [Source:HGNC Symbol;Acc:HGNC:30323]	-
ENSG00000180347	1.1577	0	31.0063	14.8254	4.10468	538.387	524.197	588.143	408.255	8.10189	10.2188	413.417	0.024718	-5.3431	3.42475e-07	9.11835e-06	ITPRID1	7	31514071	31658720	+	7246	protein_coding	ITPR interacting domain containing 1 [Source:HGNC Symbol;Acc:HGNC:27363]	-
ENSG00000169738	291.742	1057.05	660.506	792.419	652.643	3714.87	4165.5	3432.83	3778.98	1075.12	690.871	3233.46	0.213663	-2.22646	3.45231e-07	9.18043e-06	DCXR	17	82035136	82037732	-	1902	protein_coding	dicarbonyl and L-xylulose reductase [Source:HGNC Symbol;Acc:HGNC:18985]	-
ENSG00000100626	43.9928	2.05119	53.3597	47.4414	42.2195	306.881	342.6	368.661	317.532	168.519	37.8129	300.839	0.125692	-2.99106	3.47154e-07	9.22025e-06	GALNT16	14	69259277	69357033	+	10802	protein_coding	polypeptide N-acetylgalactosaminyltransferase 16 [Source:HGNC Symbol;Acc:HGNC:23233]	-
ENSG00000237989	53.2544	32.819	50.4754	94.8827	18.7642	10.7677	3.74427	0	5.23404	4.86113	50.0392	4.92144	10.1676	3.35008	3.52424e-07	9.34874e-06	LINC01679	21	43358147	43362349	-	2798	lincRNA	long intergenic non-protein coding RNA 1679 [Source:HGNC Symbol;Acc:HGNC:52469]	-
ENSG00000170542	297.53	593.477	635.269	670.109	666.13	44.8656	59.9083	65.1587	75.0213	245.487	572.503	98.0882	5.83661	2.53076	3.55731e-07	9.42492e-06	SERPINB9	6	2887266	2903280	-	4118	protein_coding	serpin family B member 9 [Source:HGNC Symbol;Acc:HGNC:8955]	-
ENSG00000183010	362.362	222.896	428.32	478.861	281.463	2828.33	3004.77	2927	3204.98	261.691	354.78	2445.35	0.145083	-2.78486	3.56712e-07	9.43935e-06	PYCR1	17	81932384	81942412	-	2886	protein_coding	pyrroline-5-carboxylate reductase 1 [Source:HGNC Symbol;Acc:HGNC:9721]	-
ENSG00000281097	3.47311	1.36746	0	1.48254	0	26.9194	46.8033	8.57351	13.9575	23.4955	1.26462	23.9498	0.052803	-4.21534	3.58097e-07	9.46443e-06	LINC01395	11	129612116	129617269	-	982	lincRNA	long intergenic non-protein coding RNA 1395 [Source:NCBI gene;Acc:101929557]	-
ENSG00000131389	872.33	631.766	994.365	787.971	1151.07	118.445	116.072	104.597	151.787	431.831	887.5	184.546	4.80909	2.25728	3.58785e-07	9.47104e-06	SLC6A6	3	14402576	14489349	+	8254	protein_coding	solute carrier family 6 member 6 [Source:HGNC Symbol;Acc:HGNC:11052]	-
ENSG00000128656	363.519	402.033	140.61	350.621	255.076	102.294	93.6067	89.1645	92.4681	105.325	302.372	96.5715	3.13107	1.64482	3.6002e-07	9.49208e-06	CHN1	2	174799363	175005369	-	4971	protein_coding	chimerin 1 [Source:HGNC Symbol;Acc:HGNC:1943]	-
ENSG00000158050	244.855	73.8428	640.316	1236.44	282.05	32.3032	80.5017	34.294	15.7021	61.5744	495.501	44.8751	11.0418	3.46174	3.62559e-07	9.54738e-06	DUSP2	2	96143166	96145440	-	1932	protein_coding	dual specificity phosphatase 2 [Source:HGNC Symbol;Acc:HGNC:3068]	-
ENSG00000203706	31.8369	30.0841	46.87	25.2032	26.9736	222.533	196.574	205.764	207.617	34.0279	32.1936	173.303	0.185764	-2.42422	3.65516e-07	9.61356e-06	SERTAD4-AS1	1	210231456	210234047	-	1004	antisense	SERTAD4 antisense RNA 1 [Source:HGNC Symbol;Acc:HGNC:32019]	-
ENSG00000100116	142.398	207.854	118.978	128.981	144.836	599.405	623.42	644.728	565.277	196.876	148.609	525.941	0.282559	-1.82108	3.67824e-07	9.65227e-06	GCAT	22	37807905	37817176	+	2104	protein_coding	glycine C-acetyltransferase [Source:HGNC Symbol;Acc:HGNC:4188]	-
ENSG00000147576	4.05197	13.6746	18.0269	22.2381	12.314	170.489	102.967	140.606	116.894	19.4445	14.0611	110.08	0.127735	-2.96981	3.6788e-07	9.65227e-06	ADHFE1	8	66432486	66468907	+	3384	protein_coding	alcohol dehydrogenase, iron containing 1 [Source:HGNC Symbol;Acc:HGNC:16354]	-
ENSG00000124780	10.9982	10.9397	5.04754	5.93017	7.62297	34.0979	41.1869	54.8704	48.8511	18.6343	8.10771	39.5281	0.205112	-2.25942	3.71665e-07	9.72279e-06	KCNK17	6	39299001	39314553	-	2172	protein_coding	potassium two pore domain channel subfamily K member 17 [Source:HGNC Symbol;Acc:HGNC:14465]	-
ENSG00000074370	377.412	329.558	2692.5	4300.11	1239.61	38155.5	39138.8	38318.4	40291.7	1400.82	1787.84	31461.1	0.0568271	-4.13731	3.7175e-07	9.72279e-06	ATP2A3	17	3923870	3964464	-	6893	protein_coding	ATPase sarcoplasmic/endoplasmic reticulum Ca2+ transporting 3 [Source:HGNC Symbol;Acc:HGNC:813]	-
ENSG00000127884	670.89	737.744	1523.64	1623.38	1137.58	4588.86	4796.41	4595.4	5063.07	1984.96	1138.65	4205.74	0.270737	-1.88495	3.72253e-07	9.72279e-06	ECHS1	10	133362480	133373689	-	1617	protein_coding	enoyl-CoA hydratase, short chain 1 [Source:HGNC Symbol;Acc:HGNC:3151]	-
ENSG00000166743	15.0502	1.36746	13.7005	10.3778	5.86382	86.142	116.072	65.1587	87.2341	22.6853	9.27194	75.4585	0.122875	-3.01711	3.72364e-07	9.72279e-06	ACSM1	16	20623237	20698890	-	2871	protein_coding	acyl-CoA synthetase medium chain family member 1 [Source:HGNC Symbol;Acc:HGNC:18049]	-
ENSG00000170801	2142.33	706.976	727.567	1910.26	728.873	314.059	318.263	246.917	359.404	249.538	1243.2	297.636	4.17691	2.06328	3.74383e-07	9.76374e-06	HTRA3	4	8269765	8307111	+	3321	protein_coding	HtrA serine peptidase 3 [Source:HGNC Symbol;Acc:HGNC:30406]	-
ENSG00000204287	37631.2	10617.6	14529	49018.8	19492.5	4920.86	4670.97	4406.78	4482.09	8404.9	26257.8	5377.12	4.88325	2.28772	3.86053e-07	1.0056e-05	HLA-DRA	6	32439842	32445046	+	1280	protein_coding	major histocompatibility complex, class II, DR alpha [Source:HGNC Symbol;Acc:HGNC:4947]	-
ENSG00000137101	166.709	79.9963	43.9857	243.878	99.0986	14.357	9.36067	15.4323	12.2128	34.8381	126.734	17.2402	7.35107	2.83566	3.88656e-07	1.01116e-05	CD72	9	35609533	35646810	-	3386	protein_coding	CD72 molecule [Source:HGNC Symbol;Acc:HGNC:1696]	-
ENSG00000184414	1.1577	0	1.44215	0.741271	0	12.5624	44.9312	15.4323	38.383	3.24076	0.668226	22.9099	0.0291675	-5.10093	3.95297e-07	1.0272e-05	IRS3P	7	100570131	100571136	+	1006	processed_pseudogene	insulin receptor substrate 3, pseudogene [Source:HGNC Symbol;Acc:HGNC:6127]	-
ENSG00000147509	124.453	123.755	125.467	16.308	1.75915	0	0	1.7147	0	2.43057	78.3486	0.829054	94.5036	6.31259	4.04236e-07	1.04917e-05	RGS20	8	53851808	53959303	+	3192	protein_coding	regulator of G protein signaling 20 [Source:HGNC Symbol;Acc:HGNC:14600]	-
ENSG00000178752	50.939	82.0475	28.122	16.308	34.0102	1.79462	0	0	1.74468	6.48151	42.2853	2.00416	21.0987	4.13395	4.06334e-07	1.05335e-05	ERFE	2	238158982	238168900	+	3572	protein_coding	erythroferrone [Source:HGNC Symbol;Acc:HGNC:26727]	-
ENSG00000120063	976.524	1374.98	977.059	843.567	1094.78	168.695	192.83	252.061	223.319	567.942	1053.38	280.969	3.74909	1.90048	4.15716e-07	1.07639e-05	GNA13	17	65010715	65056839	-	5104	protein_coding	G protein subunit alpha 13 [Source:HGNC Symbol;Acc:HGNC:4381]	-
ENSG00000131686	7.52508	4.10238	6.48969	0	0	89.7312	192.83	174.9	134.34	4.05094	3.62343	119.17	0.0304055	-5.03472	4.22812e-07	1.09345e-05	CA6	1	8945867	8975092	+	2662	protein_coding	carbonic anhydrase 6 [Source:HGNC Symbol;Acc:HGNC:1380]	-
ENSG00000110852	360.046	970.212	560.277	751.649	476.729	157.927	87.9903	102.882	62.8085	251.969	623.783	132.715	4.70015	2.22455	4.26473e-07	1.1016e-05	CLEC2B	12	9852984	9870136	-	2638	protein_coding	C-type lectin domain family 2 member B [Source:HGNC Symbol;Acc:HGNC:2053]	-
ENSG00000171302	1199.38	546.3	950.379	965.135	892.474	2367.11	2375.74	2256.55	2433.83	1687.62	910.734	2224.17	0.409471	-1.28766	4.30792e-07	1.11143e-05	CANT1	17	78991717	79009867	-	4421	protein_coding	calcium activated nucleotidase 1 [Source:HGNC Symbol;Acc:HGNC:19721]	-
ENSG00000075618	4090.75	5989.47	5270.35	2510.69	2219.46	376.871	402.509	433.819	474.553	1680.33	4016.14	673.617	5.96206	2.5738	4.35785e-07	1.12114e-05	FSCN1	7	5592823	5606655	+	3692	protein_coding	fascin actin-bundling protein 1 [Source:HGNC Symbol;Acc:HGNC:11148]	-
ENSG00000160972	243.697	147.002	452.115	335.055	254.49	1852.05	2063.09	1882.74	2029.06	314.353	286.472	1628.26	0.175937	-2.50659	4.35839e-07	1.12114e-05	PPP1R16A	8	144477969	144502121	+	5414	protein_coding	protein phosphatase 1 regulatory subunit 16A [Source:HGNC Symbol;Acc:HGNC:14941]	-
ENSG00000066336	1135.71	611.254	1763.75	2085.94	980.431	122.034	177.853	128.603	150.043	525.813	1315.42	220.869	5.95564	2.56866	4.3611e-07	1.12114e-05	SPI1	11	47354860	47378576	-	2069	protein_coding	Spi-1 proto-oncogene [Source:HGNC Symbol;Acc:HGNC:11241]	ETS
ENSG00000013810	761.191	436.219	504.754	909.54	748.81	116.651	110.456	101.167	102.936	329.747	672.103	152.191	4.41617	2.13299	4.387e-07	1.12646e-05	TACC3	4	1721490	1745176	+	6528	protein_coding	transforming acidic coiled-coil containing protein 3 [Source:HGNC Symbol;Acc:HGNC:11524]	-
ENSG00000256039	28.9426	29.4004	21.6323	120.086	61.5701	3.58925	1.87213	8.57351	5.23404	5.67132	52.3263	4.98805	10.4903	3.36877	4.40361e-07	1.12939e-05	LINC02446	12	10553363	10558049	+	868	lincRNA	long intergenic non-protein coding RNA 2446 [Source:HGNC Symbol;Acc:HGNC:53378]	-
ENSG00000198502	228.647	2228.96	3278.02	4502.48	291.432	181.257	183.469	133.747	94.2128	265.742	2105.91	171.686	12.2661	3.61519	4.41279e-07	1.1304e-05	HLA-DRB5	6	32517343	32530287	-	1260	protein_coding	major histocompatibility complex, class II, DR beta 5 [Source:HGNC Symbol;Acc:HGNC:4953]	-
ENSG00000185482	345.575	45.1261	42.5435	212.745	388.185	16.1516	18.7213	8.57351	10.4681	36.4585	206.835	18.0746	11.4434	3.49192	4.41832e-07	1.13048e-05	STAC3	12	57243453	57251193	-	2096	protein_coding	SH3 and cysteine rich domain 3 [Source:HGNC Symbol;Acc:HGNC:28423]	-
ENSG00000167642	2409.18	2767.74	4066.15	2425.44	2563.66	7576.91	8428.34	8218.56	10419.2	4432.54	2846.44	7815.12	0.364222	-1.45699	4.46769e-07	1.14177e-05	SPINT2	19	38244035	38292614	+	5199	protein_coding	serine peptidase inhibitor, Kunitz type 2 [Source:HGNC Symbol;Acc:HGNC:11247]	-
ENSG00000117009	61.3583	25.298	20.1902	71.162	32.8374	0	0	0	6.97873	4.86113	42.1692	2.36797	17.8081	4.01823	4.48743e-07	1.14546e-05	KMO	1	241532134	241595642	+	5946	protein_coding	kynurenine 3-monooxygenase [Source:HGNC Symbol;Acc:HGNC:6381]	-
ENSG00000184613	54.991	1495.32	219.207	372.859	290.846	10.7677	5.6164	0	5.23404	55.0928	486.644	15.3422	31.7193	4.94874	4.51498e-07	1.15113e-05	NELL2	12	44508275	44921848	-	6424	protein_coding	neural EGFL like 2 [Source:HGNC Symbol;Acc:HGNC:7751]	-
ENSG00000179934	15.629	34.1865	20.9112	28.9096	41.6331	0	0	0	0	3.24076	28.2539	0.648151	43.5915	4.79527	4.62588e-07	1.17562e-05	CCR8	3	39329706	39333511	+	1318	protein_coding	C-C motif chemokine receptor 8 [Source:HGNC Symbol;Acc:HGNC:1609]	-
ENSG00000204264	3708.13	2027.26	2081.75	3787.15	1889.32	726.823	761.958	780.189	902	1297.92	2698.72	893.779	3.01945	1.59308	4.62636e-07	1.17562e-05	PSMB8	6	32840717	32844703	-	2997	protein_coding	proteasome subunit beta 8 [Source:HGNC Symbol;Acc:HGNC:9545]	-
ENSG00000135636	749.035	323.404	527.107	434.385	374.698	107.677	119.817	85.7351	106.426	233.334	481.726	130.598	3.68862	1.87346	4.6273e-07	1.17562e-05	DYSF	2	71453722	71686768	+	8386	protein_coding	dysferlin [Source:HGNC Symbol;Acc:HGNC:3097]	-
ENSG00000185338	288.847	588.007	444.904	1444	602.215	73.5796	58.0361	85.7351	57.5745	230.904	673.594	101.166	6.65832	2.72491	4.63428e-07	1.17601e-05	SOCS1	16	11254405	11256200	-	1796	protein_coding	suppressor of cytokine signaling 1 [Source:HGNC Symbol;Acc:HGNC:19383]	-
ENSG00000178585	232.699	650.227	693.676	463.295	476.729	1430.32	1447.16	1510.65	1432.38	1477.78	503.325	1459.66	0.344824	-1.53646	4.6461e-07	1.17763e-05	CTNNBIP1	1	9848276	9910336	-	3339	protein_coding	catenin beta interacting protein 1 [Source:HGNC Symbol;Acc:HGNC:16913]	-
ENSG00000283098	0	6.83729	49.7543	28.9096	15.8323	376.871	350.089	348.084	406.511	144.214	20.2667	325.154	0.0623296	-4.00709	4.66691e-07	1.1809e-05	AL132857.2	14	36320753	36656163	+	1737	bidirectional_promoter_lncRNA	novel transcript	-
ENSG00000128713	23.7329	103.927	25.2377	1.48254	41.0468	0	0	0	0	0.810189	39.0854	0.162038	241.211	6.55205	4.66991e-07	1.1809e-05	HOXD11	2	176104216	176109754	+	2110	protein_coding	homeobox D11 [Source:HGNC Symbol;Acc:HGNC:5134]	Homeobox
ENSG00000164411	30.6792	25.9817	18.748	18.5318	38.7012	1.79462	5.6164	3.4294	1.74468	0	26.5284	2.51702	10.5396	3.60183	4.71189e-07	1.19012e-05	GJB7	6	87282978	87329278	-	2729	protein_coding	gap junction protein beta 7 [Source:HGNC Symbol;Acc:HGNC:16690]	-
ENSG00000171199	0	0	0	0	0	21.5355	29.9541	25.7205	17.4468	0	0	18.9314	0	-7.27744	4.82176e-07	1.21645e-05	OPRPN	4	70397882	70410194	+	1096	protein_coding	opiorphin prepropeptide [Source:HGNC Symbol;Acc:HGNC:17279]	-
ENSG00000135362	243.697	110.764	197.575	460.329	246.867	43.071	50.5476	42.8675	88.9788	64.8151	251.846	58.056	4.33799	2.11379	4.8615e-07	1.22505e-05	PRR5L	11	36296288	36465204	+	6616	protein_coding	proline rich 5 like [Source:HGNC Symbol;Acc:HGNC:25878]	-
ENSG00000183569	31.8369	23.2468	32.4485	38.5461	14.6596	114.856	132.921	142.32	92.4681	54.2827	28.1476	107.37	0.262156	-1.927	4.94637e-07	1.24499e-05	SERHL2	22	42553617	42574382	+	2821	protein_coding	serine hydrolase like 2 [Source:HGNC Symbol;Acc:HGNC:29446]	-
ENSG00000180730	134.294	76.5777	32.4485	60.043	172.396	8.97312	18.7213	18.8617	17.4468	15.3936	95.1518	15.8793	5.99219	2.58632	4.95555e-07	1.24585e-05	SHISA2	13	26044597	26051031	-	2860	protein_coding	shisa family member 2 [Source:HGNC Symbol;Acc:HGNC:20366]	-
ENSG00000182362	94.3529	58.117	122.583	99.3303	89.1301	285.345	303.286	349.799	303.575	149.075	92.7027	278.216	0.333204	-1.58205	4.98081e-07	1.25075e-05	YBEY	21	46286337	46297751	+	1807	protein_coding	ybeY metalloendoribonuclease [Source:HGNC Symbol;Acc:HGNC:1299]	-
ENSG00000180209	373.939	1.36746	7.21077	272.788	296.123	3.58925	7.48853	6.85881	3.48936	3.24076	190.286	4.93334	38.5713	5.28511	5.07882e-07	1.27209e-05	MYLPF	16	30370934	30377991	+	1119	protein_coding	myosin light chain, phosphorylatable, fast skeletal muscle [Source:HGNC Symbol;Acc:HGNC:29824]	-
ENSG00000104783	217.648	57.4333	763.62	592.276	125.486	6632.93	7548.44	6858.81	7915.62	213.08	351.293	5833.78	0.060217	-4.05382	5.08045e-07	1.27209e-05	KCNN4	19	43766533	43781261	-	3408	protein_coding	potassium calcium-activated channel subfamily N member 4 [Source:HGNC Symbol;Acc:HGNC:6293]	-
ENSG00000188959	1.1577	9.57221	79.3185	34.0985	5.27744	619.146	537.302	543.56	446.638	132.061	25.8849	455.741	0.0567972	-4.14118	5.08342e-07	1.27209e-05	C9orf152	9	110190048	110208189	-	2947	protein_coding	chromosome 9 open reading frame 152 [Source:HGNC Symbol;Acc:HGNC:31455]	-
ENSG00000204764	3.47311	6.83729	20.1902	5.1889	2.34553	91.5259	82.3739	101.167	75.0213	16.2038	7.607	73.2584	0.103838	-3.27324	5.09138e-07	1.27261e-05	RANBP17	5	170861870	171300015	+	10965	protein_coding	RAN binding protein 17 [Source:HGNC Symbol;Acc:HGNC:14428]	-
ENSG00000189129	182.338	19.1444	173.058	237.948	156.564	809.376	885.519	790.477	846.171	1306.83	153.811	927.675	0.165802	-2.59293	5.12196e-07	1.27878e-05	PLAC9	10	80131682	80145359	+	1240	protein_coding	placenta specific 9 [Source:HGNC Symbol;Acc:HGNC:19255]	-
ENSG00000175895	617.635	893.634	540.808	601.171	497.252	195.614	131.049	156.038	143.064	340.279	630.1	193.209	3.26124	1.69736	5.15523e-07	1.28431e-05	PLEKHF2	8	95133804	95156684	+	3137	protein_coding	pleckstrin homology and FYVE domain containing 2 [Source:HGNC Symbol;Acc:HGNC:20757]	-
ENSG00000160255	2687.03	1545.23	2414.17	6763.36	2338.49	376.871	297.669	276.067	403.021	1159.38	3149.66	502.602	6.2667	2.64549	5.15955e-07	1.28431e-05	ITGB2	21	44885953	44931989	-	6797	protein_coding	integrin subunit beta 2 [Source:HGNC Symbol;Acc:HGNC:6155]	-
ENSG00000198648	321.842	889.532	832.123	497.393	361.798	3318.26	3188.24	3156.77	3519.02	852.319	580.538	2806.92	0.206824	-2.27343	5.16194e-07	1.28431e-05	STK39	2	167954020	168248141	-	4247	protein_coding	serine/threonine kinase 39 [Source:HGNC Symbol;Acc:HGNC:17717]	-
ENSG00000164040	659.313	570.23	541.529	611.549	657.334	1755.14	1711.13	1601.53	1535.32	804.518	607.991	1481.53	0.410381	-1.28371	5.26192e-07	1.30682e-05	PGRMC2	4	128269237	128288829	-	4626	protein_coding	progesterone receptor membrane component 2 [Source:HGNC Symbol;Acc:HGNC:16089]	-
ENSG00000170954	28.9426	12.3071	23.0745	35.581	12.9004	109.472	106.712	68.5881	83.7447	64.8151	22.5611	86.6663	0.260322	-1.93913	5.26447e-07	1.30682e-05	ZNF415	19	53107879	53133077	-	3780	protein_coding	zinc finger protein 415 [Source:HGNC Symbol;Acc:HGNC:20636]	zf-C2H2
ENSG00000196436	40.5197	38.2889	48.3122	77.0922	22.2825	179.462	275.204	180.044	202.383	92.3615	45.2991	185.891	0.243686	-2.03588	5.34245e-07	1.32325e-05	NPIPB15	16	74377878	74392080	+	1702	protein_coding	nuclear pore complex interacting protein family member B15 [Source:HGNC Symbol;Acc:HGNC:34409]	-
ENSG00000225472	1.73656	0.683729	0	2.22381	0	28.714	26.2099	41.1528	24.4255	2.43057	0.92882	24.5866	0.0377775	-4.72249	5.34288e-07	1.32325e-05	AL136366.1	9	14317085	14357908	+	1054	antisense	novel transcript	-
ENSG00000265531	59.0429	21.1956	22.3534	17.7905	50.4289	7.1785	0	1.7147	0	0.810189	34.1623	1.94068	17.6033	4.23392	5.40772e-07	1.33778e-05	FCGR1CP	1	143874793	143883575	+	1127	unprocessed_pseudogene	Fc fragment of IgG receptor Ic, pseudogene [Source:HGNC Symbol;Acc:HGNC:3615]	-
ENSG00000007171	30.1003	7.52102	67.0602	50.4064	474.97	7.1785	3.74427	1.7147	0	4.86113	126.012	3.49972	36.0062	5.15231	5.42378e-07	1.34022e-05	NOS2	17	27756766	27800499	-	4369	protein_coding	nitric oxide synthase 2 [Source:HGNC Symbol;Acc:HGNC:7873]	-
ENSG00000175643	198.546	311.781	144.215	140.1	248.04	10.7677	14.9771	15.4323	22.6809	79.3985	208.536	28.6513	7.27843	2.82066	5.44875e-07	1.34485e-05	RMI2	16	11249619	11381662	+	3632	protein_coding	RecQ mediated genome instability 2 [Source:HGNC Symbol;Acc:HGNC:28349]	-
ENSG00000123342	225.174	192.812	429.762	241.654	113.758	46.6602	91.7345	63.4439	48.8511	44.5604	240.632	59.05	4.07505	2.03321	5.46091e-07	1.34632e-05	MMP19	12	55835433	55842966	-	4672	protein_coding	matrix metallopeptidase 19 [Source:HGNC Symbol;Acc:HGNC:7165]	-
ENSG00000182481	1292.58	2692.53	791.021	793.902	1621.35	163.311	226.528	174.9	143.064	561.461	1438.27	253.853	5.66579	2.49794	5.54205e-07	1.36477e-05	KPNA2	17	68035519	68046842	+	3140	protein_coding	karyopherin subunit alpha 2 [Source:HGNC Symbol;Acc:HGNC:6395]	-
ENSG00000185686	206.65	25.298	126.188	8.15398	154.219	0	0	0	0	7.2917	104.102	1.45834	71.3838	5.84424	5.55068e-07	1.36534e-05	PRAME	22	22547701	22559361	-	3775	protein_coding	preferentially expressed antigen in melanoma [Source:HGNC Symbol;Acc:HGNC:9336]	-
ENSG00000225548	1.1577	123.071	56.9651	13.3429	33.4238	0	0	0	0	0.810189	45.5922	0.162038	281.367	6.77373	5.61733e-07	1.37917e-05	LINC01980	3	27797563	27931579	+	2505	lincRNA	long intergenic non-protein coding RNA 1980 [Source:HGNC Symbol;Acc:HGNC:52808]	-
ENSG00000076382	257.589	594.845	149.984	154.926	408.122	21.5355	14.9771	22.2911	15.7021	98.843	313.093	34.6698	9.03072	3.14453	5.61964e-07	1.37917e-05	SPAG5	17	28577565	28599279	-	5472	protein_coding	sperm associated antigen 5 [Source:HGNC Symbol;Acc:HGNC:13452]	-
ENSG00000167851	276.113	134.011	316.553	408.44	196.438	50.2495	54.2919	42.8675	24.4255	105.325	266.311	55.4318	4.8043	2.24643	5.65496e-07	1.38597e-05	CD300A	17	74466399	74484796	+	2703	protein_coding	CD300a molecule [Source:HGNC Symbol;Acc:HGNC:19319]	-
ENSG00000127928	16.2079	159.993	17.3058	8.89525	34.0102	0	0	0	0	1.62038	47.2824	0.324076	145.899	6.35865	5.66017e-07	1.38597e-05	GNGT1	7	93591573	93911265	+	2361	protein_coding	G protein subunit gamma transducin 1 [Source:HGNC Symbol;Acc:HGNC:4411]	-
ENSG00000120805	890.854	908.676	878.272	744.978	737.669	2343.78	2330.81	2371.43	2318.68	1083.22	832.09	2089.58	0.398208	-1.32764	5.73073e-07	1.40166e-05	ARL1	12	101393120	101407820	-	4979	protein_coding	ADP ribosylation factor like GTPase 1 [Source:HGNC Symbol;Acc:HGNC:692]	-
ENSG00000176788	563.223	717.232	2050.02	1004.42	486.697	262.015	220.912	207.479	190.17	255.209	964.319	227.157	4.24516	2.08496	5.75865e-07	1.4069e-05	BASP1	5	17065598	17276843	+	2217	protein_coding	brain abundant membrane attached signal protein 1 [Source:HGNC Symbol;Acc:HGNC:957]	-
ENSG00000238103	172.498	116.918	186.038	180.87	187.056	585.048	456.801	701.313	509.447	251.159	168.676	500.753	0.336844	-1.56754	5.78174e-07	1.41095e-05	RPL9P7	X	23836742	23837321	-	580	processed_pseudogene	ribosomal protein L9 pseudogene 7 [Source:HGNC Symbol;Acc:HGNC:30335]	-
ENSG00000144857	275.534	66.3218	147.1	234.983	321.337	838.09	995.975	840.204	1004.94	623.845	209.055	860.61	0.242915	-2.04039	5.78921e-07	1.41118e-05	BOC	3	113211003	113287459	+	10330	protein_coding	BOC cell adhesion associated, oncogene regulated [Source:HGNC Symbol;Acc:HGNC:17173]	-
ENSG00000215386	41.6774	47.1773	55.5229	37.8048	23.4553	114.856	138.538	102.882	120.383	93.9819	41.1275	114.128	0.360363	-1.47075	5.82391e-07	1.41805e-05	MIR99AHG	21	15928296	16645065	+	11353	lincRNA	mir-99a-let-7c cluster host gene [Source:HGNC Symbol;Acc:HGNC:1274]	-
ENSG00000171195	0	0	74.2709	54.8541	10.5549	1561.32	1490.22	1486.65	1488.21	419.678	27.936	1289.22	0.021669	-5.5301	5.83936e-07	1.42021e-05	MUC7	4	70430492	70482997	+	2798	protein_coding	mucin 7, secreted [Source:HGNC Symbol;Acc:HGNC:7518]	-
ENSG00000087586	307.371	471.773	195.412	173.457	287.327	8.97312	7.48853	15.4323	13.9575	90.7412	287.068	27.3185	10.5082	3.35137	5.85017e-07	1.42124e-05	AURKA	20	56369389	56392337	-	2928	protein_coding	aurora kinase A [Source:HGNC Symbol;Acc:HGNC:11393]	-
ENSG00000241837	252.38	337.762	326.648	374.342	210.511	687.341	773.191	763.042	743.234	509.609	300.329	695.284	0.431951	-1.21037	5.89894e-07	1.43149e-05	ATP5PO	21	33903453	33915980	-	3336	protein_coding	ATP synthase peripheral stalk subunit OSCP [Source:HGNC Symbol;Acc:HGNC:850]	-
ENSG00000188389	158.606	74.5265	99.5086	825.035	185.883	12.5624	16.8492	12.0029	17.4468	52.6623	268.712	22.3047	12.0473	3.56371	5.9386e-07	1.4395e-05	PDCD1	2	241849881	241858908	-	2114	protein_coding	programmed cell death 1 [Source:HGNC Symbol;Acc:HGNC:8760]	-
ENSG00000232810	35.31	22.5631	292.757	71.162	89.7165	3.58925	0	0	6.97873	10.5325	102.302	4.22009	24.2416	4.50854	5.95545e-07	1.44197e-05	TNF	6	31575567	31578336	+	1676	protein_coding	tumor necrosis factor [Source:HGNC Symbol;Acc:HGNC:11892]	-
ENSG00000005187	24.8906	15.7258	28.122	22.2381	21.1098	87.9366	63.6525	97.738	85.4894	39.6993	22.4173	74.9032	0.299283	-1.72817	5.9743e-07	1.44491e-05	ACSM3	16	20610243	20797581	+	7822	protein_coding	acyl-CoA synthetase medium chain family member 3 [Source:HGNC Symbol;Acc:HGNC:10522]	-
ENSG00000103044	972.472	7354.88	1308.75	125.275	1813.09	84.3474	35.5705	34.294	41.8724	336.228	2314.89	106.463	21.7437	4.4366	6.02582e-07	1.45575e-05	HAS3	16	69105564	69118719	+	5289	protein_coding	hyaluronan synthase 3 [Source:HGNC Symbol;Acc:HGNC:4820]	-
ENSG00000244306	83.3547	441.689	27.4009	37.8048	182.951	0	0	0	5.23404	12.963	154.64	3.63941	42.4904	5.28361	6.13685e-07	1.48092e-05	DUXAP10	14	19268853	19337730	-	12311	transcribed_processed_pseudogene	double homeobox A pseudogene 10 [Source:NCBI gene;Acc:503639]	-
ENSG00000278683	0	0	0	0	0	41.2764	26.2099	15.4323	15.7021	0	0	19.7241	0	-7.33732	6.34291e-07	1.52894e-05	AC006329.2	7	101273322	101273715	+	394	unprocessed_pseudogene	zinc finger protein 397 (ZNF397) pseudogene	-
ENSG00000099797	914.587	2007.43	1101.81	1100.79	1232.58	2923.44	3147.06	3359.1	3093.32	2816.22	1271.44	3067.83	0.414442	-1.27072	6.39368e-07	1.53946e-05	TECR	19	14517085	14565980	+	5918	protein_coding	trans-2,3-enoyl-CoA reductase [Source:HGNC Symbol;Acc:HGNC:4551]	-
ENSG00000175356	29.5215	10.2559	33.8906	60.043	53.3608	224.328	310.774	334.367	315.787	58.3336	37.4144	248.718	0.150429	-2.73068	6.44913e-07	1.55109e-05	SCUBE2	11	9019498	9138114	-	7992	protein_coding	signal peptide, CUB domain and EGF like domain containing 2 [Source:HGNC Symbol;Acc:HGNC:30425]	-
ENSG00000117215	130.821	78.6289	43.2646	752.39	337.17	23.3301	24.3377	30.8646	22.6809	25.926	268.455	25.4279	10.5575	3.39932	6.47861e-07	1.55582e-05	PLA2G2D	1	20111939	20119566	-	2681	protein_coding	phospholipase A2 group IID [Source:HGNC Symbol;Acc:HGNC:9033]	-
ENSG00000101307	18.5233	78.6289	103.114	24.462	25.8008	5.38387	0	1.7147	1.74468	6.48151	50.1058	3.06495	16.348	3.91545	6.48318e-07	1.55582e-05	SIRPB1	20	1563521	1620061	-	6091	protein_coding	signal regulatory protein beta 1 [Source:HGNC Symbol;Acc:HGNC:15928]	-
ENSG00000213144	26.0484	2.73492	28.8431	9.63653	2.34553	195.614	200.318	171.47	205.872	35.6483	13.9217	161.785	0.0860507	-3.5367	6.49321e-07	1.5565e-05	AC084880.1	12	119194850	119195394	+	545	processed_pseudogene	PDGFA associated protein 1 (PDAP1) pseudogene	-
ENSG00000153563	497.234	367.163	744.872	4429.84	918.275	132.802	97.3509	111.456	174.468	226.043	1391.48	148.424	9.37501	3.2267	6.54821e-07	1.56795e-05	CD8A	2	86784610	86808396	-	3634	protein_coding	CD8a molecule [Source:HGNC Symbol;Acc:HGNC:1706]	-
ENSG00000066583	178.287	251.612	255.261	232.018	262.699	601.199	439.951	603.575	500.724	390.511	235.975	507.192	0.465259	-1.10226	6.57326e-07	1.57221e-05	ISOC1	5	129094751	129114028	+	1940	protein_coding	isochorismatase domain containing 1 [Source:HGNC Symbol;Acc:HGNC:24254]	-
ENSG00000122033	340.365	332.293	385.055	461.071	321.337	1444.67	1456.52	1436.92	1111.36	463.428	368.024	1182.58	0.311204	-1.6832	6.58385e-07	1.573e-05	MTIF3	13	27435643	27450591	-	1603	protein_coding	mitochondrial translational initiation factor 3 [Source:HGNC Symbol;Acc:HGNC:29788]	-
ENSG00000185813	354.258	306.311	447.068	459.588	324.269	1039.09	960.404	1011.67	1092.17	552.549	378.299	931.177	0.406259	-1.29842	6.66239e-07	1.59001e-05	PCYT2	17	81900965	81911464	-	6897	protein_coding	phosphate cytidylyltransferase 2, ethanolamine [Source:HGNC Symbol;Acc:HGNC:8756]	-
ENSG00000213024	762.927	731.591	717.472	891.749	865.5	486.343	460.545	483.546	497.234	478.011	793.848	481.136	1.64994	0.72247	6.68721e-07	1.59394e-05	NUP62	19	49906825	49929763	-	6020	protein_coding	nucleoporin 62 [Source:HGNC Symbol;Acc:HGNC:8066]	-
ENSG00000183876	501.286	123.071	147.821	65.2319	46.9106	0	14.9771	20.5764	3.48936	15.3936	176.864	10.8873	16.245	4.00874	6.69356e-07	1.59394e-05	ARSI	5	150296343	150339307	-	3269	protein_coding	arylsulfatase family member I [Source:HGNC Symbol;Acc:HGNC:32521]	-
ENSG00000240401	5.20967	2.05119	4.32646	9.63653	2.34553	57.428	58.0361	42.8675	59.3192	6.48151	4.71388	44.8265	0.105158	-3.24717	6.75631e-07	1.60711e-05	AC012358.3	2	55282350	55346049	+	4741	antisense	novel transcript, antisense to CCDC88A	-
ENSG00000149809	34.7311	47.8611	262.472	357.293	153.046	1074.98	1477.11	1265.45	1545.79	933.338	171.081	1259.33	0.13585	-2.8805	6.77354e-07	1.60803e-05	TM7SF2	11	65111845	65116384	+	3408	protein_coding	transmembrane 7 superfamily member 2 [Source:HGNC Symbol;Acc:HGNC:11863]	-
ENSG00000142621	107.667	24.6143	246.608	21.4969	29.9055	1.79462	7.48853	0	3.48936	7.2917	86.0583	4.01284	21.4457	4.37501	6.77504e-07	1.60803e-05	FHAD1	1	15247272	15400283	+	12805	protein_coding	forkhead associated phosphopeptide binding domain 1 [Source:HGNC Symbol;Acc:HGNC:29408]	-
ENSG00000124593	34.7311	22.5631	15.8637	33.3572	17.0051	86.142	142.282	99.4527	50.5958	84.2596	24.704	92.5464	0.266937	-1.90235	6.83082e-07	1.61949e-05	AL365205.1	6	41780349	41790141	+	4479	protein_coding	novel transcript	-
ENSG00000119917	1353.36	3642.91	582.63	1180.85	1139.93	104.088	104.839	154.323	165.745	512.039	1579.93	208.207	7.58828	2.91898	6.87852e-07	1.62902e-05	IFIT3	10	89327894	89340971	+	2640	protein_coding	interferon induced protein with tetratricopeptide repeats 3 [Source:HGNC Symbol;Acc:HGNC:5411]	-
ENSG00000167861	36.4677	51.9634	385.055	393.615	157.737	3194.43	3470.94	3369.39	3335.83	230.904	204.968	2720.3	0.0753475	-3.73056	6.92599e-07	1.63847e-05	HID1	17	74950743	74973166	-	6196	protein_coding	HID1 domain containing [Source:HGNC Symbol;Acc:HGNC:15736]	-
ENSG00000152078	27.2061	25.9817	56.9651	37.8048	64.502	401.996	335.112	267.493	389.064	38.8891	42.4919	286.511	0.148308	-2.75084	7.04915e-07	1.66536e-05	TMEM56	1	95117338	95197607	+	7402	protein_coding	transmembrane protein 56 [Source:HGNC Symbol;Acc:HGNC:26477]	-
ENSG00000125844	3151.85	2194.77	3671	3324.6	2351.98	13813.2	15224.2	14705.3	14856	3108.69	2938.84	12341.5	0.238127	-2.07013	7.05504e-07	1.66536e-05	RRBP1	20	17613678	17682295	-	6980	protein_coding	ribosome binding protein 1 [Source:HGNC Symbol;Acc:HGNC:10448]	-
ENSG00000117632	1920.05	4135.2	1370.77	1235.7	2858.61	235.096	260.227	269.208	247.745	939.009	2304.07	390.257	5.90397	2.55856	7.06945e-07	1.66694e-05	STMN1	1	25884181	25906991	-	6261	protein_coding	stathmin 1 [Source:HGNC Symbol;Acc:HGNC:6510]	-
ENSG00000106689	50.939	62.2194	5.04754	2.96508	18.7642	0	0	0	0	0	27.987	0	#DIV/0!	6.64544	7.16322e-07	1.68722e-05	LHX2	9	124001670	124033301	+	2655	protein_coding	LIM homeobox 2 [Source:HGNC Symbol;Acc:HGNC:6594]	Homeobox
ENSG00000181392	7.52508	2.73492	42.5435	6.67144	8.20935	208.176	247.122	243.488	280.894	15.3936	13.5369	199.015	0.0680195	-3.87994	7.21115e-07	1.69666e-05	SYNE4	19	36003299	36008793	-	2536	protein_coding	spectrin repeat containing nuclear envelope family member 4 [Source:HGNC Symbol;Acc:HGNC:26703]	-
ENSG00000123364	85.0913	12.3071	31.0063	0.741271	34.5966	0	0	0	0	0	32.7485	0	#DIV/0!	6.87245	7.2496e-07	1.70385e-05	HOXC13	12	53938765	53946544	+	2423	protein_coding	homeobox C13 [Source:HGNC Symbol;Acc:HGNC:5125]	Homeobox
ENSG00000172215	191.021	175.718	226.418	2035.53	400.499	50.2495	48.6755	44.5822	45.3617	94.7921	605.838	56.7322	10.6789	3.41082	7.38507e-07	1.73381e-05	CXCR6	3	45940933	45948353	+	3769	protein_coding	C-X-C motif chemokine receptor 6 [Source:HGNC Symbol;Acc:HGNC:16647]	-
ENSG00000172663	460.188	451.261	569.651	484.791	415.159	832.706	887.391	718.46	877.575	956.833	476.21	854.593	0.557236	-0.845078	7.39958e-07	1.73533e-05	TMEM134	11	67461710	67469272	-	5892	protein_coding	transmembrane protein 134 [Source:HGNC Symbol;Acc:HGNC:26142]	-
ENSG00000178904	256.432	257.766	209.112	206.073	219.307	847.063	793.785	819.627	767.66	279.515	229.738	701.53	0.327481	-1.60843	7.4121e-07	1.73639e-05	DPY19L3	19	32405543	32485895	+	10781	protein_coding	dpy-19 like C-mannosyltransferase 3 [Source:HGNC Symbol;Acc:HGNC:27120]	-
ENSG00000227835	0	0	0	0	0	16.1516	13.1049	10.2882	15.7021	0.810189	0	11.2114	0	-6.50992	7.47241e-07	1.74863e-05	CARM1P1	9	2907073	3053408	-	1656	transcribed_unprocessed_pseudogene	coactivator associated arginine methyltransferase 1 pseudogene 1 [Source:HGNC Symbol;Acc:HGNC:23392]	-
ENSG00000180354	371.623	89.5686	615.8	236.466	243.349	2282.76	2276.51	2594.34	2207.02	528.243	311.361	1977.78	0.15743	-2.66699	7.57362e-07	1.76934e-05	MTURN	7	30134810	30162762	+	6532	protein_coding	maturin, neural progenitor differentiation regulator homolog [Source:HGNC Symbol;Acc:HGNC:25457]	-
ENSG00000169213	17.3656	10.9397	97.3454	13.3429	366.489	0	0	0	0	3.24076	101.096	0.648151	155.977	6.85152	7.57728e-07	1.76934e-05	RAB3B	1	51907956	51990764	-	12844	protein_coding	RAB3B, member RAS oncogene family [Source:HGNC Symbol;Acc:HGNC:9778]	-
ENSG00000185156	1.73656	2.05119	45.4278	8.89525	9.9685	296.113	335.112	270.923	348.936	21.0649	13.6159	254.43	0.0535152	-4.22708	7.67231e-07	1.7896e-05	MFSD6L	17	8797162	8799349	-	2188	protein_coding	major facilitator superfamily domain containing 6 like [Source:HGNC Symbol;Acc:HGNC:26656]	-
ENSG00000276772	0	0	0.721077	0.741271	0	28.714	24.3377	18.8617	12.2128	1.62038	0.29247	17.1493	0.0170543	-5.97007	7.84771e-07	1.82854e-05	AC025271.4	15	57553955	57555680	+	1726	lincRNA	novel transcript	-
ENSG00000164197	42.2562	22.5631	20.1902	21.4969	18.1778	134.597	99.2231	164.611	127.362	38.8891	24.9368	112.936	0.220804	-2.16922	7.88979e-07	1.83637e-05	RNF180	5	64165844	64372869	+	5434	protein_coding	ring finger protein 180 [Source:HGNC Symbol;Acc:HGNC:27752]	-
ENSG00000128165	35.31	72.4753	77.8763	115.638	36.3557	568.896	623.42	555.563	596.681	60.7642	67.5311	481.065	0.140378	-2.83281	7.90902e-07	1.83887e-05	ADM2	22	50481556	50486440	+	4276	protein_coding	adrenomedullin 2 [Source:HGNC Symbol;Acc:HGNC:28898]	-
ENSG00000129354	250.643	296.055	568.209	277.977	460.31	1067.8	1222.5	1052.83	1301.53	738.082	370.639	1076.55	0.344284	-1.53772	7.97756e-07	1.85281e-05	AP1M2	19	10572671	10587315	-	2214	protein_coding	adaptor related protein complex 1 subunit mu 2 [Source:HGNC Symbol;Acc:HGNC:558]	-
ENSG00000172575	67.7257	112.815	128.352	365.447	327.788	8.97312	18.7213	17.147	8.72341	55.0928	200.425	21.7315	9.22279	3.16759	7.99917e-07	1.85584e-05	RASGRP1	15	38488103	38565575	-	6097	protein_coding	RAS guanyl releasing protein 1 [Source:HGNC Symbol;Acc:HGNC:9878]	-
ENSG00000104879	983.47	1.36746	0.721077	395.098	3941.07	0	0	0	0	0	1064.35	0	#DIV/0!	11.8932	8.0855e-07	1.87252e-05	CKM	19	45306414	45322977	-	1657	protein_coding	creatine kinase, M-type [Source:HGNC Symbol;Acc:HGNC:1994]	-
ENSG00000181830	705.621	310.413	623.01	593.017	267.39	1496.72	1347.94	1630.68	1633.02	1370.03	499.89	1495.68	0.334223	-1.58112	8.08835e-07	1.87252e-05	SLC35C1	11	45804072	45813015	+	4505	protein_coding	solute carrier family 35 member C1 [Source:HGNC Symbol;Acc:HGNC:20197]	-
ENSG00000171051	276.113	86.1499	1733.47	316.523	201.129	14.357	3.74427	24.0058	10.4681	81.0189	522.677	26.7188	19.5621	4.2663	8.09969e-07	1.87314e-05	FPR1	19	51745172	51804110	-	2594	protein_coding	formyl peptide receptor 1 [Source:HGNC Symbol;Acc:HGNC:3826]	-
ENSG00000248740	8.10393	24.6143	8.65292	7.41271	23.4553	0	0	0	0	0	14.4478	0	#DIV/0!	5.69217	8.19557e-07	1.89329e-05	LINC02428	4	103256159	103453658	+	923	lincRNA	long intergenic non-protein coding RNA 2428 [Source:HGNC Symbol;Acc:HGNC:53359]	-
ENSG00000123739	223.437	155.89	176.664	134.911	127.831	468.397	439.951	428.675	422.213	262.501	163.747	404.348	0.404965	-1.30061	8.22231e-07	1.89744e-05	PLA2G12A	4	109709989	109730077	-	5228	protein_coding	phospholipase A2 group XIIA [Source:HGNC Symbol;Acc:HGNC:18554]	-
ENSG00000127184	1529.91	2011.53	2761	2524.03	2592.4	5301.32	5844.8	5682.52	6232	3717.15	2283.77	5355.56	0.42643	-1.22946	8.24607e-07	1.89941e-05	COX7C	5	86617904	86620962	+	1993	protein_coding	cytochrome c oxidase subunit 7C [Source:HGNC Symbol;Acc:HGNC:2292]	-
ENSG00000130309	2845.64	2868.93	1148.68	1743.47	1844.76	676.574	512.965	512.696	638.553	981.949	2090.29	664.547	3.14544	1.65181	8.24837e-07	1.89941e-05	COLGALT1	19	17555594	17583162	+	4900	protein_coding	collagen beta(1-O)galactosyltransferase 1 [Source:HGNC Symbol;Acc:HGNC:26182]	-
ENSG00000076003	717.198	1179.43	455	670.109	842.631	197.409	140.41	133.747	167.489	379.979	772.874	203.807	3.79219	1.91661	8.31365e-07	1.9124e-05	MCM6	2	135839626	135876426	-	4118	protein_coding	minichromosome maintenance complex component 6 [Source:HGNC Symbol;Acc:HGNC:6949]	-
ENSG00000078399	52.6756	7.52102	37.496	47.4414	201.129	1.79462	0	1.7147	0	6.48151	69.2526	1.99817	34.6581	4.91592	8.36782e-07	1.92282e-05	HOXA9	7	27162435	27175180	-	3029	protein_coding	homeobox A9 [Source:HGNC Symbol;Acc:HGNC:5109]	Homeobox
ENSG00000103227	78.1451	105.978	115.372	173.457	110.24	495.316	580.361	574.425	666.468	140.163	116.639	491.347	0.237385	-2.07356	8.48346e-07	1.94733e-05	LMF1	16	853634	981318	-	8233	protein_coding	lipase maturation factor 1 [Source:HGNC Symbol;Acc:HGNC:14154]	-
ENSG00000175287	23.1541	21.1956	118.978	153.443	102.031	602.994	791.912	605.29	772.894	244.677	83.7602	603.553	0.138778	-2.84944	8.53667e-07	1.95747e-05	PHYHD1	9	128920895	128942041	+	2915	protein_coding	phytanoyl-CoA dioxygenase domain containing 1 [Source:HGNC Symbol;Acc:HGNC:23396]	-
ENSG00000161921	1375.93	883.378	1364.28	1489.21	1167.49	620.94	668.352	656.731	650.766	561.461	1256.06	631.65	1.98853	0.992674	8.56294e-07	1.96141e-05	CXCL16	17	4733526	4739922	-	2794	protein_coding	C-X-C motif chemokine ligand 16 [Source:HGNC Symbol;Acc:HGNC:16642]	-
ENSG00000170293	59.6218	48.5448	66.3391	67.4557	73.8842	267.399	327.623	337.796	371.617	66.4355	63.1691	274.174	0.230398	-2.11418	8.57795e-07	1.96277e-05	CMTM8	3	32238679	32370325	+	1174	protein_coding	CKLF like MARVEL transmembrane domain containing 8 [Source:HGNC Symbol;Acc:HGNC:19179]	-
ENSG00000157227	14308.1	4225.45	6189	8375.62	3612.11	1421.34	1394.74	1354.61	1702.81	2753.83	7342.05	1725.47	4.25511	2.08875	8.61084e-07	1.96822e-05	MMP14	14	22836557	22849027	+	4464	protein_coding	matrix metallopeptidase 14 [Source:HGNC Symbol;Acc:HGNC:7160]	-
ENSG00000235823	37.0465	64.2706	64.1758	38.5461	47.497	262.015	222.784	229.77	235.532	63.1947	50.3072	202.659	0.248236	-2.00616	8.62081e-07	1.96842e-05	OLMALINC	10	100373513	100454043	+	7763	lincRNA	oligodendrocyte maturation-associated long intergenic non-coding RNA [Source:HGNC Symbol;Acc:HGNC:28060]	-
ENSG00000151882	86.8278	30.0841	455	300.215	45.1514	3294.93	3107.74	3379.68	2791.49	268.983	183.456	2568.56	0.0714234	-3.80781	8.66145e-07	1.97561e-05	CCL28	5	43376645	43412391	-	4524	protein_coding	C-C motif chemokine ligand 28 [Source:HGNC Symbol;Acc:HGNC:17700]	-
ENSG00000166275	262.799	233.835	312.226	257.962	280.291	635.297	634.653	595.001	530.383	386.46	269.423	556.359	0.484261	-1.04318	8.81141e-07	2.0077e-05	BORCS7	10	102854223	102864961	+	2708	protein_coding	BLOC-1 related complex subunit 7 [Source:HGNC Symbol;Acc:HGNC:23516]	-
ENSG00000105976	750.193	1321.65	1036.91	279.459	587.555	154.338	200.318	183.473	160.511	271.413	795.153	194.011	4.0985	2.03237	8.83122e-07	2.0101e-05	MET	7	116672390	116798386	+	7039	protein_coding	MET proto-oncogene, receptor tyrosine kinase [Source:HGNC Symbol;Acc:HGNC:7029]	-
ENSG00000171766	115.77	62.2194	238.676	215.71	355.348	2042.28	1857.16	1920.47	1817.96	192.825	197.545	1566.14	0.126135	-2.98653	8.8698e-07	2.01676e-05	GATM	15	45361124	45402327	-	6644	protein_coding	glycine amidinotransferase [Source:HGNC Symbol;Acc:HGNC:4175]	-
ENSG00000059573	618.214	734.325	788.858	790.195	763.47	3784.86	3800.43	3782.63	3470.17	694.332	739.013	3106.49	0.237893	-2.07132	8.87985e-07	2.01693e-05	ALDH18A1	10	95605929	95656706	-	3766	protein_coding	aldehyde dehydrogenase 18 family member A1 [Source:HGNC Symbol;Acc:HGNC:9722]	-
ENSG00000204267	1337.73	858.081	534.318	976.254	669.062	105.883	211.551	219.482	240.766	384.03	875.089	232.342	3.76638	1.90885	8.8893e-07	2.01696e-05	TAP2	6	32821833	32838780	-	6390	protein_coding	transporter 2, ATP binding cassette subfamily B member [Source:HGNC Symbol;Acc:HGNC:44]	-
ENSG00000134443	59.6218	17.777	74.2709	14.8254	4.69106	0	1.87213	0	0	0.810189	34.2372	0.536464	63.8201	5.82461	8.90209e-07	2.01775e-05	GRP	18	59220168	59230774	+	851	protein_coding	gastrin releasing peptide [Source:HGNC Symbol;Acc:HGNC:4605]	-
ENSG00000120708	10448.9	3421.38	8069.57	2814.61	2492.71	717.85	717.027	631.01	682.17	1946.88	5449.43	938.988	5.80351	2.53594	8.94915e-07	2.02629e-05	TGFBI	5	136028895	136063818	+	7810	protein_coding	transforming growth factor beta induced [Source:HGNC Symbol;Acc:HGNC:11771]	-
ENSG00000169692	918.06	725.437	847.265	893.973	625.67	1537.99	1756.06	1560.38	1870.3	1256.6	802.081	1596.27	0.502473	-0.992211	8.97171e-07	2.02928e-05	AGPAT2	9	136673143	136687423	-	1798	protein_coding	1-acylglycerol-3-phosphate O-acyltransferase 2 [Source:HGNC Symbol;Acc:HGNC:325]	-
ENSG00000204472	911.692	457.415	834.286	1244.59	749.983	224.328	170.364	176.614	188.426	418.868	839.594	235.72	3.56183	1.82703	9.00189e-07	2.03398e-05	AIF1	6	31615184	31617021	+	1276	protein_coding	allograft inflammatory factor 1 [Source:HGNC Symbol;Acc:HGNC:352]	-
ENSG00000090382	3262.99	3022.08	92686.5	20189.3	8211.11	816305	796653	873277	1.19331e+06	11690.2	25474.4	738247	0.0345066	-4.85699	9.07607e-07	2.0486e-05	LYZ	12	69348341	69354234	+	1764	protein_coding	lysozyme [Source:HGNC Symbol;Acc:HGNC:6740]	-
ENSG00000066032	0	0	0	0	0.586382	16.1516	3.74427	22.2911	1.74468	24.3057	0.117276	13.6475	0.00859327	-6.25613	9.14081e-07	2.06106e-05	CTNNA2	2	79185231	80648861	+	7535	protein_coding	catenin alpha 2 [Source:HGNC Symbol;Acc:HGNC:2510]	-
ENSG00000136108	751.35	1547.96	314.39	345.432	487.284	98.7044	78.6296	82.3057	95.9575	228.473	689.284	116.814	5.90069	2.55391	9.19886e-07	2.07199e-05	CKAP2	13	52455429	52476628	+	4547	protein_coding	cytoskeleton associated protein 2 [Source:HGNC Symbol;Acc:HGNC:1990]	-
ENSG00000119943	34.1523	21.1956	113.209	74.1271	77.9888	635.297	679.584	617.292	568.766	63.1947	64.1346	512.827	0.125061	-2.99885	9.26436e-07	2.08458e-05	PYROXD2	10	98383565	98415184	-	3867	protein_coding	pyridine nucleotide-disulphide oxidoreductase domain 2 [Source:HGNC Symbol;Acc:HGNC:23517]	-
ENSG00000128340	1006.05	613.305	1527.96	4956.14	1361.58	269.194	189.085	221.196	202.383	517.711	1893.01	279.914	6.76282	2.7553	9.28758e-07	2.08763e-05	RAC2	22	37225261	37244448	-	2532	protein_coding	Rac family small GTPase 2 [Source:HGNC Symbol;Acc:HGNC:9802]	-
ENSG00000196839	187.548	473.825	248.05	358.034	297.882	80.7581	93.6067	121.744	115.149	124.769	313.068	107.205	2.92026	1.54159	9.31114e-07	2.09076e-05	ADA	20	44619522	44652233	-	2852	protein_coding	adenosine deaminase [Source:HGNC Symbol;Acc:HGNC:186]	-
ENSG00000269994	96.6683	218.793	129.073	12.6016	58.6382	3.58925	0	0	6.97873	12.963	103.155	4.7062	21.9189	4.3567	9.36413e-07	2.0992e-05	AL513318.2	9	87008455	87042126	-	2266	lincRNA	uncharacterized LOC440173 [Source:NCBI gene;Acc:440173]	-
ENSG00000073756	25.4695	190.077	1768.8	37.8048	82.6799	14.357	16.8492	15.4323	17.4468	18.6343	420.967	16.5439	25.4454	4.66726	9.36812e-07	2.0992e-05	PTGS2	1	186671791	186680427	-	5269	protein_coding	prostaglandin-endoperoxide synthase 2 [Source:HGNC Symbol;Acc:HGNC:9605]	-
ENSG00000088882	534.281	196.23	296.363	1189	211.684	0	5.6164	0	1.74468	53.4725	485.511	12.1667	39.9049	5.26614	9.40345e-07	2.10493e-05	CPXM1	20	2794069	2800637	-	2391	protein_coding	carboxypeptidase X, M14 family member 1 [Source:HGNC Symbol;Acc:HGNC:15771]	-
ENSG00000234745	41614.3	24168.5	24044.3	57824.3	25297.7	11286.4	12859.7	12207	12493.7	12214.4	34589.8	12212.2	2.83239	1.50202	9.48884e-07	2.12185e-05	HLA-B	6	31269491	31357188	-	3051	protein_coding	major histocompatibility complex, class I, B [Source:HGNC Symbol;Acc:HGNC:4932]	-
ENSG00000147324	421.983	731.591	443.462	401.028	840.872	229.712	254.61	164.611	170.979	165.279	567.787	197.038	2.88161	1.52956	9.54201e-07	2.12757e-05	MFHAS1	8	8783354	8893645	-	6883	protein_coding	malignant fibrous histiocytoma amplified sequence 1 [Source:HGNC Symbol;Acc:HGNC:16982]	-
ENSG00000163874	366.414	1649.16	1665.69	477.379	601.042	147.159	131.049	121.744	134.34	302.2	951.935	167.299	5.69004	2.50408	9.54201e-07	2.12757e-05	ZC3H12A	1	37474552	37484379	+	3121	protein_coding	zinc finger CCCH-type containing 12A [Source:HGNC Symbol;Acc:HGNC:26259]	-
ENSG00000163171	708.515	641.338	753.525	527.785	345.379	256.631	250.866	262.349	205.872	239.006	595.309	242.945	2.45039	1.29314	9.54389e-07	2.12757e-05	CDC42EP3	2	37641882	37738468	-	10406	protein_coding	CDC42 effector protein 3 [Source:HGNC Symbol;Acc:HGNC:16943]	-
ENSG00000160200	39.362	18.4607	45.4278	33.3572	4.69106	294.318	248.994	341.226	505.958	30.7872	28.2598	284.257	0.0994164	-3.33018	9.5617e-07	2.12935e-05	CBS	21	43053191	43076943	-	6786	protein_coding	cystathionine-beta-synthase [Source:HGNC Symbol;Acc:HGNC:1550]	-
ENSG00000261195	0	0	1.44215	0.741271	0	86.142	35.5705	24.0058	50.5958	0	0.436685	39.2628	0.0111221	-6.56539	9.63423e-07	2.14329e-05	AC027130.1	16	19761172	19766099	-	994	antisense	uncharacterized LOC105371115 [Source:NCBI gene;Acc:105371115]	-
ENSG00000130005	143.555	170.932	157.916	327.642	219.307	943.973	956.66	1097.41	1284.09	247.918	203.87	906.009	0.22502	-2.15123	9.66e-07	2.14682e-05	GAMT	19	1397026	1401570	-	2403	protein_coding	guanidinoacetate N-methyltransferase [Source:HGNC Symbol;Acc:HGNC:4136]	-
ENSG00000109943	44.5716	27.3492	28.8431	277.977	95.5803	8.97312	1.87213	1.7147	8.72341	10.5325	94.8642	6.36316	14.9083	3.86061	9.67127e-07	2.14712e-05	CRTAM	11	122838500	122872639	+	2675	protein_coding	cytotoxic and regulatory T cell molecule [Source:HGNC Symbol;Acc:HGNC:24313]	-
ENSG00000100181	10.9982	3.41865	89.4135	33.3572	29.9055	430.71	488.627	529.843	357.66	87.5004	33.4186	378.868	0.0882065	-3.50401	9.70672e-07	2.15278e-05	TPTEP1	22	16601887	16698742	+	9653	transcribed_unprocessed_pseudogene	TPTE pseudogene 1 [Source:HGNC Symbol;Acc:HGNC:43648]	-
ENSG00000242574	1499.81	456.048	610.752	2506.24	898.924	265.604	185.341	205.764	244.255	322.455	1194.35	244.684	4.88121	2.28577	9.82856e-07	2.17461e-05	HLA-DMB	6	32934629	32941070	-	4655	protein_coding	major histocompatibility complex, class II, DM beta [Source:HGNC Symbol;Acc:HGNC:4935]	-
ENSG00000152315	20.2598	36.9214	29.5642	58.5604	51.0153	3.58925	7.48853	5.1441	0	8.91208	39.2642	5.02679	7.81099	2.88329	9.82976e-07	2.17461e-05	KCNK13	14	90061765	90185857	+	2522	protein_coding	potassium two pore domain channel subfamily K member 13 [Source:HGNC Symbol;Acc:HGNC:6275]	-
ENSG00000170367	0	0	0	0	0	122.034	117.944	185.188	94.2128	0	0	103.876	0	-9.74288	9.84403e-07	2.17461e-05	CST5	20	23875935	23879750	-	756	protein_coding	cystatin D [Source:HGNC Symbol;Acc:HGNC:2477]	-
ENSG00000090006	1470.28	875.174	1889.22	1252.01	3514.19	6004.81	6357.77	5771.68	6238.98	10624.8	1800.18	6999.61	0.257182	-1.95917	9.84532e-07	2.17461e-05	LTBP4	19	40592883	40629818	+	8108	protein_coding	latent transforming growth factor beta binding protein 4 [Source:HGNC Symbol;Acc:HGNC:6717]	-
ENSG00000117640	283.059	219.477	245.887	306.145	218.134	699.904	795.657	601.86	657.745	363.775	254.54	623.788	0.408056	-1.29091	9.89019e-07	2.18229e-05	MTFR1L	1	25818640	25832942	+	5817	protein_coding	mitochondrial fission regulator 1 like [Source:HGNC Symbol;Acc:HGNC:28836]	-
ENSG00000077984	127.348	99.1408	330.253	1581.87	388.771	32.3032	58.0361	41.1528	41.8724	72.1068	505.477	49.0943	10.2961	3.3594	9.90043e-07	2.18233e-05	CST7	20	24949230	24959928	+	930	protein_coding	cystatin F [Source:HGNC Symbol;Acc:HGNC:2479]	-
ENSG00000167850	68.3046	25.9817	80.0395	97.1065	75.6433	14.357	14.9771	5.1441	10.4681	20.2547	69.4151	13.0402	5.32317	2.37675	9.91835e-07	2.18405e-05	CD300C	17	74541108	74546143	-	1517	protein_coding	CD300c molecule [Source:HGNC Symbol;Acc:HGNC:19320]	-
ENSG00000147588	0.578852	2.73492	5.76862	0.741271	2.34553	32.3032	9.36067	44.5822	38.383	12.1528	2.43384	27.3564	0.0889678	-3.4973	1.01558e-06	2.23406e-05	PMP2	8	81440326	81447523	-	3608	protein_coding	peripheral myelin protein 2 [Source:HGNC Symbol;Acc:HGNC:9117]	-
ENSG00000089116	81.6182	17.0932	1.44215	8.89525	39.2876	0	0	0	0	0	29.6673	0	#DIV/0!	6.73055	1.01896e-06	2.23922e-05	LHX5	12	113462034	113472280	-	3125	protein_coding	LIM homeobox 5 [Source:HGNC Symbol;Acc:HGNC:14216]	Homeobox
ENSG00000179636	2.31541	2.05119	0	0	0.586382	30.5086	14.9771	44.5822	40.1277	2.43057	0.990596	26.5252	0.0373454	-4.69337	1.02125e-06	2.24199e-05	TPPP2	14	21024109	21036276	+	2475	protein_coding	tubulin polymerization promoting protein family member 2 [Source:HGNC Symbol;Acc:HGNC:19293]	-
ENSG00000020633	535.438	542.881	625.174	1625.61	861.395	218.944	256.482	252.061	284.383	166.089	838.099	235.592	3.55742	1.8327	1.03048e-06	2.25995e-05	RUNX3	1	24899511	24965121	-	4523	protein_coding	runt related transcription factor 3 [Source:HGNC Symbol;Acc:HGNC:10473]	Runt
ENSG00000247809	7.52508	3.41865	4.32646	8.89525	4.10468	14.357	28.082	41.1528	36.6383	23.4955	5.65402	28.7451	0.196695	-2.34226	1.03191e-06	2.26079e-05	NR2F2-AS1	15	96110040	96327361	-	6063	antisense	NR2F2 antisense RNA 1 [Source:HGNC Symbol;Acc:HGNC:44222]	-
ENSG00000272970	2.89426	2.05119	1.44215	1.48254	1.75915	21.5355	54.2919	27.4352	24.4255	2.43057	1.92586	26.0237	0.0740039	-3.72393	1.03847e-06	2.27286e-05	AC107294.2	3	184734075	184738949	+	701	lincRNA	novel transcript	-
ENSG00000155090	1188.96	1035.17	1652.71	527.785	729.459	328.416	376.299	325.793	364.638	260.881	1026.82	331.206	3.10024	1.63376	1.05164e-06	2.29938e-05	KLF10	8	102648779	102655902	-	4003	protein_coding	Kruppel like factor 10 [Source:HGNC Symbol;Acc:HGNC:11810]	zf-C2H2
ENSG00000279688	0	0	0	0	0	7.1785	11.2328	3.4294	3.48936	21.8751	0	9.44103	0	-6.31816	1.06226e-06	2.32024e-05	AQP7P3	9	65878766	65894790	+	1041	unprocessed_pseudogene	aquaporin 7 pseudogene 3 [Source:HGNC Symbol;Acc:HGNC:31976]	-
ENSG00000114745	358.888	279.645	485.285	440.315	399.913	735.796	864.926	833.345	968.298	704.864	392.809	821.446	0.478193	-1.0638	1.06479e-06	2.32343e-05	GORASP1	3	39096659	39108363	-	6256	protein_coding	golgi reassembly stacking protein 1 [Source:HGNC Symbol;Acc:HGNC:16769]	-
ENSG00000163682	5754.95	3292.16	8391.17	7441.62	4791.33	15891.4	14803	16253.7	15726.6	14120	5934.25	15358.9	0.386372	-1.37195	1.06805e-06	2.32821e-05	RPL9	4	39452521	39458949	-	5022	protein_coding	ribosomal protein L9 [Source:HGNC Symbol;Acc:HGNC:10369]	-
ENSG00000197905	196.81	189.393	321.6	140.1	235.726	10.7677	37.4427	20.5764	26.1702	88.3106	216.726	36.6535	5.91282	2.53277	1.07849e-06	2.3486e-05	TEAD4	12	2959330	3040673	+	2272	protein_coding	TEA domain transcription factor 4 [Source:HGNC Symbol;Acc:HGNC:11717]	TEA
ENSG00000249684	1.73656	10.2559	3.60538	5.93017	1.75915	28.714	20.5935	44.5822	31.4043	25.926	4.65744	30.244	0.153995	-2.71718	1.08062e-06	2.35086e-05	AC106795.2	5	177950335	177963960	+	1421	antisense	novel transcript, antisense to PROP1	-
ENSG00000174233	177.129	66.3218	317.995	220.158	189.401	807.581	790.04	831.63	994.468	437.502	194.201	772.244	0.251476	-1.99106	1.10419e-06	2.39879e-05	ADCY6	12	48766194	48789037	-	8410	protein_coding	adenylate cyclase 6 [Source:HGNC Symbol;Acc:HGNC:237]	-
ENSG00000166527	13.3136	10.9397	34.6117	13.3429	11.7276	0	0	0	0	0.810189	16.7871	0.162038	103.6	5.32837	1.10487e-06	2.39879e-05	CLEC4D	12	8509475	8522366	+	2013	protein_coding	C-type lectin domain family 4 member D [Source:HGNC Symbol;Acc:HGNC:14554]	-
ENSG00000185352	1.73656	1.36746	2.16323	2.22381	6.4502	46.6602	63.6525	61.7292	73.2766	0.810189	2.78825	49.2258	0.0566421	-4.1229	1.1184e-06	2.42575e-05	HS6ST3	13	96090839	96839562	+	7806	protein_coding	heparan sulfate 6-O-sulfotransferase 3 [Source:HGNC Symbol;Acc:HGNC:19134]	-
ENSG00000151917	61.9372	104.611	25.9588	45.2175	66.8476	8.97312	13.1049	8.57351	5.23404	17.014	60.9143	10.5799	5.75755	2.48258	1.1204e-06	2.42765e-05	BEND6	6	56955126	57027342	+	5588	protein_coding	BEN domain containing 6 [Source:HGNC Symbol;Acc:HGNC:20871]	-
ENSG00000160791	275.534	164.779	168.011	1538.14	452.687	52.0441	58.0361	66.8734	43.617	95.6023	519.83	63.2346	8.22065	3.03424	1.13121e-06	2.44687e-05	CCR5	3	46370854	46376206	+	3672	protein_coding	C-C motif chemokine receptor 5 (gene/pseudogene) [Source:HGNC Symbol;Acc:HGNC:1606]	-
ENSG00000117620	501.865	532.625	478.795	312.816	332.479	1390.83	1274.92	1328.89	1315.49	627.086	431.716	1187.45	0.363567	-1.45863	1.13153e-06	2.44687e-05	SLC35A3	1	99969351	100035637	+	18238	protein_coding	solute carrier family 35 member A3 [Source:HGNC Symbol;Acc:HGNC:11023]	-
ENSG00000174059	658.734	524.421	378.565	881.372	567.032	1561.32	1376.02	1438.63	1420.17	1318.99	602.025	1423.03	0.423059	-1.24094	1.14703e-06	2.47792e-05	CD34	1	207880972	207911402	-	9219	protein_coding	CD34 molecule [Source:HGNC Symbol;Acc:HGNC:1662]	-
ENSG00000130653	52.6756	26.6654	103.114	75.6097	34.0102	572.485	539.174	536.702	512.936	47.8011	58.415	441.82	0.132214	-2.91881	1.15238e-06	2.48604e-05	PNPLA7	9	137459953	137550534	-	9976	protein_coding	patatin like phospholipase domain containing 7 [Source:HGNC Symbol;Acc:HGNC:24768]	-
ENSG00000163565	2413.81	6922.08	2352.15	3180.79	2844.54	847.063	816.25	740.751	572.256	1528.02	3542.68	900.867	3.93252	1.97437	1.15309e-06	2.48604e-05	IFI16	1	158999968	159055155	+	5294	protein_coding	interferon gamma inducible protein 16 [Source:HGNC Symbol;Acc:HGNC:5395]	-
ENSG00000078081	208.387	4460.65	183.154	587.087	812.726	16.1516	7.48853	10.2882	24.4255	169.329	1250.4	45.5367	27.4592	4.76487	1.15471e-06	2.48706e-05	LAMP3	3	183122213	183163839	-	3816	protein_coding	lysosomal associated membrane protein 3 [Source:HGNC Symbol;Acc:HGNC:14582]	-
ENSG00000152578	0	1.36746	5.76862	1.48254	0.586382	57.428	63.6525	65.1587	71.5319	0.810189	1.841	51.7163	0.0355981	-4.83553	1.17888e-06	2.53659e-05	GRIA4	11	105609994	105982092	+	10083	protein_coding	glutamate ionotropic receptor AMPA type subunit 4 [Source:HGNC Symbol;Acc:HGNC:4574]	-
ENSG00000214578	2.89426	0.683729	2.16323	5.1889	2.93191	17.9462	14.9771	22.2911	34.8936	12.1528	2.77241	20.4522	0.135556	-2.8731	1.18421e-06	2.54553e-05	HMGN2P15	17	42753530	42753799	-	270	processed_pseudogene	high mobility group nucleosomal binding domain 2 pseudogene 15 [Source:HGNC Symbol;Acc:HGNC:39020]	-
ENSG00000130038	74.0931	45.8099	215.602	212.004	75.0569	1638.49	1555.74	1524.37	1387.02	77.7781	124.513	1236.68	0.100683	-3.31233	1.19931e-06	2.57466e-05	CRACR2A	12	3606633	3764819	-	12466	protein_coding	calcium release activated channel regulator 2A [Source:HGNC Symbol;Acc:HGNC:28657]	-
ENSG00000171388	90.301	245.459	302.852	23.7207	41.0468	23.3301	9.36067	8.57351	5.23404	15.3936	140.676	12.3784	11.3646	3.49856	1.20056e-06	2.57466e-05	APLN	X	129645259	129654937	-	3205	protein_coding	apelin [Source:HGNC Symbol;Acc:HGNC:16665]	-
ENSG00000182670	1124.13	825.261	576.14	1202.34	952.285	2939.6	2830.67	3021.3	2648.43	1460.77	936.032	2580.15	0.362782	-1.46234	1.20133e-06	2.57466e-05	TTC3	21	37073226	37203112	+	15883	protein_coding	tetratricopeptide repeat domain 3 [Source:HGNC Symbol;Acc:HGNC:12393]	-
ENSG00000179066	0.578852	6.83729	2.16323	2.22381	9.38212	111.267	84.246	75.4469	54.0851	4.05094	4.23706	65.8191	0.0643743	-3.94589	1.20315e-06	2.57594e-05	AC020907.1	19	35090930	35113664	+	3099	lincRNA	novel transcript	-
ENSG00000197535	725.881	1856.33	387.939	591.534	973.395	209.971	185.341	166.326	228.553	290.048	907.015	216.048	4.19821	2.06779	1.20441e-06	2.57594e-05	MYO5A	15	52307283	52529050	-	12988	protein_coding	myosin VA [Source:HGNC Symbol;Acc:HGNC:7602]	-
ENSG00000198727	16763	39220.8	31953.1	17452.5	35283.2	176735	172781	178209	146548	30148.7	28134.5	140884	0.199699	-2.32409	1.2055e-06	2.57594e-05	MT-CYB	MT	14747	15887	+	1141	protein_coding	mitochondrially encoded cytochrome b [Source:HGNC Symbol;Acc:HGNC:7427]	-
ENSG00000145623	2589.21	2017.69	946.053	402.51	1095.36	272.783	243.377	298.358	254.723	408.335	1410.16	295.515	4.77188	2.25321	1.20835e-06	2.57948e-05	OSMR	5	38845858	38945596	+	7174	protein_coding	oncostatin M receptor [Source:HGNC Symbol;Acc:HGNC:8507]	-
ENSG00000135919	4952.08	1850.17	2017.57	662.696	2001.91	143.57	147.899	219.482	155.277	770.49	2296.89	287.343	7.99353	2.99527	1.21293e-06	2.58671e-05	SERPINE2	2	223975112	224039319	-	8891	protein_coding	serpin family E member 2 [Source:HGNC Symbol;Acc:HGNC:8951]	-
ENSG00000159516	15.629	155.207	2.88431	14.8254	124.313	0	1.87213	0	0	1.62038	62.5717	0.698502	89.5798	6.30818	1.22992e-06	2.62036e-05	SPRR2G	1	153149582	153150869	-	568	protein_coding	small proline rich protein 2G [Source:HGNC Symbol;Acc:HGNC:11267]	-
ENSG00000105639	423.72	229.733	493.938	1452.15	538.885	73.5796	91.7345	70.3028	40.1277	200.117	627.685	95.1722	6.59526	2.71301	1.23461e-06	2.62776e-05	JAK3	19	17824780	17848071	-	6813	protein_coding	Janus kinase 3 [Source:HGNC Symbol;Acc:HGNC:6193]	-
ENSG00000198840	9419.66	7302.23	26310.7	17351.7	12265.4	83573.9	84478.2	92009.2	107293	18658.7	14529.9	77202.5	0.188205	-2.40962	1.25004e-06	2.658e-05	MT-ND3	MT	10059	10404	+	346	protein_coding	mitochondrially encoded NADH:ubiquinone oxidoreductase core subunit 3 [Source:HGNC Symbol;Acc:HGNC:7458]	-
ENSG00000138829	152.817	643.389	115.372	35.581	925.898	1.79462	9.36067	5.1441	6.97873	55.0928	374.611	15.6742	23.8999	4.53885	1.25328e-06	2.65867e-05	FBN2	5	128257909	128659185	-	13196	protein_coding	fibrillin 2 [Source:HGNC Symbol;Acc:HGNC:3604]	-
ENSG00000004468	144.713	266.654	303.573	829.483	454.446	39.4817	69.2689	82.3057	66.2979	121.528	399.774	75.7765	5.2757	2.39138	1.25373e-06	2.65867e-05	CD38	4	15778275	15853230	+	6855	protein_coding	CD38 molecule [Source:HGNC Symbol;Acc:HGNC:1667]	-
ENSG00000099840	21.9964	28.7166	26.6798	36.3223	22.2825	127.418	91.7345	111.456	137.83	38.0789	27.1995	101.303	0.268496	-1.89053	1.25405e-06	2.65867e-05	IZUMO4	19	2096429	2099593	+	2770	protein_coding	IZUMO family member 4 [Source:HGNC Symbol;Acc:HGNC:26950]	-
ENSG00000213563	364.098	231.784	382.171	403.252	310.783	672.984	907.985	881.356	786.851	573.614	338.417	764.558	0.442631	-1.17468	1.25599e-06	2.66018e-05	C8orf82	8	144525733	144529132	-	3001	protein_coding	chromosome 8 open reading frame 82 [Source:HGNC Symbol;Acc:HGNC:33826]	-
ENSG00000251320	1.1577	0	7.93185	0	0.586382	120.24	146.026	94.3086	83.7447	0.810189	1.93519	89.0259	0.0217373	-5.53607	1.26893e-06	2.68497e-05	AC011352.3	5	147887112	147887704	+	593	antisense	novel transcript	-
ENSG00000269741	78.7239	109.397	3.60538	1.48254	12.9004	0	0	0	0	0	41.2218	0	#DIV/0!	7.20338	1.28252e-06	2.71109e-05	AC011473.4	19	50996018	51009581	-	1933	protein_coding	novel transcript	-
ENSG00000101955	285.953	236.57	317.274	423.266	192.92	796.813	795.657	728.748	697.873	1677.09	291.197	939.236	0.310035	-1.69152	1.28446e-06	2.71254e-05	SRPX	X	38149336	38220924	-	1987	protein_coding	sushi repeat containing protein X-linked [Source:HGNC Symbol;Acc:HGNC:11309]	-
ENSG00000167754	2471.12	30.7678	333.859	25.9445	5.86382	8.97312	5.6164	5.1441	3.48936	28.3566	573.511	10.3159	55.5948	5.77045	1.30901e-06	2.76168e-05	KLK5	19	50943303	50953093	-	1653	protein_coding	kallikrein related peptidase 5 [Source:HGNC Symbol;Acc:HGNC:6366]	-
ENSG00000141504	302.74	186.658	385.055	506.288	334.824	1478.77	1716.75	1568.95	1577.19	446.414	343.113	1357.62	0.252732	-1.98381	1.33551e-06	2.81485e-05	SAT2	17	7626234	7627876	-	1643	protein_coding	spermidine/spermine N1-acetyltransferase family member 2 [Source:HGNC Symbol;Acc:HGNC:23160]	-
ENSG00000259459	1.1577	3.41865	42.5435	9.63653	2.34553	373.282	387.532	270.923	239.021	14.5834	11.8204	257.068	0.0459815	-4.44781	1.35536e-06	2.85121e-05	LINC02568	15	63390136	63438320	+	2230	lincRNA	long intergenic non-protein coding RNA 2568 [Source:HGNC Symbol;Acc:HGNC:51430]	-
ENSG00000171503	133.136	149.053	132.678	139.359	177.087	262.015	323.879	342.94	240.766	426.97	146.263	319.314	0.458053	-1.13044	1.3554e-06	2.85121e-05	ETFDH	4	158672125	158709623	+	4493	protein_coding	electron transfer flavoprotein dehydrogenase [Source:HGNC Symbol;Acc:HGNC:3483]	-
ENSG00000141574	501.286	850.559	1040.51	1937.68	1874.08	244.069	226.528	320.649	298.341	456.136	1240.82	309.145	4.01373	2.0027	1.36292e-06	2.86425e-05	SECTM1	17	82321024	82334074	-	2961	protein_coding	secreted and transmembrane 1 [Source:HGNC Symbol;Acc:HGNC:10707]	-
ENSG00000154269	2.89426	8.20475	59.8494	18.5318	5.86382	339.184	370.682	265.779	340.213	30.7872	19.0688	269.329	0.0708011	-3.82344	1.3648e-06	2.86541e-05	ENPP3	6	131628442	131747418	+	3885	protein_coding	ectonucleotide pyrophosphatase/phosphodiesterase 3 [Source:HGNC Symbol;Acc:HGNC:3358]	-
ENSG00000135063	8.68278	9.57221	70.6655	17.0492	38.7012	215.355	205.935	192.047	162.255	156.366	28.9342	186.392	0.155233	-2.68862	1.37198e-06	2.87645e-05	FAM189A2	9	69324567	69392558	+	9552	protein_coding	family with sequence similarity 189 member A2 [Source:HGNC Symbol;Acc:HGNC:24820]	-
ENSG00000090530	4687.55	1426.26	121.862	74.8684	275.6	46.6602	56.164	51.441	62.8085	110.186	1317.23	65.4519	20.1251	4.32796	1.37271e-06	2.87645e-05	P3H2	3	189956728	190122437	-	5605	protein_coding	prolyl 3-hydroxylase 2 [Source:HGNC Symbol;Acc:HGNC:19317]	-
ENSG00000146670	408.091	605.101	218.486	229.053	411.64	16.1516	22.4656	10.2882	10.4681	123.149	374.474	36.5044	10.2583	3.32854	1.38015e-06	2.88923e-05	CDCA5	11	65066300	65084164	-	3925	protein_coding	cell division cycle associated 5 [Source:HGNC Symbol;Acc:HGNC:14626]	-
ENSG00000155957	83.3547	190.077	211.276	203.85	256.249	1055.24	980.998	889.93	865.362	250.348	188.961	808.376	0.233754	-2.09607	1.38192e-06	2.89015e-05	TMBIM4	12	66135846	66170072	-	4137	protein_coding	transmembrane BAX inhibitor motif containing 4 [Source:HGNC Symbol;Acc:HGNC:24257]	-
ENSG00000144369	89.1433	23.2468	63.4548	77.8335	106.135	491.727	483.01	541.846	535.617	83.4495	71.9627	427.13	0.16848	-2.56697	1.39251e-06	2.90948e-05	FAM171B	2	186693971	186765965	+	5826	protein_coding	family with sequence similarity 171 member B [Source:HGNC Symbol;Acc:HGNC:29412]	-
ENSG00000176842	78.7239	108.713	134.12	49.6652	91.4756	330.211	468.033	390.952	403.021	138.542	92.5396	346.152	0.267338	-1.90065	1.39555e-06	2.91303e-05	IRX5	16	54930862	54934485	+	2845	protein_coding	iroquois homeobox 5 [Source:HGNC Symbol;Acc:HGNC:14361]	Homeobox
ENSG00000161791	733.985	358.274	348.28	913.246	507.221	114.856	183.469	116.6	181.447	227.663	572.201	164.807	3.47195	1.79208	1.39752e-06	2.91433e-05	FMNL3	12	49636499	49708165	-	13424	protein_coding	formin like 3 [Source:HGNC Symbol;Acc:HGNC:23698]	-
ENSG00000105996	13.3136	16.4095	23.0745	25.2032	38.7012	104.088	117.944	116.6	94.2128	41.3196	23.3404	94.833	0.246121	-2.01305	1.4096e-06	2.93669e-05	HOXA2	7	27100354	27102811	-	2458	protein_coding	homeobox A2 [Source:HGNC Symbol;Acc:HGNC:5103]	Homeobox
ENSG00000139970	111.718	43.7587	100.23	195.696	121.968	1100.1	1166.34	1095.69	1308.51	67.2457	114.674	947.579	0.121018	-3.0463	1.4233e-06	2.96237e-05	RTN1	14	59595976	59870966	-	6209	protein_coding	reticulon 1 [Source:HGNC Symbol;Acc:HGNC:10467]	-
ENSG00000183484	136.609	90.936	228.581	676.039	202.302	16.1516	39.3148	27.4352	29.6596	69.6762	266.894	36.4475	7.32269	2.85617	1.43216e-06	2.97796e-05	GPR132	14	105049389	105065445	-	4200	protein_coding	G protein-coupled receptor 132 [Source:HGNC Symbol;Acc:HGNC:17482]	-
ENSG00000158887	10.4193	8.88848	39.6592	38.5461	59.2246	141.775	151.643	207.479	202.383	156.366	31.3476	171.929	0.182328	-2.45527	1.43757e-06	2.98402e-05	MPZ	1	161304735	161309972	-	2154	protein_coding	myelin protein zero [Source:HGNC Symbol;Acc:HGNC:7225]	-
ENSG00000226084	46.3082	78.6289	82.9238	86.7287	87.9573	183.052	222.784	272.638	280.894	129.63	76.5094	217.799	0.351284	-1.50622	1.43914e-06	2.98402e-05	AC113935.1	1	77129114	77129668	+	555	processed_pseudogene	ribosomal protein L17 (RPL17) pseudogene	-
ENSG00000028277	75.2508	61.5357	185.317	371.377	168.878	30.5086	24.3377	18.8617	26.1702	44.5604	172.472	28.8877	5.97041	2.56246	1.43921e-06	2.98402e-05	POU2F2	19	42086110	42196585	-	9072	protein_coding	POU class 2 homeobox 2 [Source:HGNC Symbol;Acc:HGNC:9213]	Pou
ENSG00000164346	713.146	730.223	1021.77	1091.89	755.26	1918.45	1741.08	1886.17	1790.04	1416.21	862.458	1750.39	0.492722	-1.02093	1.4425e-06	2.98798e-05	NSA2	5	74766991	74780113	+	4962	protein_coding	NSA2, ribosome biogenesis homolog [Source:HGNC Symbol;Acc:HGNC:30728]	-
ENSG00000125871	440.507	582.538	328.09	258.704	415.745	102.294	132.921	132.032	109.915	210.649	405.117	137.562	2.94497	1.54998	1.47574e-06	3.05391e-05	MGME1	20	17968913	17991122	+	2336	protein_coding	mitochondrial genome maintenance exonuclease 1 [Source:HGNC Symbol;Acc:HGNC:16205]	-
ENSG00000253293	60.7795	34.1865	26.6798	38.5461	75.6433	0	9.36067	8.57351	0	8.10189	47.167	5.20721	9.05802	3.13261	1.49753e-06	3.09604e-05	HOXA10	7	27170591	27180261	-	3707	protein_coding	homeobox A10 [Source:HGNC Symbol;Acc:HGNC:5100]	Homeobox
ENSG00000095637	332.261	93.6709	131.236	64.4906	163.014	1085.75	1125.15	1008.24	1069.49	240.626	156.935	905.852	0.173245	-2.52753	1.52573e-06	3.15134e-05	SORBS1	10	95311771	95561414	-	10951	protein_coding	sorbin and SH3 domain containing 1 [Source:HGNC Symbol;Acc:HGNC:14565]	-
ENSG00000173193	2342.04	2862.78	1235.93	2230.49	2483.33	253.042	230.272	272.638	235.532	1087.27	2230.91	415.752	5.36597	2.42028	1.53358e-06	3.16452e-05	PARP14	3	122680618	122730840	+	10495	protein_coding	poly(ADP-ribose) polymerase family member 14 [Source:HGNC Symbol;Acc:HGNC:29232]	-
ENSG00000120832	54.991	51.2797	48.3122	64.4906	57.4655	186.641	127.305	181.758	120.383	90.7412	55.3078	141.366	0.391239	-1.34639	1.53983e-06	3.17439e-05	MTERF2	12	106977291	106987166	-	3626	protein_coding	mitochondrial transcription termination factor 2 [Source:HGNC Symbol;Acc:HGNC:30779]	-
ENSG00000077585	308.528	333.66	289.873	378.79	383.494	73.5796	58.0361	68.5881	41.8724	186.343	338.869	85.6839	3.95487	1.96504	1.548e-06	3.18821e-05	GPR137B	1	236142505	236221865	+	2309	protein_coding	G protein-coupled receptor 137B [Source:HGNC Symbol;Acc:HGNC:11862]	-
ENSG00000235568	541.806	179.821	729.73	684.193	276.186	43.071	39.3148	58.2998	17.4468	165.279	482.347	64.6822	7.45719	2.88323	1.55931e-06	3.20844e-05	NFAM1	22	42380410	42432395	-	5817	protein_coding	NFAT activating protein with ITAM motif 1 [Source:HGNC Symbol;Acc:HGNC:29872]	-
ENSG00000156127	171.919	103.927	398.034	831.706	285.568	28.714	31.8263	18.8617	12.2128	99.6532	358.231	38.2536	9.36464	3.2062	1.56688e-06	3.21928e-05	BATF	14	75522425	75547015	+	980	protein_coding	basic leucine zipper ATF-like transcription factor [Source:HGNC Symbol;Acc:HGNC:958]	TF_bZIP
ENSG00000112799	123.874	82.0475	132.678	335.796	140.732	26.9194	13.1049	30.8646	20.9362	56.7132	163.026	29.7077	5.48766	2.42774	1.56755e-06	3.21928e-05	LY86	6	6588108	6654983	+	1254	protein_coding	lymphocyte antigen 86 [Source:HGNC Symbol;Acc:HGNC:16837]	-
ENSG00000186815	519.231	309.729	522.781	767.216	496.079	1238.29	1136.39	1212.29	1250.94	1414.59	523.007	1250.5	0.418239	-1.2582	1.5708e-06	3.2229e-05	TPCN1	12	113221050	113298585	+	8728	protein_coding	two pore segment channel 1 [Source:HGNC Symbol;Acc:HGNC:18182]	-
ENSG00000137198	91.4587	64.2706	237.234	130.464	107.894	1245.47	1164.47	1124.84	1198.6	81.0189	126.264	962.879	0.131132	-2.9307	1.57934e-06	3.23735e-05	GMPR	6	16238580	16295549	+	2232	protein_coding	guanosine monophosphate reductase [Source:HGNC Symbol;Acc:HGNC:4376]	-
ENSG00000051620	816.182	693.302	1399.61	787.971	924.138	1948.96	2151.08	2105.65	1844.13	2509.15	924.241	2111.8	0.437656	-1.19255	1.5993e-06	3.27517e-05	HEBP2	6	138403531	138422197	+	10356	protein_coding	heme binding protein 2 [Source:HGNC Symbol;Acc:HGNC:15716]	-
ENSG00000121440	221.7	123.755	129.073	249.808	172.396	480.959	541.047	603.575	574	305.441	179.347	501.004	0.357974	-1.48007	1.60584e-06	3.28545e-05	PDZRN3	3	73382433	73624940	-	6136	protein_coding	PDZ domain containing ring finger 3 [Source:HGNC Symbol;Acc:HGNC:17704]	-
ENSG00000164484	190.442	47.1773	116.814	154.184	53.3608	12.5624	13.1049	8.57351	17.4468	35.6483	112.396	17.4672	6.43469	2.64347	1.61972e-06	3.30814e-05	TMEM200A	6	130365734	130443063	+	6137	protein_coding	transmembrane protein 200A [Source:HGNC Symbol;Acc:HGNC:21075]	-
ENSG00000198763	15936.4	36340.9	34263.4	17184.9	30154.1	161243	154945	165496	145578	27416	26775.9	130936	0.204497	-2.28985	1.62117e-06	3.30814e-05	MT-ND2	MT	4470	5511	+	1042	protein_coding	mitochondrially encoded NADH:ubiquinone oxidoreductase core subunit 2 [Source:HGNC Symbol;Acc:HGNC:7456]	-
ENSG00000182359	42.8351	23.2468	41.8225	63.0081	58.0518	256.631	196.574	267.493	188.426	64.0049	45.7928	194.626	0.235287	-2.0832	1.62152e-06	3.30814e-05	KBTBD3	11	106051098	106077765	-	5516	protein_coding	kelch repeat and BTB domain containing 3 [Source:HGNC Symbol;Acc:HGNC:22934]	-
ENSG00000226471	8.68278	7.52102	20.9112	8.89525	11.1413	64.6065	74.8853	120.029	71.5319	15.3936	11.4303	69.2893	0.164965	-2.59372	1.64018e-06	3.34306e-05	Z93930.2	22	28800683	28848559	+	1470	antisense	novel transcript	-
ENSG00000167658	16407	16499.1	22625.2	29346.9	21969.4	58725.5	65436.7	64748.8	68110.6	30563.6	21369.5	57517	0.371534	-1.42842	1.6482e-06	3.35626e-05	EEF2	19	3976056	3985469	-	4027	protein_coding	eukaryotic translation elongation factor 2 [Source:HGNC Symbol;Acc:HGNC:3214]	-
ENSG00000187862	6.36738	10.9397	5.04754	39.2874	22.8689	0	0	0	0	0	16.9022	0	#DIV/0!	5.91507	1.65903e-06	3.37213e-05	TTC24	1	156579727	156586770	+	2829	protein_coding	tetratricopeptide repeat domain 24 [Source:HGNC Symbol;Acc:HGNC:32348]	-
ENSG00000157703	0.578852	2.05119	31.7274	12.6016	7.62297	287.14	258.354	260.635	239.021	10.5325	10.9164	211.137	0.051703	-4.27788	1.65911e-06	3.37213e-05	SVOPL	7	138594285	138701352	-	6302	protein_coding	SVOP like [Source:HGNC Symbol;Acc:HGNC:27034]	-
ENSG00000182934	1432.08	1024.91	1894.27	2165.25	1539.25	9283.59	9392.49	9653.77	8503.58	1459.15	1611.15	7658.52	0.210374	-2.24889	1.67574e-06	3.40273e-05	SRPRA	11	126262919	126269144	-	4167	protein_coding	SRP receptor subunit alpha [Source:HGNC Symbol;Acc:HGNC:11307]	-
ENSG00000059758	387.831	631.082	440.578	339.502	388.185	147.159	117.944	97.738	109.915	244.677	437.436	143.487	3.04861	1.59818	1.69771e-06	3.44411e-05	CDK17	12	96278261	96400560	-	6547	protein_coding	cyclin dependent kinase 17 [Source:HGNC Symbol;Acc:HGNC:8750]	-
ENSG00000196296	244.276	8.20475	16.5848	84.5049	1361.58	5.38387	9.36067	20.5764	8.72341	11.3426	343.03	11.0774	30.9666	4.95109	1.71605e-06	3.47806e-05	ATP2A1	16	28878405	28904509	+	4587	protein_coding	ATPase sarcoplasmic/endoplasmic reticulum Ca2+ transporting 1 [Source:HGNC Symbol;Acc:HGNC:811]	-
ENSG00000268416	0	0	2.16323	5.93017	0.586382	89.7312	46.8033	44.5822	48.8511	3.24076	1.73596	46.6417	0.037219	-4.78178	1.72239e-06	3.48764e-05	AC010329.1	19	20746923	20755250	-	8328	lincRNA	novel transcript	-
ENSG00000206150	1.1577	0	0	0	0	39.4817	37.4427	32.5793	29.6596	0	0.231541	27.8327	0.00831904	-6.68176	1.74039e-06	3.5208e-05	RNASE13	14	21032820	21034785	-	1607	protein_coding	ribonuclease A family member 13 (inactive) [Source:HGNC Symbol;Acc:HGNC:25285]	-
ENSG00000122565	2635.51	3296.26	2044.25	1796.1	1939.75	1048.06	1024.06	987.668	1120.09	1244.45	2342.38	1084.86	2.15914	1.1099	1.74882e-06	3.53455e-05	CBX3	7	26201162	26213356	+	4641	protein_coding	chromobox 3 [Source:HGNC Symbol;Acc:HGNC:1553]	-
ENSG00000132517	69.4623	30.0841	43.2646	40.7699	70.9523	7.1785	1.87213	0	1.74468	13.7732	50.9066	4.9137	10.3601	3.22613	1.75128e-06	3.53621e-05	SLC52A1	17	5032600	5052009	-	3934	protein_coding	solute carrier family 52 member 1 [Source:HGNC Symbol;Acc:HGNC:30225]	-
ENSG00000134539	164.973	116.234	64.1758	421.783	116.69	21.5355	20.5935	18.8617	6.97873	48.6113	176.771	23.3161	7.58149	2.89447	1.75871e-06	3.5479e-05	KLRD1	12	10226058	10329600	+	17404	protein_coding	killer cell lectin like receptor D1 [Source:HGNC Symbol;Acc:HGNC:6378]	-
ENSG00000167641	100.72	23.9305	36.0538	84.5049	38.7012	279.961	522.325	409.814	523.404	77.7781	56.7822	362.657	0.156573	-2.67295	1.76473e-06	3.55673e-05	PPP1R14A	19	38251237	38256591	-	1501	protein_coding	protein phosphatase 1 regulatory inhibitor subunit 14A [Source:HGNC Symbol;Acc:HGNC:14871]	-
ENSG00000184730	281.901	140.848	465.095	681.228	233.38	41.2764	44.9312	58.2998	73.2766	128.01	360.49	69.1588	5.21251	2.36983	1.78353e-06	3.59128e-05	APOBR	16	28494649	28498970	+	3792	protein_coding	apolipoprotein B receptor [Source:HGNC Symbol;Acc:HGNC:24087]	-
ENSG00000115677	4111.01	3806.32	5967.63	5463.91	2889.11	17348.6	17987.5	18016.4	16600.6	5634.05	4447.6	15117.4	0.294203	-1.76507	1.79749e-06	3.61604e-05	HDLBP	2	241227264	241317061	-	12182	protein_coding	high density lipoprotein binding protein [Source:HGNC Symbol;Acc:HGNC:4857]	-
ENSG00000144908	8.68278	391.777	346.838	105.261	92.6484	2878.58	3075.92	2966.43	3433.53	370.256	189.041	2544.94	0.0742812	-3.75105	1.80919e-06	3.63514e-05	ALDH1L1	3	126103562	126197994	-	13712	protein_coding	aldehyde dehydrogenase 1 family member L1 [Source:HGNC Symbol;Acc:HGNC:3978]	-
ENSG00000181982	206.65	43.075	192.528	126.016	170.051	1028.32	1155.11	1274.02	1052.04	156.366	147.664	933.172	0.158239	-2.65887	1.81035e-06	3.63514e-05	CCDC149	4	24806117	24980204	-	9582	protein_coding	coiled-coil domain containing 149 [Source:HGNC Symbol;Acc:HGNC:25405]	-
ENSG00000147027	281.322	140.165	160.8	120.086	137.213	845.268	722.644	817.913	729.277	212.269	167.917	665.474	0.252327	-1.98467	1.8496e-06	3.71051e-05	TMEM47	X	34627064	34657288	-	4054	protein_coding	transmembrane protein 47 [Source:HGNC Symbol;Acc:HGNC:18515]	-
ENSG00000104972	205.493	134.011	101.672	409.923	250.972	32.3032	35.5705	25.7205	24.4255	85.88	220.414	40.78	5.40496	2.41083	1.86218e-06	3.73229e-05	LILRB1	19	54617158	54637528	+	5008	protein_coding	leukocyte immunoglobulin like receptor B1 [Source:HGNC Symbol;Acc:HGNC:6605]	-
ENSG00000100897	573.643	487.499	694.397	1012.58	703.659	1692.33	1945.15	1839.87	1988.94	1147.23	694.355	1722.7	0.403061	-1.31052	1.88942e-06	3.78339e-05	DCAF11	14	24114195	24125242	+	6350	protein_coding	DDB1 and CUL4 associated factor 11 [Source:HGNC Symbol;Acc:HGNC:20258]	-
ENSG00000096996	186.969	94.3547	165.127	632.304	228.689	25.1247	48.6755	10.2882	15.7021	65.6253	261.489	33.0832	7.90398	2.96669	1.89583e-06	3.79272e-05	IL12RB1	19	18058995	18098944	-	4298	protein_coding	interleukin 12 receptor subunit beta 1 [Source:HGNC Symbol;Acc:HGNC:5971]	-
ENSG00000225556	16.7867	12.3071	29.5642	23.7207	3.51829	138.186	220.912	152.608	157.021	21.0649	17.1794	137.959	0.124526	-3.00595	1.90573e-06	3.809e-05	C2CD4D	1	151837819	151840557	-	1757	protein_coding	C2 calcium dependent domain containing 4D [Source:HGNC Symbol;Acc:HGNC:37210]	-
ENSG00000142661	375.675	19.1444	7.93185	47.4414	246.867	0	0	3.4294	5.23404	9.72227	139.412	3.67714	37.9131	5.16208	1.92149e-06	3.83695e-05	MYOM3	1	24056035	24112175	-	9254	protein_coding	myomesin 3 [Source:HGNC Symbol;Acc:HGNC:26679]	-
ENSG00000050030	0	2.73492	11.5372	5.93017	9.9685	120.24	65.5247	85.7351	68.0426	16.2038	6.03416	71.1492	0.08481	-3.55976	1.94726e-06	3.88483e-05	NEXMIF	X	74732856	74925485	-	11869	protein_coding	neurite extension and migration factor [Source:HGNC Symbol;Acc:HGNC:29433]	-
ENSG00000119927	103.615	155.89	67.7812	103.778	162.428	644.27	632.781	627.581	546.085	134.491	118.698	517.042	0.229572	-2.1208	1.95333e-06	3.89335e-05	GPAM	10	112149864	112215377	-	9808	protein_coding	glycerol-3-phosphate acyltransferase, mitochondrial [Source:HGNC Symbol;Acc:HGNC:24865]	-
ENSG00000189366	79.8816	110.08	124.025	89.6938	114.345	3.58925	13.1049	0	8.72341	32.4076	103.605	11.565	8.95848	3.08874	1.97358e-06	3.93009e-05	ALG1L	3	125929275	125937039	-	843	protein_coding	ALG1, chitobiosyldiphosphodolichol beta-mannosyltransferase like [Source:HGNC Symbol;Acc:HGNC:33721]	-
ENSG00000240891	160.342	51.2797	76.4342	80.0573	121.381	14.357	20.5935	13.7176	15.7021	38.8891	97.8989	20.6519	4.74044	2.20441	2.00272e-06	3.98445e-05	PLCXD2	3	111674676	111846447	+	8974	protein_coding	phosphatidylinositol specific phospholipase C X domain containing 2 [Source:HGNC Symbol;Acc:HGNC:26462]	-
ENSG00000100558	577.695	527.155	1023.93	111.932	94.4075	19.7409	31.8263	12.0029	33.1489	108.565	467.024	41.0569	11.375	3.49112	2.00674e-06	3.9888e-05	PLEK2	14	67386983	67412200	-	1603	protein_coding	pleckstrin 2 [Source:HGNC Symbol;Acc:HGNC:19238]	-
ENSG00000109685	845.703	1074.82	691.513	648.612	929.416	314.059	314.518	342.94	303.575	516.901	838.013	358.399	2.33822	1.22118	2.01884e-06	4.00916e-05	NSD2	4	1871424	1982207	+	19776	protein_coding	nuclear receptor binding SET domain protein 2 [Source:HGNC Symbol;Acc:HGNC:12766]	HMG
ENSG00000164104	1619.05	1844.7	1230.88	1820.56	1485.89	405.585	430.591	464.684	432.681	1011.93	1600.22	549.093	2.91429	1.53973	2.046e-06	4.05937e-05	HMGB2	4	173331695	173335125	-	2775	protein_coding	high mobility group box 2 [Source:HGNC Symbol;Acc:HGNC:5000]	HMG
ENSG00000198740	318.369	298.106	281.22	448.469	399.913	1929.22	1741.08	1771.29	1858.09	311.113	349.215	1522.16	0.229421	-2.12333	2.06461e-06	4.08956e-05	ZNF652	17	49289206	49362473	-	8810	protein_coding	zinc finger protein 652 [Source:HGNC Symbol;Acc:HGNC:29147]	zf-C2H2
ENSG00000163823	285.953	323.404	509.801	478.861	260.354	32.3032	11.2328	15.4323	22.6809	140.973	371.675	44.5244	8.34766	3.03431	2.06499e-06	4.08956e-05	CCR1	3	46201709	46208396	-	2731	protein_coding	C-C motif chemokine receptor 1 [Source:HGNC Symbol;Acc:HGNC:1602]	-
ENSG00000245857	0	1.36746	2.88431	0.741271	0	21.5355	29.9541	22.2911	6.97873	8.10189	0.998608	17.7723	0.0561891	-4.20314	2.07079e-06	4.09728e-05	GS1-24F4.2	8	6835554	6885276	+	1433	lincRNA	uncharacterized LOC100652791 [Source:NCBI gene;Acc:100652791]	-
ENSG00000175854	239.066	137.43	193.249	163.08	153.046	667.6	571.001	600.145	565.277	231.714	177.174	527.147	0.336099	-1.57044	2.07719e-06	4.10619e-05	SWI5	9	128275379	128288990	+	1649	protein_coding	SWI5 homologous recombination repair protein [Source:HGNC Symbol;Acc:HGNC:31412]	-
ENSG00000153283	167.288	177.086	147.1	776.852	417.504	68.1957	54.2919	51.441	27.9149	84.2596	337.166	57.2206	5.89239	2.55239	2.08547e-06	4.11629e-05	CD96	3	111292719	111665750	+	5762	protein_coding	CD96 molecule [Source:HGNC Symbol;Acc:HGNC:16892]	-
ENSG00000197647	24.8906	10.9397	28.8431	27.427	28.7327	86.142	76.7575	56.5851	66.2979	72.1068	24.1666	71.5779	0.337627	-1.5653	2.0861e-06	4.11629e-05	ZNF433	19	12014732	12035741	-	3079	protein_coding	zinc finger protein 433 [Source:HGNC Symbol;Acc:HGNC:20811]	zf-C2H2
ENSG00000140986	21.9964	7.52102	20.1902	17.7905	119.622	0	0	3.4294	0	0	37.424	0.685881	54.5635	5.876	2.09103e-06	4.12227e-05	RPL3L	16	1943974	1957606	-	2758	protein_coding	ribosomal protein L3 like [Source:HGNC Symbol;Acc:HGNC:10351]	-
ENSG00000143632	850.913	1.36746	2.16323	593.758	5493.82	0	7.48853	0	8.72341	1.62038	1388.4	3.56646	389.294	8.61738	2.10086e-06	4.13786e-05	ACTA1	1	229431245	229434098	-	1495	protein_coding	actin, alpha 1, skeletal muscle [Source:HGNC Symbol;Acc:HGNC:129]	-
ENSG00000138435	130.242	6.83729	0.721077	45.2175	36.9421	1.79462	0	0	0	0	43.992	0.358925	122.566	6.71681	2.11189e-06	4.15581e-05	CHRNA1	2	174747592	174787935	-	4855	protein_coding	cholinergic receptor nicotinic alpha 1 subunit [Source:HGNC Symbol;Acc:HGNC:1955]	-
ENSG00000174238	915.744	1039.27	1393.12	1123.77	1161.62	2598.62	2793.22	2644.07	2716.47	1538.55	1126.7	2458.19	0.458348	-1.12494	2.11985e-06	4.16768e-05	PITPNA	17	1517718	1562816	-	4784	protein_coding	phosphatidylinositol transfer protein alpha [Source:HGNC Symbol;Acc:HGNC:9001]	-
ENSG00000013583	304.476	345.283	362.702	474.414	344.793	791.43	758.214	831.63	771.149	544.447	366.334	739.374	0.495464	-1.01192	2.13357e-06	4.18808e-05	HEBP1	12	12974864	13000273	-	3442	protein_coding	heme binding protein 1 [Source:HGNC Symbol;Acc:HGNC:17176]	-
ENSG00000197415	23.1541	11.6234	20.1902	5.93017	3.51829	224.328	174.108	205.764	170.979	5.67132	12.8832	156.17	0.0824948	-3.59626	2.13409e-06	4.18808e-05	VEPH1	3	157259742	157533619	-	6554	protein_coding	ventricular zone expressed PH domain containing 1 [Source:HGNC Symbol;Acc:HGNC:25735]	-
ENSG00000165895	177.708	134.011	157.195	123.051	106.135	43.071	44.9312	61.7292	71.5319	62.3845	139.62	56.7296	2.46115	1.29241	2.13625e-06	4.18853e-05	ARHGAP42	11	100687653	100993941	+	8948	protein_coding	Rho GTPase activating protein 42 [Source:HGNC Symbol;Acc:HGNC:26545]	-
ENSG00000065717	190.442	78.6289	294.199	386.202	117.863	1328.02	1364.79	1404.34	1561.49	319.214	213.467	1195.57	0.178548	-2.48557	2.15076e-06	4.21316e-05	TLE2	19	2997638	3047635	-	4038	protein_coding	transducin like enhancer of split 2 [Source:HGNC Symbol;Acc:HGNC:11838]	-
ENSG00000062822	301.003	358.958	283.383	381.755	358.28	156.132	121.689	137.176	132.596	216.32	336.676	152.783	2.20363	1.12864	2.15331e-06	4.21434e-05	POLD1	19	50384204	50418016	+	4932	protein_coding	DNA polymerase delta 1, catalytic subunit [Source:HGNC Symbol;Acc:HGNC:9175]	-
ENSG00000144810	1945.52	374.684	320.879	197.919	575.827	116.651	91.7345	102.882	123.872	79.3985	682.966	102.908	6.63669	2.73217	2.15646e-06	4.21668e-05	COL8A1	3	99638475	99799226	+	9408	protein_coding	collagen type VIII alpha 1 chain [Source:HGNC Symbol;Acc:HGNC:2215]	-
ENSG00000234840	1.73656	0	1.44215	0	2.34553	5.38387	18.7213	18.8617	19.1915	12.963	1.10485	15.0243	0.0735375	-3.70457	2.15847e-06	4.21681e-05	LINC01239	9	22646200	22824213	+	2568	lincRNA	long intergenic non-protein coding RNA 1239 [Source:HGNC Symbol;Acc:HGNC:49796]	-
ENSG00000263155	9.26164	0.683729	33.1695	6.67144	4.69106	84.3474	102.967	42.8675	129.106	430.21	10.8955	157.9	0.0690025	-3.86515	2.17049e-06	4.23647e-05	MYZAP	15	57591941	57685364	+	2561	protein_coding	myocardial zonula adherens protein [Source:HGNC Symbol;Acc:HGNC:43444]	-
ENSG00000099960	13.3136	0.683729	12.2583	18.5318	9.9685	68.1957	69.2689	46.2969	59.3192	201.737	10.9512	88.9636	0.123097	-3.03201	2.20013e-06	4.28392e-05	SLC7A4	22	21028718	21032840	-	2447	protein_coding	solute carrier family 7 member 4 [Source:HGNC Symbol;Acc:HGNC:11062]	-
ENSG00000110324	662.786	361.009	658.343	2210.47	1117.64	152.543	125.433	166.326	186.681	334.608	1002.05	193.118	5.18879	2.3717	2.20172e-06	4.28392e-05	IL10RA	11	117986348	118003037	+	8102	protein_coding	interleukin 10 receptor subunit alpha [Source:HGNC Symbol;Acc:HGNC:5964]	-
ENSG00000158122	373.939	467.671	429.041	220.899	272.668	161.516	132.921	147.464	106.426	145.024	352.843	138.67	2.54448	1.34646	2.20223e-06	4.28392e-05	PRXL2C	9	96639577	96655303	-	3084	protein_coding	peroxiredoxin like 2C [Source:HGNC Symbol;Acc:HGNC:16881]	-
ENSG00000184489	616.478	319.985	552.345	985.891	742.946	222.533	256.482	204.049	244.255	152.316	643.529	215.927	2.98031	1.57843	2.20272e-06	4.28392e-05	PTP4A3	8	141391993	141432454	+	2877	protein_coding	protein tyrosine phosphatase type IVA, member 3 [Source:HGNC Symbol;Acc:HGNC:9636]	-
ENSG00000028137	1120.66	807.485	2964.35	3813.84	1687.61	464.808	509.22	486.975	380.341	640.049	2078.79	496.279	4.18875	2.06575	2.20682e-06	4.28772e-05	TNFRSF1B	1	12167003	12209228	+	3766	protein_coding	TNF receptor superfamily member 1B [Source:HGNC Symbol;Acc:HGNC:11917]	-
ENSG00000101306	40.5197	6.83729	0.721077	21.4969	84.439	0	0	0	0	0	30.8028	0	#DIV/0!	6.78417	2.20864e-06	4.28772e-05	MYLK2	20	31819308	31834689	+	2976	protein_coding	myosin light chain kinase 2 [Source:HGNC Symbol;Acc:HGNC:16243]	-
ENSG00000117507	2.31541	2.73492	7.93185	2.96508	8.20935	62.8119	61.7804	92.5939	68.0426	2.43057	4.83132	57.5319	0.0839765	-3.56562	2.22861e-06	4.32263e-05	FMO6P	1	171137740	171161568	+	2565	transcribed_unitary_pseudogene	flavin containing monooxygenase 6 pseudogene [Source:HGNC Symbol;Acc:HGNC:24024]	-
ENSG00000134954	2700.92	1565.06	2225.24	4443.18	1754.46	272.783	235.889	274.352	214.596	1151.28	2537.77	429.78	5.90482	2.55876	2.24452e-06	4.34959e-05	ETS1	11	128458761	128587558	-	7149	protein_coding	ETS proto-oncogene 1, transcription factor [Source:HGNC Symbol;Acc:HGNC:3488]	ETS
ENSG00000277443	2918.57	4436.04	2776.87	2946.55	2604.12	789.635	730.132	805.91	839.192	1912.86	3136.43	1015.54	3.08842	1.62513	2.25647e-06	4.36884e-05	MARCKS	6	113857362	113863471	+	4275	protein_coding	myristoylated alanine rich protein kinase C substrate [Source:HGNC Symbol;Acc:HGNC:6759]	-
ENSG00000154102	257.01	330.241	510.522	139.359	102.617	50.2495	50.5476	39.4381	41.8724	90.7412	267.95	54.5697	4.91023	2.28396	2.26698e-06	4.38415e-05	C16orf74	16	85690084	85751129	-	2181	protein_coding	chromosome 16 open reading frame 74 [Source:HGNC Symbol;Acc:HGNC:23362]	-
ENSG00000198888	12093.4	25147.6	31102.9	19319.8	41124.7	193478	188977	195529	151100	22490	25757.7	150315	0.171358	-2.54491	2.26843e-06	4.38415e-05	MT-ND1	MT	3307	4262	+	956	protein_coding	mitochondrially encoded NADH:ubiquinone oxidoreductase core subunit 1 [Source:HGNC Symbol;Acc:HGNC:7455]	-
ENSG00000248362	0.578852	0	6.48969	0.741271	2.34553	87.9366	86.1181	123.458	92.4681	0	2.03107	77.9963	0.0260406	-5.26968	2.27401e-06	4.38924e-05	AC011352.1	5	147886086	147886878	-	793	antisense	novel transcript	-
ENSG00000125124	246.591	272.124	261.751	288.355	287.914	443.272	396.892	425.246	464.085	498.266	271.347	445.552	0.609012	-0.718618	2.27512e-06	4.38924e-05	BBS2	16	56466836	56520283	-	8337	protein_coding	Bardet-Biedl syndrome 2 [Source:HGNC Symbol;Acc:HGNC:967]	-
ENSG00000164949	824.865	167.514	516.291	216.451	276.772	66.4011	91.7345	121.744	71.5319	80.2087	400.379	86.324	4.63809	2.21445	2.28657e-06	4.40591e-05	GEM	8	94249253	94262350	-	2648	protein_coding	GTP binding protein overexpressed in skeletal muscle [Source:HGNC Symbol;Acc:HGNC:4234]	-
ENSG00000169258	160.921	188.026	59.8494	46.7001	31.0783	7.1785	7.48853	5.1441	1.74468	23.4955	97.3149	9.01026	10.8005	3.36105	2.28783e-06	4.40591e-05	GPRIN1	5	176595802	176610133	-	4211	protein_coding	G protein regulated inducer of neurite outgrowth 1 [Source:HGNC Symbol;Acc:HGNC:24835]	-
ENSG00000111817	1130.5	785.605	1030.42	481.085	560.581	206.382	147.899	140.606	176.213	405.905	797.638	215.401	3.70304	1.88279	2.29043e-06	4.40698e-05	DSE	6	116254173	116444860	+	19193	protein_coding	dermatan sulfate epimerase [Source:HGNC Symbol;Acc:HGNC:21144]	-
ENSG00000100612	698.675	747.316	1016	784.265	572.895	3704.11	4260.98	4477.09	4234.34	644.91	763.83	3464.28	0.220487	-2.18105	2.32085e-06	4.46155e-05	DHRS7	14	60144120	60169856	-	3248	protein_coding	dehydrogenase/reductase 7 [Source:HGNC Symbol;Acc:HGNC:21524]	-
ENSG00000082074	974.787	503.909	386.497	1151.94	723.009	25.1247	39.3148	51.441	31.4043	275.464	748.028	84.5498	8.84718	3.13126	2.3289e-06	4.47306e-05	FYB1	5	39105255	39274528	-	8850	protein_coding	FYN binding protein 1 [Source:HGNC Symbol;Acc:HGNC:4036]	-
ENSG00000163577	287.111	536.728	193.97	77.0922	123.14	57.428	41.1869	53.1557	24.4255	41.3196	243.608	43.5032	5.59978	2.48641	2.33949e-06	4.48941e-05	EIF5A2	3	170888415	170908693	-	5593	protein_coding	eukaryotic translation initiation factor 5A2 [Source:HGNC Symbol;Acc:HGNC:3301]	-
ENSG00000139044	226.331	789.708	444.183	532.974	876.641	105.883	87.9903	109.741	127.362	246.297	573.968	135.455	4.23734	2.07578	2.34558e-06	4.49712e-05	B4GALNT3	12	460364	563509	+	6867	protein_coding	beta-1,4-N-acetyl-galactosaminyltransferase 3 [Source:HGNC Symbol;Acc:HGNC:24137]	-
ENSG00000077943	92.6164	64.2706	41.1014	113.415	106.135	355.336	310.774	394.381	273.915	140.163	83.5076	294.914	0.283159	-1.81682	2.34958e-06	4.50079e-05	ITGA8	10	15513949	15720125	-	7528	protein_coding	integrin subunit alpha 8 [Source:HGNC Symbol;Acc:HGNC:6144]	-
ENSG00000137752	874.067	522.369	649.69	982.184	747.051	141.775	153.515	202.335	162.255	431.02	755.072	218.18	3.46077	1.78375	2.36505e-06	4.52643e-05	CASP1	11	105025443	105035250	-	3698	protein_coding	caspase 1 [Source:HGNC Symbol;Acc:HGNC:1499]	-
ENSG00000107159	208.966	99.1408	52.6386	0.741271	52.188	0	0	0	0	4.05094	82.7349	0.810189	102.118	6.28438	2.38199e-06	4.55482e-05	CA9	9	35673856	35681159	+	1670	protein_coding	carbonic anhydrase 9 [Source:HGNC Symbol;Acc:HGNC:1383]	-
ENSG00000095752	94.3529	20.5119	343.954	8.15398	8.79573	0	0	0	0	4.05094	95.1536	0.810189	117.446	6.50247	2.38552e-06	4.55754e-05	IL11	19	55364389	55370463	-	2671	protein_coding	interleukin 11 [Source:HGNC Symbol;Acc:HGNC:5966]	-
ENSG00000186642	170.183	56.7495	103.835	109.708	63.9157	242.274	357.577	329.223	282.638	338.659	100.878	310.074	0.325336	-1.61992	2.39093e-06	4.56385e-05	PDE2A	11	72576141	72674591	-	7182	protein_coding	phosphodiesterase 2A [Source:HGNC Symbol;Acc:HGNC:8777]	-
ENSG00000172456	75.2508	90.2523	155.753	108.967	76.8161	450.451	481.138	548.704	479.787	113.426	101.408	414.701	0.244532	-2.03066	2.41733e-06	4.61018e-05	FGGY	1	59296638	59810647	+	12174	protein_coding	FGGY carbohydrate kinase domain containing [Source:HGNC Symbol;Acc:HGNC:25610]	-
ENSG00000093009	141.819	615.357	135.562	117.862	279.704	1.79462	1.87213	5.1441	1.74468	51.8521	258.061	12.4815	20.6754	4.30447	2.4381e-06	4.64569e-05	CDC45	22	19479459	19520612	+	2846	protein_coding	cell division cycle 45 [Source:HGNC Symbol;Acc:HGNC:1739]	-
ENSG00000143549	5253.08	6812	5692.9	5436.48	5107.98	1889.74	2051.86	1889.6	2027.32	3858.93	5660.49	2343.49	2.41541	1.27138	2.44175e-06	4.64856e-05	TPM3	1	154155304	154194648	-	8389	protein_coding	tropomyosin 3 [Source:HGNC Symbol;Acc:HGNC:12012]	-
ENSG00000054967	112.297	75.2102	315.832	225.346	142.491	5.38387	13.1049	10.2882	6.97873	57.5234	174.235	18.6558	9.33946	3.16984	2.44511e-06	4.65086e-05	RELT	11	73376264	73397474	+	6322	protein_coding	RELT, TNF receptor [Source:HGNC Symbol;Acc:HGNC:13764]	-
ENSG00000275385	2241.89	1275.84	337.464	8161.4	3422.71	19.7409	61.7804	46.2969	33.1489	571.183	3087.86	146.43	21.0876	4.39305	2.45348e-06	4.66269e-05	CCL18	17	36064280	36072032	+	1397	protein_coding	C-C motif chemokine ligand 18 [Source:HGNC Symbol;Acc:HGNC:10616]	-
ENSG00000149256	254.695	190.077	159.358	150.478	426.886	23.3301	11.2328	20.5764	12.2128	91.5513	236.299	31.7807	7.4353	2.85875	2.45992e-06	4.66983e-05	TENM4	11	78652831	79440948	-	16330	protein_coding	teneurin transmembrane protein 4 [Source:HGNC Symbol;Acc:HGNC:29945]	-
ENSG00000115419	2698.61	3265.49	834.286	1087.44	1420.8	414.558	353.833	354.943	469.319	695.142	1861.33	457.559	4.06795	2.02289	2.46155e-06	4.66983e-05	GLS	2	190880827	190965552	+	9827	protein_coding	glutaminase [Source:HGNC Symbol;Acc:HGNC:4331]	-
ENSG00000012660	1657.25	1537.02	1349.86	1120.06	1029.69	312.265	396.892	330.937	396.043	819.911	1338.78	451.21	2.96708	1.5653	2.49473e-06	4.72863e-05	ELOVL5	6	53267398	53349179	-	3813	protein_coding	ELOVL fatty acid elongase 5 [Source:HGNC Symbol;Acc:HGNC:21308]	-
ENSG00000065308	823.707	823.21	325.927	637.493	653.23	251.247	211.551	205.764	223.319	311.923	652.713	240.761	2.71104	1.436	2.51639e-06	4.76552e-05	TRAM2	6	52497402	52576915	-	6908	protein_coding	translocation associated membrane protein 2 [Source:HGNC Symbol;Acc:HGNC:16855]	-
ENSG00000185361	326.473	307.678	749.199	428.455	309.61	75.3742	29.9541	70.3028	68.0426	187.154	424.283	86.1655	4.92405	2.28602	2.53572e-06	4.79792e-05	TNFAIP8L1	19	4639518	4655568	+	6667	protein_coding	TNF alpha induced protein 8 like 1 [Source:HGNC Symbol;Acc:HGNC:28279]	-
ENSG00000138326	7236.81	8789.34	11562.5	8595.04	8381.75	23654.9	26007.7	26723.6	21040.9	11945.4	8913.08	21874.5	0.407464	-1.2952	2.57023e-06	4.85897e-05	RPS24	10	78033732	78056813	+	7857	protein_coding	ribosomal protein S24 [Source:HGNC Symbol;Acc:HGNC:10411]	-
ENSG00000136110	0	0	5.04754	0	0	64.6065	73.0132	73.7322	64.5532	1.62038	1.00951	55.5051	0.0181877	-5.8185	2.58297e-06	4.87879e-05	CNMD	13	52703264	52739812	-	1628	protein_coding	chondromodulin [Source:HGNC Symbol;Acc:HGNC:17005]	-
ENSG00000204380	0.578852	0.683729	6.48969	2.96508	6.4502	91.5259	50.5476	82.3057	80.2553	1.62038	3.43351	61.251	0.0560565	-4.15412	2.59052e-06	4.88879e-05	PKP4-AS1	2	158658337	158735002	-	5874	antisense	PKP4 antisense RNA 1 [Source:HGNC Symbol;Acc:HGNC:52580]	-
ENSG00000081853	7.52508	8.20475	8.65292	6.67144	4.69106	25.1247	31.8263	25.7205	50.5958	17.8242	7.14905	30.2183	0.23658	-2.0653	2.62618e-06	4.95176e-05	PCDHGA2	5	141338760	141512979	+	6724	protein_coding	protocadherin gamma subfamily A, 2 [Source:HGNC Symbol;Acc:HGNC:8700]	-
ENSG00000165966	18.5233	2.73492	22.3534	22.9794	12.314	75.3742	71.1411	73.7322	52.3404	102.084	15.781	74.9343	0.210598	-2.25535	2.63772e-06	4.9692e-05	PDZRN4	12	41188448	41574724	+	4723	protein_coding	PDZ domain containing ring finger 4 [Source:HGNC Symbol;Acc:HGNC:30552]	-
ENSG00000197467	372.202	92.3035	55.5229	50.4064	54.5335	5.38387	22.4656	12.0029	13.9575	17.014	124.994	14.1648	8.82427	3.13706	2.65441e-06	4.99628e-05	COL13A1	10	69801867	69964275	+	5888	protein_coding	collagen type XIII alpha 1 chain [Source:HGNC Symbol;Acc:HGNC:2190]	-
ENSG00000124233	0	0	0	0	0	39.4817	14.9771	12.0029	13.9575	0	0	16.0838	0	-7.04179	2.6588e-06	5.0002e-05	SEMG1	20	45206997	45209772	+	1662	protein_coding	semenogelin 1 [Source:HGNC Symbol;Acc:HGNC:10742]	-
ENSG00000169508	162.079	335.027	579.746	908.057	364.143	46.6602	14.9771	30.8646	19.1915	153.936	469.811	53.1259	8.84335	3.12593	2.66156e-06	5.00105e-05	GPR183	13	99294530	99307405	-	1700	protein_coding	G protein-coupled receptor 183 [Source:HGNC Symbol;Acc:HGNC:3128]	-
ENSG00000188833	16.7867	5.46984	80.7606	21.4969	1.17276	434.299	567.256	492.119	579.234	42.1298	25.1374	423.008	0.0594253	-4.07464	2.67934e-06	5.03009e-05	ENTPD8	9	137434364	137441816	-	2836	protein_coding	ectonucleoside triphosphate diphosphohydrolase 8 [Source:HGNC Symbol;Acc:HGNC:24860]	-
ENSG00000117560	37.0465	23.2468	45.4278	177.905	72.125	5.38387	0	12.0029	6.97873	9.72227	71.1503	6.81756	10.4363	3.34863	2.69559e-06	5.05622e-05	FASLG	1	172659018	172666874	+	1888	protein_coding	Fas ligand [Source:HGNC Symbol;Acc:HGNC:11936]	-
ENSG00000149735	0	0	1.44215	0.741271	9.38212	664.011	790.04	742.466	715.319	0	2.31311	582.367	0.00397191	-7.96733	2.70381e-06	5.06724e-05	GPHA2	11	64934471	64935888	-	926	protein_coding	glycoprotein hormone alpha 2 [Source:HGNC Symbol;Acc:HGNC:18054]	-
ENSG00000206069	7.52508	2.05119	16.5848	2.96508	1.75915	134.597	125.433	176.614	108.17	1.62038	6.17705	109.287	0.0565214	-4.14607	2.72266e-06	5.09816e-05	TMEM211	22	24934954	24946695	-	1123	protein_coding	transmembrane protein 211 [Source:HGNC Symbol;Acc:HGNC:33725]	-
ENSG00000008516	76.4085	75.2102	413.177	243.878	107.308	19.7409	29.9541	17.147	33.1489	45.3706	183.196	29.0723	6.30141	2.64163	2.72549e-06	5.09905e-05	MMP25	16	3046681	3060726	+	4126	protein_coding	matrix metallopeptidase 25 [Source:HGNC Symbol;Acc:HGNC:14246]	-
ENSG00000117308	343.259	382.889	660.506	599.688	146.596	1581.06	1767.29	1532.94	1702.81	1105.1	426.588	1537.84	0.277394	-1.85017	2.73511e-06	5.11262e-05	GALE	1	23795599	23800804	-	3978	protein_coding	UDP-galactose-4-epimerase [Source:HGNC Symbol;Acc:HGNC:4116]	-
ENSG00000143196	215.333	29.4004	157.916	434.385	242.762	1240.09	1113.92	1152.28	1514.38	1071.88	215.959	1218.51	0.177232	-2.49636	2.74037e-06	5.11661e-05	DPT	1	168695459	168729264	-	1786	protein_coding	dermatopontin [Source:HGNC Symbol;Acc:HGNC:3011]	-
ENSG00000185862	408.091	282.38	504.754	1144.52	450.928	143.57	112.328	137.176	99.4468	213.89	558.135	141.282	3.9505	1.977	2.74299e-06	5.11661e-05	EVI2B	17	31303766	31314112	-	2072	protein_coding	ecotropic viral integration site 2B [Source:HGNC Symbol;Acc:HGNC:3500]	-
ENSG00000100321	132.557	142.216	293.478	470.707	170.637	838.09	788.168	805.91	884.554	900.12	241.919	843.368	0.286849	-1.8027	2.74433e-06	5.11661e-05	SYNGR1	22	39349925	39385588	+	6953	protein_coding	synaptogyrin 1 [Source:HGNC Symbol;Acc:HGNC:11498]	-
ENSG00000108518	7062.58	7669.39	8489.96	11619.4	5666.21	3452.86	3695.59	3546	3854	4311.83	8101.51	3772.06	2.14777	1.10264	2.74984e-06	5.11834e-05	PFN1	17	4945652	4949061	-	1987	protein_coding	profilin 1 [Source:HGNC Symbol;Acc:HGNC:8881]	-
ENSG00000258604	0.578852	0	1.44215	2.96508	8.20935	57.428	37.4427	41.1528	38.383	9.72227	2.63909	36.8258	0.0716642	-3.77754	2.74999e-06	5.11834e-05	AL161668.4	14	21024172	21029271	+	593	lincRNA	novel transcript	-
ENSG00000133661	3.47311	1.36746	12.2583	4.44763	7.62297	30.5086	50.5476	37.7234	55.8298	17.014	5.8339	38.3247	0.152223	-2.70827	2.7585e-06	5.12976e-05	SFTPD	10	79937740	79982614	-	1321	protein_coding	surfactant protein D [Source:HGNC Symbol;Acc:HGNC:10803]	-
ENSG00000007038	33.5734	28.0329	67.7812	14.0842	57.4655	244.069	271.459	216.052	266.936	61.5744	40.1874	212.018	0.189547	-2.39541	2.76858e-06	5.14409e-05	PRSS21	16	2817180	2826304	+	1967	protein_coding	serine protease 21 [Source:HGNC Symbol;Acc:HGNC:9485]	-
ENSG00000040933	412.722	619.459	285.546	497.393	440.959	188.436	155.387	147.464	143.064	244.677	451.216	175.806	2.56656	1.35378	2.8038e-06	5.20506e-05	INPP4A	2	98444854	98594390	+	13187	protein_coding	inositol polyphosphate-4-phosphatase type I A [Source:HGNC Symbol;Acc:HGNC:6074]	-
ENSG00000283213	0	0	2.16323	0	1.17276	28.714	22.4656	15.4323	24.4255	2.43057	0.667199	18.6936	0.0356913	-4.80563	2.80632e-06	5.20528e-05	AC130466.1	16	22806289	22813680	-	5701	lincRNA	novel transcript	-
ENSG00000276085	51.5179	51.2797	336.743	172.716	182.365	14.357	43.0591	20.5764	15.7021	6.48151	158.924	20.0352	7.93224	3.0093	2.82107e-06	5.22815e-05	CCL3L1	17	36194869	36196758	-	1469	protein_coding	C-C motif chemokine ligand 3 like 1 [Source:HGNC Symbol;Acc:HGNC:10628]	-
ENSG00000138346	119.244	196.914	38.9382	44.4763	111.413	21.5355	11.2328	8.57351	17.4468	25.926	102.197	16.9429	6.03183	2.5705	2.85426e-06	5.28515e-05	DNA2	10	68414064	68472121	-	4867	protein_coding	DNA replication helicase/nuclease 2 [Source:HGNC Symbol;Acc:HGNC:2939]	-
ENSG00000004776	107.667	7.52102	54.0808	88.9525	274.427	963.713	1179.44	1006.53	1015.4	467.479	106.53	926.514	0.114979	-3.11935	2.85947e-06	5.28618e-05	HSPB6	19	35754569	35758079	-	1721	protein_coding	heat shock protein family B (small) member 6 [Source:HGNC Symbol;Acc:HGNC:26511]	-
ENSG00000140525	336.313	1132.26	242.282	193.472	634.466	53.8387	28.082	18.8617	40.1277	158.797	507.758	59.9414	8.4709	3.068	2.8597e-06	5.28618e-05	FANCI	15	89243949	89317261	+	7766	protein_coding	FA complementation group I [Source:HGNC Symbol;Acc:HGNC:25568]	-
ENSG00000185000	295.794	244.775	449.952	507.03	330.133	782.456	885.519	828.201	914.213	755.096	365.537	833.097	0.438768	-1.18867	2.88239e-06	5.32356e-05	DGAT1	8	144314584	144326910	-	4131	protein_coding	diacylglycerol O-acyltransferase 1 [Source:HGNC Symbol;Acc:HGNC:2843]	-
ENSG00000169047	395.935	346.651	387.939	286.872	239.83	104.088	63.6525	41.1528	71.5319	172.57	331.446	90.5992	3.65837	1.85702	2.9082e-06	5.36665e-05	IRS1	2	226731317	226799759	-	9953	protein_coding	insulin receptor substrate 1 [Source:HGNC Symbol;Acc:HGNC:6125]	-
ENSG00000165863	0	0.683729	2.16323	0	0.586382	14.357	9.36067	6.85881	17.4468	11.3426	0.686669	11.8732	0.0578336	-4.1574	2.91578e-06	5.37606e-05	C10orf82	10	116663696	116670264	-	2411	protein_coding	chromosome 10 open reading frame 82 [Source:HGNC Symbol;Acc:HGNC:28500]	-
ENSG00000108381	7.52508	3.41865	25.9588	16.308	17.5915	71.785	78.6296	63.4439	43.617	132.061	14.1604	77.9073	0.181759	-2.47127	2.92966e-06	5.39555e-05	ASPA	17	3472374	3503419	+	5854	protein_coding	aspartoacylase [Source:HGNC Symbol;Acc:HGNC:756]	-
ENSG00000167740	131.399	158.625	195.412	216.451	157.737	439.683	529.814	510.981	533.873	233.334	171.925	449.537	0.382449	-1.38461	2.93134e-06	5.39555e-05	CYB5D2	17	4143168	4187310	+	2182	protein_coding	cytochrome b5 domain containing 2 [Source:HGNC Symbol;Acc:HGNC:28471]	-
ENSG00000101367	2185.17	2776.63	2157.46	1525.54	1583.82	773.483	743.237	763.042	776.383	1235.54	2045.72	858.337	2.38336	1.25132	2.94655e-06	5.41895e-05	MAPRE1	20	32819893	32850405	+	2623	protein_coding	microtubule associated protein RP/EB family member 1 [Source:HGNC Symbol;Acc:HGNC:6890]	-
ENSG00000166451	199.704	422.545	139.889	81.5398	230.448	8.97312	20.5935	20.5764	13.9575	75.3476	214.825	27.8896	7.7027	2.91063	2.95413e-06	5.42828e-05	CENPN	16	81006498	81033114	+	3568	protein_coding	centromere protein N [Source:HGNC Symbol;Acc:HGNC:30873]	-
ENSG00000235830	0	0	0	0	0	17.9462	18.7213	6.85881	6.97873	0.810189	0	10.2631	0	-6.38134	2.95881e-06	5.43227e-05	SRGAP3-AS4	3	9256759	9257507	+	377	lincRNA	SRGAP3 antisense RNA 4 [Source:HGNC Symbol;Acc:HGNC:42434]	-
ENSG00000164684	104.193	41.7075	178.106	63.0081	109.653	482.754	438.079	413.243	362.894	216.32	99.3337	382.658	0.259589	-1.94401	2.98624e-06	5.47797e-05	ZNF704	8	80628451	80874781	-	15008	protein_coding	zinc finger protein 704 [Source:HGNC Symbol;Acc:HGNC:32291]	-
ENSG00000224660	38.7831	51.9634	49.0332	53.3715	68.6067	148.954	144.154	149.179	106.426	90.7412	52.3516	127.891	0.409346	-1.28065	3.00253e-06	5.50319e-05	SH3BP5-AS1	3	15254184	15264493	+	5733	antisense	SH3BP5 antisense RNA 1 [Source:HGNC Symbol;Acc:HGNC:44501]	-
ENSG00000068366	1150.18	1550.01	1100.36	645.647	759.951	403.791	260.227	445.822	341.958	453.706	1041.23	381.101	2.73217	1.44862	3.00905e-06	5.51049e-05	ACSL4	X	109624244	109733403	-	6415	protein_coding	acyl-CoA synthetase long chain family member 4 [Source:HGNC Symbol;Acc:HGNC:3571]	-
ENSG00000132846	42.8351	69.7404	33.8906	46.7001	72.125	186.641	243.377	255.491	198.894	73.7272	53.0582	191.626	0.276884	-1.8467	3.06081e-06	5.60053e-05	ZBED3	5	77072072	77087323	-	6514	protein_coding	zinc finger BED-type containing 3 [Source:HGNC Symbol;Acc:HGNC:20711]	zf-BED
ENSG00000141431	5.78852	4.10238	5.04754	3.70636	2.34553	17.9462	33.6984	22.2911	31.4043	10.5325	4.19806	23.1745	0.18115	-2.43815	3.06503e-06	5.60352e-05	ASXL3	18	33578233	33751192	+	13619	protein_coding	ASXL transcriptional regulator 3 [Source:HGNC Symbol;Acc:HGNC:29357]	-
ENSG00000099875	1172.75	2185.2	2010.36	2182.3	2092.21	3847.68	3967.05	3887.23	4344.26	6061.02	1928.57	4421.45	0.436184	-1.19737	3.07904e-06	5.62437e-05	MKNK2	19	2037465	2051244	-	5221	protein_coding	MAP kinase interacting serine/threonine kinase 2 [Source:HGNC Symbol;Acc:HGNC:7111]	-
ENSG00000184916	1179.7	994.143	840.055	622.668	1387.97	358.925	329.495	324.079	418.724	536.345	1004.91	393.514	2.55368	1.35022	3.08668e-06	5.63359e-05	JAG2	14	105140981	105168824	-	6397	protein_coding	jagged 2 [Source:HGNC Symbol;Acc:HGNC:6189]	-
ENSG00000094804	340.944	978.417	156.474	80.7986	447.996	52.0441	56.164	51.441	29.6596	89.931	400.926	55.8479	7.17888	2.83731	3.09025e-06	5.63535e-05	CDC6	17	40287633	40304657	+	5557	protein_coding	cell division cycle 6 [Source:HGNC Symbol;Acc:HGNC:1744]	-
ENSG00000114631	56.1487	14.3583	188.201	135.653	295.537	1450.06	1621.27	1745.57	1821.45	211.459	137.979	1369.96	0.100718	-3.3112	3.11583e-06	5.67557e-05	PODXL2	3	127629181	127672809	+	2186	protein_coding	podocalyxin like 2 [Source:HGNC Symbol;Acc:HGNC:17936]	-
ENSG00000182983	25.4695	9.57221	33.8906	25.9445	35.1829	93.3205	69.2689	90.8792	118.638	71.2966	26.012	88.6807	0.293321	-1.76487	3.11755e-06	5.67557e-05	ZNF662	3	42905731	42917641	+	5070	protein_coding	zinc finger protein 662 [Source:HGNC Symbol;Acc:HGNC:31930]	zf-C2H2
ENSG00000114270	1545.54	836.885	5244.39	1305.38	1566.81	114.856	102.967	113.17	127.362	711.346	2099.8	233.94	8.9758	3.1616	3.14152e-06	5.7144e-05	COL7A1	3	48564073	48595267	-	11071	protein_coding	collagen type VII alpha 1 chain [Source:HGNC Symbol;Acc:HGNC:2214]	-
ENSG00000097021	920.954	964.742	537.923	672.333	536.54	152.543	132.921	125.173	141.319	408.335	726.498	192.058	3.7827	1.91143	3.15851e-06	5.74047e-05	ACOT7	1	6264269	6394391	-	4124	protein_coding	acyl-CoA thioesterase 7 [Source:HGNC Symbol;Acc:HGNC:24157]	-
ENSG00000113552	564.381	581.17	380.008	493.687	578.173	163.311	226.528	204.049	277.404	294.099	519.484	233.078	2.22879	1.15219	3.16325e-06	5.74427e-05	GNPDA1	5	141991749	142013041	-	3961	protein_coding	glucosamine-6-phosphate deaminase 1 [Source:HGNC Symbol;Acc:HGNC:4417]	-
ENSG00000165810	21.4175	15.042	43.9857	23.7207	29.9055	77.1689	91.7345	63.4439	99.4468	194.445	26.8143	105.248	0.254773	-1.98461	3.16765e-06	5.74743e-05	BTNL9	5	181040225	181061523	+	5565	protein_coding	butyrophilin like 9 [Source:HGNC Symbol;Acc:HGNC:24176]	-
ENSG00000135838	372.202	936.709	210.554	446.987	435.682	26.9194	43.0591	20.5764	24.4255	178.242	480.427	58.6444	8.19221	3.01566	3.17497e-06	5.75589e-05	NPL	1	182789293	182830384	+	4975	protein_coding	N-acetylneuraminate pyruvate lyase [Source:HGNC Symbol;Acc:HGNC:16781]	-
ENSG00000154920	39.9408	129.225	12.2583	18.5318	78.5752	7.1785	0	3.4294	1.74468	6.48151	55.7062	3.76682	14.7887	3.82556	3.1822e-06	5.76418e-05	EME1	17	50373220	50381483	+	3294	protein_coding	essential meiotic structure-specific endonuclease 1 [Source:HGNC Symbol;Acc:HGNC:24965]	-
ENSG00000181381	371.044	619.459	356.212	425.49	313.128	166.9	121.689	159.467	109.915	222.802	417.067	156.155	2.67086	1.41007	3.19556e-06	5.77907e-05	DDX60L	4	168356735	168537786	-	12156	protein_coding	DExD/H-box 60 like [Source:HGNC Symbol;Acc:HGNC:26429]	-
ENSG00000248323	10.9982	58.8007	345.396	15.5667	18.1778	1.79462	0	3.4294	1.74468	6.48151	89.7879	2.69004	33.3778	4.96265	3.19576e-06	5.77907e-05	LUCAT1	5	91054834	91314547	-	16538	antisense	lung cancer associated transcript 1 [Source:HGNC Symbol;Acc:HGNC:48498]	-
ENSG00000105379	269.745	271.441	280.499	421.783	283.223	746.564	861.181	800.766	1011.92	427.78	305.338	769.641	0.396728	-1.3325	3.20262e-06	5.78663e-05	ETFB	19	51345169	51366418	-	6526	protein_coding	electron transfer flavoprotein subunit beta [Source:HGNC Symbol;Acc:HGNC:3482]	-
ENSG00000105552	343.259	332.293	352.607	350.621	447.41	969.097	1065.24	1069.97	1100.89	445.604	365.238	930.163	0.39266	-1.34693	3.20574e-06	5.78745e-05	BCAT2	19	48795062	48811029	-	4553	protein_coding	branched chain amino acid transaminase 2 [Source:HGNC Symbol;Acc:HGNC:977]	-
ENSG00000163064	133.715	453.996	6.48969	11.8603	31.6646	5.38387	5.6164	0	0	0	127.545	2.20005	57.9736	5.93924	3.23155e-06	5.82917e-05	EN1	2	118842171	118847678	-	2886	protein_coding	engrailed homeobox 1 [Source:HGNC Symbol;Acc:HGNC:3342]	Homeobox
ENSG00000272666	9.26164	173.667	15.8637	20.7556	47.497	0	0	5.1441	1.74468	2.43057	53.409	1.86387	28.6549	4.79256	3.241e-06	5.83645e-05	U62317.1	22	50542305	50542906	-	602	lincRNA	novel transcript	-
ENSG00000125652	350.206	465.62	721.798	819.105	453.86	1507.48	1890.85	1821.01	2234.94	944.68	562.118	1679.79	0.334635	-1.57917	3.2423e-06	5.83645e-05	ALKBH7	19	6372433	6375251	+	1455	protein_coding	alkB homolog 7 [Source:HGNC Symbol;Acc:HGNC:21306]	-
ENSG00000269313	21.4175	14.3583	111.767	22.9794	12.9004	306.881	331.368	349.799	420.468	85.0698	36.6845	298.717	0.122807	-3.0267	3.24519e-06	5.83645e-05	MAGIX	X	49162564	49168483	+	5107	protein_coding	MAGI family member, X-linked [Source:HGNC Symbol;Acc:HGNC:30006]	-
ENSG00000091592	690.571	985.938	755.689	1008.87	820.935	394.817	333.24	390.952	396.043	551.739	852.401	413.358	2.06214	1.04006	3.24637e-06	5.83645e-05	NLRP1	17	5499427	5619424	-	12808	protein_coding	NLR family pyrin domain containing 1 [Source:HGNC Symbol;Acc:HGNC:14374]	-
ENSG00000225210	65.4103	68.3729	16.5848	12.6016	29.3191	0	0	0	0	4.86113	38.4577	0.972227	39.5564	4.8315	3.26828e-06	5.87098e-05	DUXAP9	14	19062316	19131167	+	4846	transcribed_processed_pseudogene	double homeobox A pseudogene 9 [Source:HGNC Symbol;Acc:HGNC:32188]	-
ENSG00000163145	19.681	3.41865	20.1902	11.1191	35.7693	82.5527	74.8853	80.591	99.4468	260.071	18.0356	119.509	0.150914	-2.73053	3.31157e-06	5.9438e-05	C1QTNF7	4	15339818	15446166	+	5583	protein_coding	C1q and TNF related 7 [Source:HGNC Symbol;Acc:HGNC:14342]	-
ENSG00000124664	6.94623	15.042	246.608	262.41	4.10468	2860.63	3351.12	3047.02	3470.17	286.807	107.022	2603.15	0.0411126	-4.60493	3.32927e-06	5.97061e-05	SPDEF	6	34537802	34556333	-	1914	protein_coding	SAM pointed domain containing ETS transcription factor [Source:HGNC Symbol;Acc:HGNC:17257]	ETS
ENSG00000181472	240.803	322.037	211.997	273.529	251.558	143.57	131.049	147.464	130.851	133.681	259.985	137.323	1.89323	0.921548	3.35607e-06	6.0137e-05	ZBTB2	6	151364117	151391548	-	3090	protein_coding	zinc finger and BTB domain containing 2 [Source:HGNC Symbol;Acc:HGNC:20868]	ZBTB
ENSG00000174348	404.618	87.5174	336.022	884.337	419.263	2586.05	2512.4	2386.86	2501.87	1128.59	426.351	2223.16	0.191777	-2.38243	3.39882e-06	6.08526e-05	PODN	1	53062052	53085502	+	4900	protein_coding	podocan [Source:HGNC Symbol;Acc:HGNC:23174]	-
ENSG00000118473	125.032	98.457	46.87	52.6303	60.9838	28.714	18.7213	8.57351	20.9362	16.2038	76.7946	18.6298	4.12215	2.05509	3.43002e-06	6.13606e-05	SGIP1	1	66533383	66748299	+	10477	protein_coding	SH3 domain GRB2 like endophilin interacting protein 1 [Source:HGNC Symbol;Acc:HGNC:25412]	-
ENSG00000173918	608.953	254.347	402.361	379.531	365.903	1654.64	1947.02	1937.61	1856.34	439.933	402.219	1567.11	0.256663	-1.96129	3.44742e-06	6.16208e-05	C1QTNF1	17	79022814	79049788	+	4854	protein_coding	C1q and TNF related 1 [Source:HGNC Symbol;Acc:HGNC:14324]	-
ENSG00000159216	2113.97	829.364	1200.59	1024.44	869.018	504.29	473.65	425.246	443.149	384.84	1207.48	446.235	2.70592	1.43705	3.45395e-06	6.16867e-05	RUNX1	21	34787801	36004667	-	15574	protein_coding	runt related transcription factor 1 [Source:HGNC Symbol;Acc:HGNC:10471]	Runt
ENSG00000114346	1082.45	3383.78	315.832	174.94	804.516	111.267	95.4788	73.7322	95.9575	237.385	1152.3	122.764	9.38633	3.22698	3.47512e-06	6.19867e-05	ECT2	3	172750682	172821474	+	5499	protein_coding	epithelial cell transforming 2 [Source:HGNC Symbol;Acc:HGNC:3155]	-
ENSG00000197879	2179.38	1779.75	1843.79	1756.81	1444.26	3933.82	4375.18	4173.58	5019.45	2427.33	1800.8	3985.87	0.451796	-1.14588	3.47648e-06	6.19867e-05	MYO1C	17	1464186	1492812	-	8106	protein_coding	myosin IC [Source:HGNC Symbol;Acc:HGNC:7597]	-
ENSG00000155657	1124.71	332.976	58.4072	175.681	1837.72	50.2495	24.3377	30.8646	34.8936	128.82	705.899	53.8331	13.1127	3.70365	3.49154e-06	6.2204e-05	TTN	2	178525989	178830802	-	118976	protein_coding	titin [Source:HGNC Symbol;Acc:HGNC:12403]	-
ENSG00000283674	7.52508	6.83729	18.0269	13.3429	8.20935	57.428	37.4427	61.7292	50.5958	21.8751	10.7883	45.8142	0.23548	-2.08229	3.49896e-06	6.2285e-05	AC068587.4	8	12467693	12665588	-	13920	processed_transcript	uncharacterized LOC729732 [Source:NCBI gene;Acc:729732]	-
ENSG00000225972	3.47311	6.83729	7.21077	2.96508	4.69106	62.8119	56.164	53.1557	116.894	1.62038	5.03546	58.1291	0.0866255	-3.52436	3.51133e-06	6.24538e-05	MTND1P23	1	629062	629433	+	372	unprocessed_pseudogene	MT-ND1 pseudogene 23 [Source:HGNC Symbol;Acc:HGNC:42092]	-
ENSG00000117425	17.3656	7.52102	19.4691	18.5318	38.7012	89.7312	121.689	135.461	137.83	34.0279	20.3177	103.748	0.195838	-2.34261	3.54761e-06	6.30472e-05	PTCH2	1	44819844	44843063	-	5149	protein_coding	patched 2 [Source:HGNC Symbol;Acc:HGNC:9586]	-
ENSG00000100644	2599.63	4559.79	2864.12	1254.23	1949.72	461.219	499.86	416.672	469.319	1283.34	2645.5	626.082	4.22548	2.07719	3.58074e-06	6.35839e-05	HIF1A	14	61695513	61748259	+	5151	protein_coding	hypoxia inducible factor 1 subunit alpha [Source:HGNC Symbol;Acc:HGNC:4910]	Others
ENSG00000050344	487.394	581.854	157.916	435.126	579.346	127.418	112.328	114.885	95.9575	188.774	448.327	127.873	3.50605	1.80446	3.58611e-06	6.3627e-05	NFE2L3	7	26152240	26187125	+	4249	protein_coding	nuclear factor, erythroid 2 like 3 [Source:HGNC Symbol;Acc:HGNC:7783]	TF_bZIP
ENSG00000119777	700.99	737.06	819.864	944.38	782.82	3519.26	3411.03	3539.14	3204.98	741.323	797.023	2883.15	0.276442	-1.85462	3.60242e-06	6.38641e-05	TMEM214	2	27032910	27041695	+	4910	protein_coding	transmembrane protein 214 [Source:HGNC Symbol;Acc:HGNC:25983]	-
ENSG00000135899	399.987	529.207	460.047	776.111	294.95	181.257	172.236	142.32	134.34	238.196	492.06	173.67	2.83331	1.49758	3.6082e-06	6.39141e-05	SP110	2	230167293	230225729	-	6865	protein_coding	SP110 nuclear body protein [Source:HGNC Symbol;Acc:HGNC:5401]	SAND
ENSG00000253998	0.578852	19.1444	178.827	137.135	1.17276	1.79462	0	0	0	0	67.3717	0.358925	187.704	7.32905	3.61245e-06	6.39372e-05	IGKV2-29	2	89234174	89234912	-	372	IG_V_pseudogene	immunoglobulin kappa variable 2-29 (gene/pseudogene) [Source:HGNC Symbol;Acc:HGNC:5784]	-
ENSG00000112379	116.349	52.6472	425.435	140.1	129.004	1934.61	1814.1	2217.11	1542.3	131.251	172.707	1527.87	0.113038	-3.14513	3.6311e-06	6.41982e-05	ARFGEF3	6	138161921	138344663	+	14877	protein_coding	ARFGEF family member 3 [Source:HGNC Symbol;Acc:HGNC:21213]	-
ENSG00000130669	440.507	476.559	740.546	490.722	527.744	1089.34	1145.75	1066.54	1428.89	891.208	535.216	1124.35	0.476024	-1.07035	3.63314e-06	6.41982e-05	PAK4	19	39125770	39182816	+	7115	protein_coding	p21 (RAC1) activated kinase 4 [Source:HGNC Symbol;Acc:HGNC:16059]	-
ENSG00000174808	19.681	24.6143	90.8557	12.6016	35.1829	217.15	174.108	219.482	258.213	110.996	36.5871	195.99	0.186679	-2.42122	3.65771e-06	6.45798e-05	BTC	4	74744759	74794686	-	2816	protein_coding	betacellulin [Source:HGNC Symbol;Acc:HGNC:1121]	-
ENSG00000152484	498.971	462.201	546.576	402.51	465.001	190.23	219.04	255.491	239.021	311.923	475.052	243.141	1.95381	0.959816	3.67683e-06	6.48644e-05	USP12	13	27066142	27171896	-	5195	protein_coding	ubiquitin specific peptidase 12 [Source:HGNC Symbol;Acc:HGNC:20485]	-
ENSG00000197586	616.478	741.846	684.302	541.869	680.203	2625.54	2547.97	2426.3	2997.36	642.48	652.94	2247.93	0.290463	-1.78306	3.7135e-06	6.54581e-05	ENTPD6	20	25195693	25226729	+	5327	protein_coding	ectonucleoside triphosphate diphosphohydrolase 6 (putative) [Source:HGNC Symbol;Acc:HGNC:3368]	-
ENSG00000081237	1503.86	1244.39	1781.06	4697.44	2597.67	93.3205	104.839	137.176	76.766	849.078	2364.88	252.236	9.37568	3.22441	3.71786e-06	6.54815e-05	PTPRC	1	198638457	198757476	+	9168	protein_coding	protein tyrosine phosphatase, receptor type C [Source:HGNC Symbol;Acc:HGNC:9666]	-
ENSG00000283646	5.20967	3.41865	60.5705	20.0143	8.79573	278.167	389.404	315.505	425.702	16.2038	19.6018	284.996	0.068779	-3.86439	3.72185e-06	6.54985e-05	LINC02009	3	46416524	46423591	-	2951	lincRNA	long intergenic non-protein coding RNA 2009 [Source:HGNC Symbol;Acc:HGNC:52845]	-
ENSG00000078900	101.878	123.071	230.024	117.121	65.0884	10.7677	28.082	12.0029	20.9362	49.4215	127.436	24.2421	5.25683	2.35855	3.72713e-06	6.55381e-05	TP73	1	3652520	3736201	+	6763	protein_coding	tumor protein p73 [Source:HGNC Symbol;Acc:HGNC:12003]	P53
ENSG00000161638	3512.48	1298.4	1660.64	1226.06	823.281	419.942	490.499	370.375	376.851	636.808	1704.17	458.895	3.71364	1.8918	3.7443e-06	6.57866e-05	ITGA5	12	54395261	54419460	-	7577	protein_coding	integrin subunit alpha 5 [Source:HGNC Symbol;Acc:HGNC:6141]	-
ENSG00000053747	2942.89	1425.58	2763.17	238.689	1046.11	263.81	239.633	258.92	268.681	405.094	1683.28	287.228	5.86045	2.54993	3.75277e-06	6.58819e-05	LAMA3	18	23689443	23956222	+	14678	protein_coding	laminin subunit alpha 3 [Source:HGNC Symbol;Acc:HGNC:6483]	-
ENSG00000147416	1572.16	1332.59	1501.28	1667.86	1433.12	669.395	595.338	612.148	612.383	1068.64	1501.4	711.581	2.10995	1.07415	3.76226e-06	6.5995e-05	ATP6V1B2	8	20197367	20226819	+	7816	protein_coding	ATPase H+ transporting V1 subunit B2 [Source:HGNC Symbol;Acc:HGNC:854]	-
ENSG00000189077	291.163	219.477	496.101	450.693	340.102	680.163	1001.59	853.921	1027.62	874.194	359.507	887.497	0.40508	-1.30411	3.76971e-06	6.60722e-05	TMEM120A	7	75986837	75994659	-	1997	protein_coding	transmembrane protein 120A [Source:HGNC Symbol;Acc:HGNC:21697]	-
ENSG00000071242	324.157	294.687	403.803	320.229	414.572	753.742	632.781	694.454	697.873	529.053	351.49	661.581	0.531288	-0.910496	3.77724e-06	6.61507e-05	RPS6KA2	6	166409364	166906451	-	8243	protein_coding	ribosomal protein S6 kinase A2 [Source:HGNC Symbol;Acc:HGNC:10431]	-
ENSG00000185905	260.484	38.2889	193.97	403.993	148.355	17.9462	39.3148	30.8646	36.6383	50.2317	209.018	34.9991	5.97209	2.56905	3.81118e-06	6.66909e-05	C16orf54	16	29742463	29746006	-	2585	protein_coding	chromosome 16 open reading frame 54 [Source:HGNC Symbol;Acc:HGNC:26649]	-
ENSG00000164855	47.4659	94.3547	258.867	151.219	150.7	436.094	535.43	577.854	498.979	1519.91	140.521	713.654	0.196904	-2.34653	3.86127e-06	6.74734e-05	TMEM184A	7	1542235	1560821	-	7805	protein_coding	transmembrane protein 184A [Source:HGNC Symbol;Acc:HGNC:28797]	-
ENSG00000247011	0	0	2.16323	0.741271	0.586382	41.2764	33.6984	46.2969	26.1702	0	0.698177	29.4884	0.0236763	-5.43362	3.86213e-06	6.74734e-05	AC005920.1	17	50934989	50944713	-	2054	lincRNA	novel transcript	-
ENSG00000231584	35.8888	16.4095	30.2852	22.2381	25.2144	159.722	200.318	178.329	157.021	20.2547	26.0072	143.129	0.181705	-2.45382	3.89522e-06	6.79967e-05	FAHD2CP	2	96010551	96023380	+	2140	transcribed_unprocessed_pseudogene	fumarylacetoacetate hydrolase domain containing 2C, pseudogene [Source:HGNC Symbol;Acc:HGNC:44135]	-
ENSG00000177685	39.362	28.7166	688.628	377.307	74.4705	4911.89	5288.78	4902.33	5708.6	203.357	241.697	4202.99	0.0575059	-4.1204	3.91316e-06	6.82549e-05	CRACR2B	11	826144	831991	+	3913	protein_coding	calcium release activated channel regulator 2B [Source:HGNC Symbol;Acc:HGNC:28703]	-
ENSG00000172578	321.842	209.221	488.169	518.89	304.332	73.5796	29.9541	61.7292	48.8511	173.38	368.491	77.4989	4.75479	2.23329	3.92035e-06	6.83253e-05	KLHL6	3	183487531	183555689	-	10546	protein_coding	kelch like family member 6 [Source:HGNC Symbol;Acc:HGNC:18653]	-
ENSG00000184867	180.023	58.8007	214.16	209.78	170.051	1110.87	928.578	1039.11	1102.64	166.899	166.563	869.62	0.191535	-2.3836	3.94888e-06	6.87275e-05	ARMCX2	X	101655281	101659891	-	3589	protein_coding	armadillo repeat containing X-linked 2 [Source:HGNC Symbol;Acc:HGNC:16869]	-
ENSG00000173991	984.628	7.52102	4.32646	383.979	1600.82	16.1516	35.5705	18.8617	19.1915	8.10189	596.255	19.5755	30.4593	4.93578	3.94978e-06	6.87275e-05	TCAP	17	39664187	39666555	+	2123	protein_coding	titin-cap [Source:HGNC Symbol;Acc:HGNC:11610]	-
ENSG00000261652	8.10393	13.6746	23.0745	15.5667	5.27744	125.624	151.643	128.603	122.128	8.10189	13.1394	107.22	0.122547	-3.02925	3.97702e-06	6.91458e-05	C15orf65	15	55408548	55418764	+	843	protein_coding	chromosome 15 open reading frame 65 [Source:HGNC Symbol;Acc:HGNC:44654]	-
ENSG00000175040	251.801	1212.25	1416.92	624.15	601.042	227.917	170.364	226.341	151.787	216.32	821.232	198.546	4.13623	2.04755	4.01068e-06	6.96751e-05	CHST2	3	143119331	143124014	+	4582	protein_coding	carbohydrate sulfotransferase 2 [Source:HGNC Symbol;Acc:HGNC:1970]	-
ENSG00000120949	38.2043	23.9305	42.5435	101.554	73.2978	8.97312	0	6.85881	6.97873	13.7732	55.9061	7.31677	7.64081	2.86395	4.01921e-06	6.97672e-05	TNFRSF8	1	12063377	12144207	+	3738	protein_coding	TNF receptor superfamily member 8 [Source:HGNC Symbol;Acc:HGNC:11923]	-
ENSG00000130775	596.797	507.327	929.468	1250.52	589.314	91.5259	93.6067	92.5939	120.383	387.27	774.686	157.076	4.93192	2.29331	4.0386e-06	7.00477e-05	THEMIS2	1	27872543	27886685	+	4621	protein_coding	thymocyte selection associated family member 2 [Source:HGNC Symbol;Acc:HGNC:16839]	-
ENSG00000136286	349.627	240.673	566.045	1550	584.623	53.8387	95.4788	101.167	80.2553	224.422	658.193	111.033	5.92793	2.56048	4.10917e-06	7.12146e-05	MYO1G	7	44962662	44979098	-	8727	protein_coding	myosin IG [Source:HGNC Symbol;Acc:HGNC:13880]	-
ENSG00000214313	0	0	32.4485	4.44763	1.17276	398.407	451.184	457.825	507.702	8.10189	7.61377	364.644	0.02088	-5.58731	4.11568e-06	7.12704e-05	AZGP1P1	7	99980762	99987535	+	1735	transcribed_unprocessed_pseudogene	alpha-2-glycoprotein 1, zinc-binding pseudogene 1 [Source:HGNC Symbol;Acc:HGNC:911]	-
ENSG00000112118	1474.34	2712.35	879.714	1095.6	1205.02	367.898	417.486	481.831	450.128	653.822	1473.4	474.233	3.10692	1.63397	4.13451e-06	7.15392e-05	MCM3	6	52264009	52284881	-	3650	protein_coding	minichromosome maintenance complex component 3 [Source:HGNC Symbol;Acc:HGNC:6945]	-
ENSG00000136250	220.543	159.993	229.302	576.709	386.426	52.0441	31.8263	46.2969	38.383	136.112	314.595	60.9324	5.16301	2.35019	4.13785e-06	7.15398e-05	AOAH	7	36512949	36724549	-	3510	protein_coding	acyloxyacyl hydrolase [Source:HGNC Symbol;Acc:HGNC:548]	-
ENSG00000176884	14.4713	2.05119	32.4485	11.1191	11.1413	179.462	209.679	164.611	259.958	8.10189	14.2463	164.362	0.0866759	-3.52736	4.16942e-06	7.20281e-05	GRIN1	9	137138390	137168762	+	6729	protein_coding	glutamate ionotropic receptor NMDA type subunit 1 [Source:HGNC Symbol;Acc:HGNC:4584]	-
ENSG00000224090	1.1577	0	0	0	0	30.5086	13.1049	15.4323	13.9575	1.62038	0.231541	14.9247	0.0155139	-5.77146	4.23172e-06	7.30461e-05	AC097468.1	2	219002215	219015721	+	1992	antisense	uncharacterized LOC100129175 [Source:NCBI gene;Acc:100129175]	-
ENSG00000266256	1.1577	0	2.88431	0	1.17276	44.8656	24.3377	24.0058	40.1277	0.810189	1.04296	26.8294	0.0388736	-4.67132	4.24293e-06	7.31813e-05	LINC00683	18	76615212	76625940	+	4928	lincRNA	long intergenic non-protein coding RNA 683 [Source:HGNC Symbol;Acc:HGNC:44467]	-
ENSG00000213860	39.9408	39.6563	67.0602	83.7637	62.7429	186.641	189.085	226.341	207.617	90.7412	58.6328	180.085	0.325584	-1.61556	4.2533e-06	7.33017e-05	RPL21P75	7	20002765	20003247	+	483	processed_pseudogene	ribosomal protein L21 pseudogene 75 [Source:HGNC Symbol;Acc:HGNC:36460]	-
ENSG00000184602	748.456	823.21	984.27	737.565	559.409	333.8	318.263	281.211	373.362	470.72	770.582	355.471	2.16778	1.11242	4.29852e-06	7.40145e-05	SNN	16	11668414	11679159	+	3312	protein_coding	stannin [Source:HGNC Symbol;Acc:HGNC:11149]	-
ENSG00000224165	7.52508	13.6746	20.1902	6.67144	13.4868	61.0172	61.7804	77.1616	64.5532	19.4445	12.3096	56.7914	0.216751	-2.19561	4.3015e-06	7.40145e-05	DNAJC27-AS1	2	24971390	25039694	+	5651	antisense	DNAJC27 antisense RNA 1 [Source:HGNC Symbol;Acc:HGNC:42943]	-
ENSG00000187678	456.714	382.889	334.58	80.7986	163.601	87.9366	48.6755	42.8675	62.8085	68.0559	283.716	62.0688	4.571	2.19125	4.30738e-06	7.40568e-05	SPRY4	5	142310427	142326455	-	6565	protein_coding	sprouty RTK signaling antagonist 4 [Source:HGNC Symbol;Acc:HGNC:15533]	-
ENSG00000184144	1.73656	2.73492	6.48969	1.48254	3.51829	28.714	37.4427	32.5793	13.9575	8.10189	3.1924	24.1591	0.132141	-2.90592	4.35025e-06	7.47345e-05	CNTN2	1	205042937	205078284	+	17785	protein_coding	contactin 2 [Source:HGNC Symbol;Acc:HGNC:2172]	-
ENSG00000283138	0	0	0	0	0	8.97312	28.082	22.2911	12.2128	0	0	14.3118	0	-6.87179	4.35925e-06	7.48297e-05	AC006207.1	12	3752518	3757842	+	713	antisense	novel transcript, antisense to EFCAB4B	-
ENSG00000116171	1420.5	1271.05	1437.83	1502.56	1060.18	2135.6	2141.72	2251.4	2323.92	2181.03	1338.42	2206.73	0.606518	-0.721528	4.40352e-06	7.55298e-05	SCP2	1	52927229	53051703	+	8305	protein_coding	sterol carrier protein 2 [Source:HGNC Symbol;Acc:HGNC:10606]	-
ENSG00000188130	330.525	251.612	118.978	177.164	253.904	37.6871	93.6067	84.0204	59.3192	74.5374	226.436	69.8341	3.24249	1.6966	4.42043e-06	7.57598e-05	MAPK12	22	50245450	50261825	-	9424	protein_coding	mitogen-activated protein kinase 12 [Source:HGNC Symbol;Acc:HGNC:6874]	-
ENSG00000232046	1.1577	0	2.88431	1.48254	2.34553	28.714	31.8263	36.0087	41.8724	0.810189	1.57402	27.8463	0.0565252	-4.13343	4.43035e-06	7.58698e-05	LINC01798	2	66574030	66730157	+	1607	lincRNA	long intergenic non-protein coding RNA 1798 [Source:HGNC Symbol;Acc:HGNC:52588]	-
ENSG00000117616	691.728	521.002	751.362	815.398	822.694	1532.61	1619.4	1551.8	1308.51	1102.67	720.437	1423	0.506281	-0.981135	4.45633e-06	7.62543e-05	RSRP1	1	25242237	25338213	-	6804	protein_coding	arginine and serine rich protein 1 [Source:HGNC Symbol;Acc:HGNC:25234]	-
ENSG00000177917	438.77	793.126	359.096	342.467	412.813	114.856	106.712	121.744	104.681	253.589	469.255	140.316	3.34426	1.73236	4.47447e-06	7.65043e-05	ARL6IP6	2	152717893	152761253	+	3349	protein_coding	ADP ribosylation factor like GTPase 6 interacting protein 6 [Source:HGNC Symbol;Acc:HGNC:24048]	-
ENSG00000162437	166.131	282.38	213.439	120.827	184.71	732.207	782.552	723.604	757.192	241.436	193.497	647.398	0.298885	-1.74075	4.52543e-06	7.73146e-05	RAVER2	1	64745095	64833232	+	6070	protein_coding	ribonucleoprotein, PTB binding 2 [Source:HGNC Symbol;Acc:HGNC:25577]	-
ENSG00000101417	115.77	112.132	163.684	216.451	147.768	558.128	703.922	579.569	610.639	175.001	151.161	525.452	0.287679	-1.79603	4.53823e-06	7.74721e-05	PXMP4	20	33702754	33720319	-	5723	protein_coding	peroxisomal membrane protein 4 [Source:HGNC Symbol;Acc:HGNC:15920]	-
ENSG00000182580	403.46	935.342	312.226	362.482	569.964	1947.17	2134.23	1898.17	2076.17	866.092	516.695	1784.37	0.289567	-1.78752	4.55903e-06	7.77657e-05	EPHB3	3	184561784	184582409	+	4532	protein_coding	EPH receptor B3 [Source:HGNC Symbol;Acc:HGNC:3394]	-
ENSG00000186810	101.878	85.4662	87.2503	689.382	236.312	14.357	37.4427	29.1499	34.8936	42.1298	240.058	31.5946	7.59806	2.91947	4.57586e-06	7.79913e-05	CXCR3	X	71615916	71618517	-	1868	protein_coding	C-X-C motif chemokine receptor 3 [Source:HGNC Symbol;Acc:HGNC:4540]	-
ENSG00000133216	304.476	181.188	357.654	305.404	131.936	82.5527	87.9903	87.4498	90.7234	101.274	256.132	89.998	2.84597	1.50542	4.59538e-06	7.82625e-05	EPHB2	1	22710839	22921500	+	12516	protein_coding	EPH receptor B2 [Source:HGNC Symbol;Acc:HGNC:3393]	-
ENSG00000089009	8199.44	7216.08	12224.4	13742.4	10573.6	33415.9	34847.9	33460.7	29279.2	13920.7	10391.2	28984.9	0.358504	-1.47991	4.60433e-06	7.83533e-05	RPL6	12	112405190	112418838	-	4447	protein_coding	ribosomal protein L6 [Source:HGNC Symbol;Acc:HGNC:10362]	-
ENSG00000182575	56.7275	2.05119	36.0538	62.2668	21.6961	220.739	219.04	231.485	301.83	243.057	35.7591	243.23	0.147018	-2.76633	4.6258e-06	7.86569e-05	NXPH3	17	49575858	49583827	+	5648	protein_coding	neurexophilin 3 [Source:HGNC Symbol;Acc:HGNC:8077]	-
ENSG00000155380	1339.46	2479.2	504.033	266.116	735.323	62.8119	80.5017	41.1528	47.1064	328.937	1064.83	112.102	9.49875	3.23993	4.63726e-06	7.87765e-05	SLC16A1	1	112911847	112957013	-	5312	protein_coding	solute carrier family 16 member 1 [Source:HGNC Symbol;Acc:HGNC:10922]	-
ENSG00000151498	197.389	151.788	237.955	284.648	208.166	441.478	503.604	517.84	692.639	367.016	215.989	504.515	0.428112	-1.2228	4.64012e-06	7.87765e-05	ACAD8	11	134253495	134265855	+	7174	protein_coding	acyl-CoA dehydrogenase family member 8 [Source:HGNC Symbol;Acc:HGNC:87]	-
ENSG00000197057	11.577	24.6143	151.426	46.7001	26.3872	5.38387	0	0	0	4.86113	52.141	2.049	25.447	4.54243	4.68701e-06	7.95102e-05	DTHD1	4	36281622	36345756	+	5618	protein_coding	death domain containing 1 [Source:HGNC Symbol;Acc:HGNC:37261]	-
ENSG00000082212	501.865	425.963	377.844	520.372	472.038	163.311	222.784	217.767	184.936	299.77	459.617	217.714	2.11111	1.0709	4.7009e-06	7.96833e-05	ME2	18	50878734	50954257	+	16243	protein_coding	malic enzyme 2 [Source:HGNC Symbol;Acc:HGNC:6984]	-
ENSG00000184925	1.1577	3.41865	0	3.70636	2.93191	21.5355	54.2919	15.4323	17.4468	8.91208	2.24292	23.5237	0.0953474	-3.37632	4.73603e-06	8.02161e-05	LCN12	9	136949551	136955497	+	2819	protein_coding	lipocalin 12 [Source:HGNC Symbol;Acc:HGNC:28733]	-
ENSG00000180509	12.1559	9.57221	37.496	17.0492	5.86382	0	0	0	0	0.810189	16.4274	0.162038	101.38	5.2966	4.74657e-06	8.03318e-05	KCNE1	21	34446688	34512275	-	5713	protein_coding	potassium voltage-gated channel subfamily E regulatory subunit 1 [Source:HGNC Symbol;Acc:HGNC:6240]	-
ENSG00000198695	10205.2	7086.17	16051.2	11726.2	11741.1	48878.4	47228.3	49692	43210.5	12551.4	11362	40312.1	0.28185	-1.82698	4.78991e-06	8.10019e-05	MT-ND6	MT	14149	14673	-	525	protein_coding	mitochondrially encoded NADH:ubiquinone oxidoreductase core subunit 6 [Source:HGNC Symbol;Acc:HGNC:7462]	-
ENSG00000159450	533.123	2.05119	12.2583	2.22381	618.047	3.58925	0	3.4294	6.97873	4.86113	233.541	3.7717	61.9192	5.93868	4.79373e-06	8.10032e-05	TCHH	1	152106317	152115454	-	6995	protein_coding	trichohyalin [Source:HGNC Symbol;Acc:HGNC:11791]	-
ENSG00000168995	56.7275	23.2468	25.9588	88.2113	36.3557	5.38387	0	0	0	8.91208	46.1	2.85919	16.1235	3.82415	4.82366e-06	8.14454e-05	SIGLEC7	19	51142299	51153526	+	2043	protein_coding	sialic acid binding Ig like lectin 7 [Source:HGNC Symbol;Acc:HGNC:10876]	-
ENSG00000272021	0	0	2.16323	0	0	43.071	14.9771	10.2882	17.4468	4.05094	0.432646	17.9668	0.0240803	-5.45021	4.82871e-06	8.14671e-05	AC008592.5	5	95849309	95849855	+	547	lincRNA	novel transcript	-
ENSG00000275778	0.578852	0	4.32646	0	0	647.86	365.066	255.491	233.787	0	0.981063	300.441	0.00326541	-8.27296	4.87852e-06	8.22434e-05	PRH1-PRR4	12	10845849	11171600	-	1620	protein_coding	PRH1-PRR4 readthrough [Source:NCBI gene;Acc:100533464]	-
ENSG00000142089	9828.33	7711.1	9167.77	6549.13	5605.81	3366.72	3680.61	3726.05	3676.04	4653.72	7772.43	3820.63	2.03433	1.02429	4.89942e-06	8.25314e-05	IFITM3	11	319669	327537	-	1348	protein_coding	interferon induced transmembrane protein 3 [Source:HGNC Symbol;Acc:HGNC:5414]	-
ENSG00000166821	79.8816	71.1079	98.7875	61.5255	65.6748	181.257	155.387	186.902	127.362	147.454	75.3955	159.673	0.472188	-1.08102	4.93284e-06	8.30298e-05	PEX11A	15	89677764	89690783	-	3171	protein_coding	peroxisomal biogenesis factor 11 alpha [Source:HGNC Symbol;Acc:HGNC:8852]	-
ENSG00000100577	129.663	136.746	184.596	260.927	265.631	620.94	722.644	703.028	718.809	278.705	195.513	608.825	0.321131	-1.6373	4.9409e-06	8.31009e-05	GSTZ1	14	77320884	77331597	+	8477	protein_coding	glutathione S-transferase zeta 1 [Source:HGNC Symbol;Acc:HGNC:4643]	-
ENSG00000172752	1.73656	6.83729	23.0745	111.932	6.4502	0	0	0	0	0	30.0061	0	#DIV/0!	6.74283	4.97624e-06	8.36302e-05	COL6A5	3	130345516	130484844	+	9586	protein_coding	collagen type VI alpha 5 chain [Source:HGNC Symbol;Acc:HGNC:26674]	-
ENSG00000136010	207.229	76.5777	157.916	85.9875	150.7	1008.58	952.916	934.512	928.171	95.6023	135.682	783.956	0.173074	-2.52922	5.01496e-06	8.42155e-05	ALDH1L2	12	105019784	105084577	-	8507	protein_coding	aldehyde dehydrogenase 1 family member L2 [Source:HGNC Symbol;Acc:HGNC:26777]	-
ENSG00000177666	488.551	210.589	1204.92	1025.92	518.362	3467.21	4070.02	3799.78	4171.53	1241.21	689.668	3349.95	0.205874	-2.28014	5.02083e-06	8.42484e-05	PNPLA2	11	818902	825573	+	3843	protein_coding	patatin like phospholipase domain containing 2 [Source:HGNC Symbol;Acc:HGNC:30802]	-
ENSG00000153317	611.268	753.47	465.095	432.161	517.776	150.748	91.7345	109.741	99.4468	321.645	555.954	154.663	3.59461	1.83593	5.0247e-06	8.42484e-05	ASAP1	8	130052104	130443660	-	8280	protein_coding	ArfGAP with SH3 domain, ankyrin repeat and PH domain 1 [Source:HGNC Symbol;Acc:HGNC:2720]	-
ENSG00000156787	157.448	265.971	72.1077	121.568	123.727	35.8925	28.082	36.0087	19.1915	59.954	148.164	35.8257	4.13569	2.02685	5.0787e-06	8.5088e-05	TBC1D31	8	123041968	123152153	+	8611	protein_coding	TBC1 domain family member 31 [Source:HGNC Symbol;Acc:HGNC:30888]	-
ENSG00000166839	66.568	24.6143	53.3597	49.6652	41.0468	98.7044	157.259	120.029	136.085	123.959	47.0508	127.207	0.369875	-1.43283	5.08778e-06	8.5174e-05	ANKDD1A	15	64911902	64958700	+	5042	protein_coding	ankyrin repeat and death domain containing 1A [Source:HGNC Symbol;Acc:HGNC:28002]	-
ENSG00000182197	1139.18	1328.49	1301.54	510.736	928.829	323.032	351.961	332.652	341.958	539.586	1041.76	377.838	2.75715	1.46068	5.12816e-06	8.57569e-05	EXT1	8	117794490	118111853	-	8325	protein_coding	exostosin glycosyltransferase 1 [Source:HGNC Symbol;Acc:HGNC:3512]	-
ENSG00000086205	30.1003	79.9963	104.556	22.9794	114.345	565.307	617.804	605.29	584.468	68.0559	70.3954	488.185	0.144198	-2.79257	5.13052e-06	8.57569e-05	FOLH1	11	49146635	49208670	-	3824	protein_coding	folate hydrolase 1 [Source:HGNC Symbol;Acc:HGNC:3788]	-
ENSG00000204103	2035.24	2773.21	907.115	3482.49	1534.56	344.568	385.659	385.808	314.043	1024.89	2146.52	490.993	4.3718	2.12584	5.15037e-06	8.60222e-05	MAFB	20	40685848	40689240	-	3393	protein_coding	MAF bZIP transcription factor B [Source:HGNC Symbol;Acc:HGNC:6408]	TF_bZIP
ENSG00000163485	52.6756	4.78611	21.6323	61.5255	46.3242	310.47	329.495	318.934	280.894	66.4355	37.3887	261.246	0.143117	-2.80216	5.17778e-06	8.64135e-05	ADORA1	1	203090654	203167405	+	4191	protein_coding	adenosine A1 receptor [Source:HGNC Symbol;Acc:HGNC:262]	-
ENSG00000271503	1069.14	1650.52	1370.77	9817.4	2008.95	536.593	572.873	512.696	446.638	402.664	3183.35	494.293	6.44022	2.68734	5.21484e-06	8.69475e-05	CCL5	17	35871491	35880793	-	1512	protein_coding	C-C motif chemokine ligand 5 [Source:HGNC Symbol;Acc:HGNC:10632]	-
ENSG00000174946	53.2544	114.183	63.4548	322.453	123.727	1.79462	11.2328	8.57351	15.7021	36.4585	135.414	14.7523	9.17919	3.15221	5.21781e-06	8.69475e-05	GPR171	3	151197832	151203201	-	1795	protein_coding	G protein-coupled receptor 171 [Source:HGNC Symbol;Acc:HGNC:30057]	-
ENSG00000178802	251.222	172.984	198.296	300.956	256.835	516.852	509.22	504.122	532.128	375.928	236.059	487.65	0.484074	-1.04448	5.22419e-06	8.69867e-05	MPI	15	74890005	74902219	+	9090	protein_coding	mannose phosphate isomerase [Source:HGNC Symbol;Acc:HGNC:7216]	-
ENSG00000151552	276.691	124.439	298.526	238.689	235.139	859.625	937.939	927.653	1010.17	287.617	234.697	804.601	0.291694	-1.7762	5.27141e-06	8.77055e-05	QDPR	4	17460261	17512234	-	3059	protein_coding	quinoid dihydropteridine reductase [Source:HGNC Symbol;Acc:HGNC:9752]	-
ENSG00000095321	256.432	80.6801	300.689	410.664	513.671	1083.95	1205.65	1294.6	1252.68	1116.44	312.427	1190.67	0.262397	-1.93	5.28651e-06	8.78892e-05	CRAT	9	129094810	129111189	-	3803	protein_coding	carnitine O-acetyltransferase [Source:HGNC Symbol;Acc:HGNC:2342]	-
ENSG00000259291	34.7311	36.2377	72.8288	83.7637	71.5386	292.524	385.659	375.52	273.915	64.0049	59.82	278.325	0.214929	-2.21619	5.33524e-06	8.86235e-05	ZNF710-AS1	15	90074512	90082207	-	2902	antisense	ZNF710 antisense RNA 1 [Source:HGNC Symbol;Acc:HGNC:53141]	-
ENSG00000063046	2618.15	2607.74	4056.06	4924.26	3704.76	8547.8	8711.04	8684.96	8648.39	5890.88	3582.2	8096.61	0.442431	-1.17641	5.33886e-06	8.86235e-05	EIF4B	12	53006158	53042209	+	6146	protein_coding	eukaryotic translation initiation factor 4B [Source:HGNC Symbol;Acc:HGNC:3285]	-
ENSG00000163507	283.059	477.243	76.4342	74.1271	129.59	7.1785	5.6164	15.4323	5.23404	56.7132	208.091	18.0349	11.5382	3.48325	5.35432e-06	8.88119e-05	CIP2A	3	108549869	108589644	-	4579	protein_coding	cell proliferation regulating inhibitor of protein phosphatase 2A [Source:HGNC Symbol;Acc:HGNC:29302]	-
ENSG00000086619	103.036	122.388	170.895	134.911	104.962	759.126	696.434	713.316	676.936	94.7921	127.238	588.121	0.216347	-2.20758	5.36273e-06	8.88834e-05	ERO1B	1	236215555	236281985	-	5361	protein_coding	endoplasmic reticulum oxidoreductase 1 beta [Source:HGNC Symbol;Acc:HGNC:14355]	-
ENSG00000140398	28.3638	65.638	202.623	105.261	73.2978	488.138	593.466	560.707	640.298	179.862	95.0365	492.494	0.19297	-2.37377	5.39329e-06	8.93215e-05	NEIL1	15	75346955	75357114	+	6938	protein_coding	nei like DNA glycosylase 1 [Source:HGNC Symbol;Acc:HGNC:18448]	-
ENSG00000130816	950.475	1671.72	596.331	1240.15	1243.13	220.739	284.564	214.338	225.064	617.364	1140.36	312.414	3.65016	1.86374	5.39805e-06	8.93319e-05	DNMT1	19	10133345	10231286	-	9796	protein_coding	DNA methyltransferase 1 [Source:HGNC Symbol;Acc:HGNC:2976]	-
ENSG00000160654	98.4049	110.08	89.4135	635.269	251.558	32.3032	13.1049	41.1528	22.6809	53.4725	236.945	32.5429	7.28102	2.85129	5.42355e-06	8.96853e-05	CD3G	11	118344344	118355161	+	3836	protein_coding	CD3g molecule [Source:HGNC Symbol;Acc:HGNC:1675]	-
ENSG00000160307	197.389	64.9543	193.249	360.999	252.731	1268.8	1424.69	1390.62	1217.79	261.691	213.864	1112.72	0.1922	-2.37884	5.4307e-06	8.9735e-05	S100B	21	46598962	46605208	-	1448	protein_coding	S100 calcium binding protein B [Source:HGNC Symbol;Acc:HGNC:10500]	-
ENSG00000149150	111.14	32.1353	42.5435	163.821	53.9472	619.146	720.771	651.587	579.234	85.0698	80.7173	531.162	0.151964	-2.71742	5.45526e-06	9.00721e-05	SLC43A1	11	57484534	57515786	-	3532	protein_coding	solute carrier family 43 member 1 [Source:HGNC Symbol;Acc:HGNC:9225]	-
ENSG00000261520	3.47311	0	33.8906	12.6016	0.586382	238.685	290.181	270.923	233.787	35.6483	10.1103	213.845	0.0472789	-4.40816	5.46891e-06	9.02287e-05	DLGAP1-AS5	18	4264602	4295405	+	2878	antisense	DLGAP1 antisense RNA 5 [Source:HGNC Symbol;Acc:HGNC:27586]	-
ENSG00000142583	206.65	68.3729	60.5705	177.905	117.863	19.7409	5.6164	17.147	17.4468	46.1808	126.272	21.2264	5.94884	2.53239	5.4756e-06	9.02702e-05	SLC2A5	1	9035107	9088478	-	6693	protein_coding	solute carrier family 2 member 5 [Source:HGNC Symbol;Acc:HGNC:11010]	-
ENSG00000196550	27.7849	105.978	4.32646	14.8254	35.1829	0	0	0	0	2.43057	37.6196	0.486113	77.3885	5.66344	5.49465e-06	9.05154e-05	FAM72A	1	206186179	206204414	-	3783	protein_coding	family with sequence similarity 72 member A [Source:HGNC Symbol;Acc:HGNC:24044]	-
ENSG00000186971	0	0	0	0	0	7.1785	18.7213	10.2882	43.617	0	0	15.961	0	-7.03228	5.5043e-06	9.06054e-05	KRTAP13-4	21	30430230	30431026	+	797	protein_coding	keratin associated protein 13-4 [Source:HGNC Symbol;Acc:HGNC:18926]	-
ENSG00000184060	202.019	246.826	116.093	305.404	211.098	39.4817	20.5935	58.2998	34.8936	102.084	216.288	51.0705	4.23509	2.05971	5.51035e-06	9.06361e-05	ADAP2	17	30906344	30959322	+	3750	protein_coding	ArfGAP with dual PH domains 2 [Source:HGNC Symbol;Acc:HGNC:16487]	-
ENSG00000234899	13.3136	0	12.2583	8.15398	1.75915	154.338	93.6067	145.75	132.596	8.10189	7.09701	106.878	0.0664027	-3.91058	5.51826e-06	9.06972e-05	SOX9-AS1	17	72034107	72237203	-	10700	processed_transcript	SOX9 antisense RNA 1 [Source:HGNC Symbol;Acc:HGNC:49321]	-
ENSG00000246705	461.345	574.333	983.549	998.492	390.531	1570.3	1793.5	1761	2241.92	2724.67	681.65	2018.28	0.337739	-1.56672	5.5607e-06	9.13255e-05	H2AFJ	12	14774383	14778002	+	3356	protein_coding	H2A histone family member J [Source:HGNC Symbol;Acc:HGNC:14456]	-
ENSG00000139211	199.125	226.314	542.971	171.234	113.172	66.4011	50.5476	53.1557	83.7447	55.903	250.563	61.9504	4.04457	2.01697	5.62525e-06	9.23155e-05	AMIGO2	12	47075707	47079951	-	3956	protein_coding	adhesion molecule with Ig like domain 2 [Source:HGNC Symbol;Acc:HGNC:24073]	-
ENSG00000133112	16081.1	18027.2	40774	26216.5	15696.9	103392	106384	106428	94387.3	30399.9	23359.1	88198.2	0.264848	-1.91676	5.64042e-06	9.24943e-05	TPT1	13	45333471	45341370	-	7269	protein_coding	tumor protein, translationally-controlled 1 [Source:HGNC Symbol;Acc:HGNC:12022]	-
ENSG00000182253	278.428	186.658	212.718	107.484	544.163	1731.81	1626.88	1688.98	1603.36	329.747	265.89	1396.16	0.190444	-2.39162	5.68776e-06	9.32001e-05	SYNM	15	99098217	99135593	+	7819	protein_coding	synemin [Source:HGNC Symbol;Acc:HGNC:24466]	-
ENSG00000065154	1065.09	1546.6	1703.18	803.538	1027.93	4353.76	4182.35	4072.42	3976.13	1647.11	1229.27	3646.35	0.337122	-1.5684	5.70815e-06	9.34634e-05	OAT	10	124397303	124418976	-	3388	protein_coding	ornithine aminotransferase [Source:HGNC Symbol;Acc:HGNC:8091]	-
ENSG00000041357	2716.55	4014.86	1923.83	1834.65	2635.2	978.07	1087.71	1081.98	881.064	1384.61	2625.02	1082.69	2.42454	1.27701	5.76755e-06	9.43646e-05	PSMA4	15	78540405	78552419	+	6996	protein_coding	proteasome subunit alpha 4 [Source:HGNC Symbol;Acc:HGNC:9533]	-
ENSG00000227877	8.10393	138.113	4.32646	0.741271	89.7165	0	0	0	1.74468	0	48.2003	0.348936	138.135	6.84732	5.7959e-06	9.47568e-05	MRLN	10	59736692	59756041	-	2941	protein_coding	myoregulin [Source:HGNC Symbol;Acc:HGNC:48649]	-
ENSG00000184163	573.064	2.73492	15.8637	110.449	42.8059	1.79462	1.87213	5.1441	3.48936	11.3426	148.984	4.72857	31.5071	4.9224	5.83612e-06	9.53424e-05	C1QTNF12	1	1242446	1246722	-	1794	protein_coding	C1q and TNF related 12 [Source:HGNC Symbol;Acc:HGNC:32308]	-
ENSG00000122870	358.31	168.881	206.228	218.675	235.139	75.3742	127.305	104.597	78.5107	83.4495	237.447	93.8472	2.53014	1.34383	5.86e-06	9.56602e-05	BICC1	10	58513140	58831437	+	6569	protein_coding	BicC family RNA binding protein 1 [Source:HGNC Symbol;Acc:HGNC:19351]	-
ENSG00000153291	17.3656	44.4424	33.8906	8.89525	18.1778	102.294	93.6067	104.597	82	81.0189	24.5543	92.7032	0.26487	-1.91665	5.87066e-06	9.57621e-05	SLC25A27	6	46652915	46678193	+	3288	protein_coding	solute carrier family 25 member 27 [Source:HGNC Symbol;Acc:HGNC:21065]	-
ENSG00000152213	73.5142	32.1353	87.9714	119.345	72.125	8.97312	0	8.57351	8.72341	25.1159	77.0181	10.2772	7.49409	2.82705	5.9241e-06	9.6561e-05	ARL11	13	49628299	49633872	+	3826	protein_coding	ADP ribosylation factor like GTPase 11 [Source:HGNC Symbol;Acc:HGNC:24046]	-
ENSG00000015285	301.582	131.276	459.326	1074.84	325.442	61.0172	80.5017	73.7322	61.0639	147.454	458.494	84.7539	5.40971	2.42839	5.93043e-06	9.65915e-05	WAS	X	48676596	48691427	+	2381	protein_coding	Wiskott-Aldrich syndrome [Source:HGNC Symbol;Acc:HGNC:12731]	-
ENSG00000117480	109.403	20.5119	176.664	86.7287	121.381	586.842	544.791	620.722	601.915	209.839	102.938	512.822	0.200728	-2.31561	5.93606e-06	9.66105e-05	FAAH	1	46394265	46413848	+	2776	protein_coding	fatty acid amide hydrolase [Source:HGNC Symbol;Acc:HGNC:3553]	-
ENSG00000214046	433.56	428.015	441.299	465.518	469.106	1019.35	1029.67	1128.27	1045.06	541.206	447.5	952.713	0.469711	-1.08835	6.04951e-06	9.83829e-05	SMIM7	19	16630751	16660442	-	6020	protein_coding	small integral membrane protein 7 [Source:HGNC Symbol;Acc:HGNC:28419]	-
ENSG00000104626	333.998	383.572	211.276	234.242	205.234	91.5259	106.712	73.7322	85.4894	149.885	273.664	101.469	2.69703	1.42122	6.1752e-06	0.00010035	ERI1	8	9002147	9116746	+	6385	protein_coding	exoribonuclease 1 [Source:HGNC Symbol;Acc:HGNC:23994]	-
ENSG00000165233	462.503	533.993	702.329	440.315	320.165	163.311	205.935	166.326	251.234	235.765	491.861	204.514	2.40502	1.26354	6.17973e-06	0.00010035	CARD19	9	93096218	93113283	+	3081	protein_coding	caspase recruitment domain family member 19 [Source:HGNC Symbol;Acc:HGNC:28148]	-
ENSG00000038002	217.07	142.216	174.501	306.886	331.892	784.251	711.411	823.057	910.724	351.622	234.513	716.213	0.327435	-1.60926	6.20739e-06	0.000100723	AGA	4	177430770	177442503	-	2675	protein_coding	aspartylglucosaminidase [Source:HGNC Symbol;Acc:HGNC:318]	-
ENSG00000143110	547.015	159.309	240.84	521.114	328.96	91.5259	50.5476	90.8792	57.5745	150.695	359.448	88.2445	4.07332	2.01672	6.21266e-06	0.000100734	C1orf162	1	111473792	111478512	+	2768	protein_coding	chromosome 1 open reading frame 162 [Source:HGNC Symbol;Acc:HGNC:28344]	-
ENSG00000197291	11.577	5.46984	6.48969	16.308	11.1413	25.1247	39.3148	51.441	27.9149	51.0419	10.1972	38.9675	0.261684	-1.94537	6.23248e-06	0.000100979	RAMP2-AS1	17	42753914	42761257	-	4168	lincRNA	RAMP2 antisense RNA 1 [Source:HGNC Symbol;Acc:HGNC:44358]	-
ENSG00000162065	127.348	140.848	92.2978	118.603	85.6118	707.082	668.352	718.46	523.404	81.0189	112.942	539.663	0.209282	-2.25504	6.24099e-06	0.000101042	TBC1D24	16	2475051	2509560	+	12213	protein_coding	TBC1 domain family member 24 [Source:HGNC Symbol;Acc:HGNC:29203]	-
ENSG00000188486	1073.77	795.177	815.538	998.492	1132.89	463.013	449.312	365.231	354.17	630.327	963.174	452.411	2.12898	1.08701	6.29056e-06	0.000101768	H2AFX	11	119093854	119095467	-	1614	protein_coding	H2A histone family member X [Source:HGNC Symbol;Acc:HGNC:4739]	-
ENSG00000213949	1193.59	1031.06	313.668	780.559	591.073	251.247	295.797	188.617	186.681	273.034	781.992	239.075	3.2709	1.70914	6.30363e-06	0.000101903	ITGA1	5	52787896	52959210	+	18566	protein_coding	integrin subunit alpha 1 [Source:HGNC Symbol;Acc:HGNC:6134]	-
ENSG00000106004	34.7311	17.777	39.6592	24.462	53.3608	181.257	159.131	138.891	151.787	46.991	33.998	135.611	0.250702	-1.98734	6.31758e-06	0.000102053	HOXA5	7	27141052	27143668	-	1707	protein_coding	homeobox A5 [Source:HGNC Symbol;Acc:HGNC:5106]	Homeobox
ENSG00000116106	291.163	300.841	149.263	234.983	196.438	77.1689	69.2689	48.0116	26.1702	110.996	234.538	66.3231	3.53629	1.80893	6.32825e-06	0.000102149	EPHA4	2	221418027	221574202	-	7554	protein_coding	EPH receptor A4 [Source:HGNC Symbol;Acc:HGNC:3388]	-
ENSG00000134243	615.899	287.85	498.264	307.628	937.039	1561.32	1553.87	1584.38	1407.96	2421.65	529.336	1705.84	0.310308	-1.68825	6.36307e-06	0.000102634	SORT1	1	109309568	109397951	-	9160	protein_coding	sortilin 1 [Source:HGNC Symbol;Acc:HGNC:11186]	-
ENSG00000072274	2414.97	3262.76	1840.19	679.004	1801.37	206.382	189.085	229.77	216.341	910.652	1999.66	350.446	5.70604	2.50906	6.36967e-06	0.000102664	TFRC	3	196027183	196082189	-	7887	protein_coding	transferrin receptor [Source:HGNC Symbol;Acc:HGNC:11763]	-
ENSG00000101439	10237	4203.57	10006.4	14354.7	10363.1	36570.9	39095.8	36898.7	30668	15950.2	9832.96	31836.7	0.308856	-1.69497	6.37524e-06	0.000102677	CST3	20	23626706	23638473	-	3695	protein_coding	cystatin C [Source:HGNC Symbol;Acc:HGNC:2475]	-
ENSG00000118257	1265.37	1292.93	912.883	518.149	574.068	179.462	151.643	121.744	186.681	466.669	912.681	221.24	4.1253	2.03888	6.38655e-06	0.000102783	NRP2	2	205681990	205798133	+	13896	protein_coding	neuropilin 2 [Source:HGNC Symbol;Acc:HGNC:8005]	-
ENSG00000112242	215.333	589.375	189.643	226.088	252.144	66.4011	46.8033	53.1557	34.8936	132.061	294.517	66.6629	4.418	2.12831	6.39442e-06	0.000102833	E2F3	6	20401906	20493715	+	5164	protein_coding	E2F transcription factor 3 [Source:HGNC Symbol;Acc:HGNC:3115]	E2F
ENSG00000158571	3.47311	4.10238	2.16323	4.44763	2.93191	48.4549	28.082	24.0058	26.1702	4.05094	3.42365	26.1528	0.13091	-2.91265	6.40039e-06	0.000102853	PFKFB1	X	54932961	54998534	-	2058	protein_coding	6-phosphofructo-2-kinase/fructose-2,6-biphosphatase 1 [Source:HGNC Symbol;Acc:HGNC:8872]	-
ENSG00000245937	196.81	167.514	225.697	207.556	217.548	793.224	788.168	984.239	741.49	193.635	203.025	700.151	0.289973	-1.7845	6.45468e-06	0.000103648	LINC01184	5	127940426	128083172	-	6464	lincRNA	long intergenic non-protein coding RNA 1184 [Source:HGNC Symbol;Acc:HGNC:49565]	-
ENSG00000166682	6.94623	4.78611	18.0269	6.67144	0.586382	64.6065	78.6296	63.4439	104.681	14.5834	7.40342	65.1889	0.113569	-3.1414	6.47119e-06	0.000103836	TMPRSS5	11	113687546	113706373	-	2666	protein_coding	transmembrane serine protease 5 [Source:HGNC Symbol;Acc:HGNC:14908]	-
ENSG00000070729	449.189	833.466	17.3058	1.48254	7.62297	0	0	0	0	1.62038	261.813	0.324076	807.878	8.87957	6.48047e-06	0.000103908	CNGB1	16	57882340	57971116	-	7298	protein_coding	cyclic nucleotide gated channel beta 1 [Source:HGNC Symbol;Acc:HGNC:2151]	-
ENSG00000204136	215.333	125.122	204.065	502.582	180.019	926.026	967.893	1051.11	828.724	537.155	245.424	862.182	0.284655	-1.81264	6.50364e-06	0.000104203	GGTA1P	9	121444991	121500027	-	4501	transcribed_unitary_pseudogene	glycoprotein, alpha-galactosyltransferase 1 pseudogene [Source:HGNC Symbol;Acc:HGNC:4253]	-
ENSG00000267002	45.1505	56.0658	86.5292	60.043	76.2297	206.382	239.633	276.067	176.213	89.931	64.8036	197.645	0.327879	-1.60421	6.53607e-06	0.000104645	AC060780.1	17	43148368	43171037	-	8450	lincRNA	novel transcript	-
ENSG00000146477	193.916	8.88848	175.222	35.581	43.9787	1035.5	1233.74	1047.68	1025.87	179.862	91.5171	904.53	0.101176	-3.30433	6.54635e-06	0.00010466	SLC22A3	6	160348268	160452581	+	3348	protein_coding	solute carrier family 22 member 3 [Source:HGNC Symbol;Acc:HGNC:10967]	-
ENSG00000172366	259.905	402.033	286.989	324.677	262.699	818.349	951.044	1023.68	992.724	372.687	307.26	831.696	0.369438	-1.43532	6.54672e-06	0.00010466	MCRIP2	16	636817	648474	+	5034	protein_coding	MAPK regulated corepressor interacting protein 2 [Source:HGNC Symbol;Acc:HGNC:14142]	-
ENSG00000226025	26.6272	26.6654	2.16323	38.5461	33.4238	0	0	3.4294	0	0	25.4852	0.685881	37.1568	5.32869	6.55275e-06	0.000104666	LGALS17A	19	39679374	39686373	+	2570	transcribed_unprocessed_pseudogene	galectin 14 pseudogene [Source:NCBI gene;Acc:400696]	-
ENSG00000162366	82.7759	594.845	452.836	178.646	171.224	1415.96	1621.27	1488.36	1605.11	956.833	296.065	1417.51	0.208864	-2.25952	6.55767e-06	0.000104666	PDZK1IP1	1	47183593	47191044	-	1438	protein_coding	PDZK1 interacting protein 1 [Source:HGNC Symbol;Acc:HGNC:16887]	-
ENSG00000171124	30.1003	129.909	421.83	183.835	327.788	1019.35	1048.39	1078.55	1146.26	2673.62	218.692	1393.23	0.156967	-2.67211	6.56159e-06	0.000104666	FUT3	19	5842888	5851474	-	3109	protein_coding	fucosyltransferase 3 (Lewis blood group) [Source:HGNC Symbol;Acc:HGNC:4014]	-
ENSG00000169282	30.1003	12.9909	22.3534	37.8048	43.3923	98.7044	95.4788	73.7322	78.5107	159.607	29.3283	101.207	0.289787	-1.79323	6.61278e-06	0.000105405	KCNAB1	3	156037701	156539138	+	6852	protein_coding	potassium voltage-gated channel subfamily A member regulatory beta subunit 1 [Source:HGNC Symbol;Acc:HGNC:6228]	-
ENSG00000174684	254.695	224.263	146.379	233.5	168.878	599.405	600.955	584.713	560.043	275.464	205.543	524.116	0.392171	-1.34789	6.63785e-06	0.000105727	B4GAT1	11	66345372	66347692	-	2072	protein_coding	beta-1,4-glucuronyltransferase 1 [Source:HGNC Symbol;Acc:HGNC:15685]	-
ENSG00000277938	7.52508	10.9397	1.44215	7.41271	4.69106	46.6602	58.0361	24.0058	41.8724	15.3936	6.40214	37.1936	0.17213	-2.522	6.72486e-06	0.000107034	AL035252.3	20	25229150	25231933	+	2784	lincRNA	novel transcript	-
ENSG00000170454	490.867	270.757	38.2171	0.741271	97.3395	10.7677	0	6.85881	1.74468	0	179.584	3.87425	46.3533	5.57091	6.73974e-06	0.000107132	KRT75	12	52424070	52434525	-	2324	protein_coding	keratin 75 [Source:HGNC Symbol;Acc:HGNC:24431]	-
ENSG00000100221	1402.56	1732.57	1445.04	892.491	956.389	602.994	522.325	631.01	643.787	580.905	1285.81	596.204	2.15666	1.10884	6.74092e-06	0.000107132	JOSD1	22	38685543	38701556	-	4326	protein_coding	Josephin domain containing 1 [Source:HGNC Symbol;Acc:HGNC:28953]	-
ENSG00000163701	106.509	82.0475	294.199	78.5748	106.135	534.798	672.096	488.69	631.575	288.427	133.493	523.117	0.255188	-1.96984	6.75198e-06	0.000107229	IL17RE	3	9902612	9916402	+	4676	protein_coding	interleukin 17 receptor E [Source:HGNC Symbol;Acc:HGNC:18439]	-
ENSG00000176046	2349.56	756.205	1145.07	1787.95	1088.91	7724.06	9029.3	8890.73	8056.94	1290.63	1425.54	6998.33	0.203697	-2.29538	6.80035e-06	0.000107918	NUPR1	16	28532708	28539174	-	5674	protein_coding	nuclear protein 1, transcriptional regulator [Source:HGNC Symbol;Acc:HGNC:29990]	-
ENSG00000104894	423.72	389.042	606.426	2224.56	686.654	105.883	161.003	97.738	104.681	294.909	866.079	152.843	5.66647	2.49792	6.80945e-06	0.000107983	CD37	19	49335171	49343335	+	4161	protein_coding	CD37 molecule [Source:HGNC Symbol;Acc:HGNC:1666]	-
ENSG00000118515	2245.37	7955.88	2281.49	1501.82	3054.47	193.819	159.131	190.332	148.298	1263.08	3407.8	390.933	8.7171	3.12108	6.82371e-06	0.00010813	SGK1	6	134169246	134318112	-	9992	protein_coding	serum/glucocorticoid regulated kinase 1 [Source:HGNC Symbol;Acc:HGNC:10810]	-
ENSG00000124157	0	0	0	0	0	12.5624	18.7213	30.8646	6.97873	0	0	13.8254	0	-6.82298	6.83817e-06	0.00010828	SEMG2	20	45221300	45224458	+	2051	protein_coding	semenogelin 2 [Source:HGNC Symbol;Acc:HGNC:10743]	-
ENSG00000267296	27.7849	12.3071	10.8162	10.3778	30.4919	80.7581	67.3968	75.4469	125.617	41.3196	18.3556	78.1077	0.235003	-2.0732	6.85848e-06	0.000108522	CEBPA-DT	19	33302857	33305054	+	2198	antisense	CEBPA divergent transcript [Source:HGNC Symbol;Acc:HGNC:25710]	-
ENSG00000164543	1017.62	1749.66	1176.8	1329.1	502.53	226.123	164.748	150.894	151.787	580.905	1155.14	254.891	4.5319	2.17512	6.97531e-06	0.00011029	STK17A	7	43582758	43650713	+	5099	protein_coding	serine/threonine kinase 17a [Source:HGNC Symbol;Acc:HGNC:11395]	-
ENSG00000164758	226.91	294.004	310.063	196.437	213.443	91.5259	89.8624	125.173	136.085	125.579	248.171	113.645	2.18374	1.12199	7.01599e-06	0.000110853	MED30	8	117520713	117540262	+	1440	protein_coding	mediator complex subunit 30 [Source:HGNC Symbol;Acc:HGNC:23032]	-
ENSG00000162444	13.8925	43.075	123.304	37.8048	46.3242	222.533	211.551	277.782	286.128	219.561	52.8801	243.511	0.217157	-2.20521	7.02885e-06	0.000110975	RBP7	1	9997206	10016020	+	861	protein_coding	retinol binding protein 7 [Source:HGNC Symbol;Acc:HGNC:30316]	-
ENSG00000126218	26.0484	4.10238	56.244	85.2462	30.4919	244.069	187.213	210.908	259.958	347.571	40.4266	249.944	0.161743	-2.63174	7.08117e-06	0.000111719	F10	13	113122814	113149529	+	2356	protein_coding	coagulation factor X [Source:HGNC Symbol;Acc:HGNC:3528]	-
ENSG00000156413	0.578852	17.777	253.819	154.184	80.9207	1362.12	1664.33	1601.53	1402.72	1465.63	101.456	1499.27	0.0676704	-3.88599	7.10582e-06	0.000112027	FUT6	19	5830610	5839731	-	4349	protein_coding	fucosyltransferase 6 [Source:HGNC Symbol;Acc:HGNC:4017]	-
ENSG00000113083	1213.27	648.176	221.371	260.927	148.941	91.5259	71.1411	68.5881	101.192	108.565	498.538	88.2024	5.6522	2.49699	7.12714e-06	0.000112281	LOX	5	122063195	122078360	-	5547	protein_coding	lysyl oxidase [Source:HGNC Symbol;Acc:HGNC:6664]	-
ENSG00000277734	452.662	546.3	501.87	4337.18	1350.44	170.489	185.341	180.044	158.766	317.594	1437.69	202.447	7.10157	2.82643	7.14669e-06	0.000112507	TRAC	14	22547506	22552154	+	976	TR_C_gene	T cell receptor alpha constant [Source:HGNC Symbol;Acc:HGNC:12029]	-
ENSG00000143469	16.2079	34.8702	2.16323	10.3778	30.4919	0	0	0	0	0.810189	18.8222	0.162038	116.159	5.49916	7.17311e-06	0.000112841	SYT14	1	209938174	210171389	+	13926	protein_coding	synaptotagmin 14 [Source:HGNC Symbol;Acc:HGNC:23143]	-
ENSG00000110660	96.0895	205.803	230.745	146.03	140.145	446.862	411.869	457.825	413.49	304.631	163.762	406.935	0.402429	-1.31267	7.19924e-06	0.00011317	SLC35F2	11	107790991	107928293	-	3717	protein_coding	solute carrier family 35 member F2 [Source:HGNC Symbol;Acc:HGNC:23615]	-
ENSG00000163564	48.0447	38.9726	39.6592	256.48	93.2348	7.1785	3.74427	6.85881	1.74468	23.4955	95.2782	8.60435	11.0733	3.39435	7.24268e-06	0.00011377	PYHIN1	1	158930796	158977054	+	3479	protein_coding	pyrin and HIN domain family member 1 [Source:HGNC Symbol;Acc:HGNC:28894]	-
ENSG00000215861	100.72	40.34	38.9382	113.415	124.899	16.1516	20.5935	18.8617	27.9149	17.014	83.6625	20.1071	4.16084	2.06571	7.25462e-06	0.000113875	AC245297.1	1	149197992	149321732	-	933	unprocessed_pseudogene	phosphodiesterase 4D interacting protein-like [Source:NCBI gene;Acc:653513]	-
ENSG00000125845	214.754	680.311	702.329	61.5255	92.062	26.9194	24.3377	39.4381	15.7021	82.6393	350.196	37.8073	9.26266	3.19699	7.26137e-06	0.000113898	BMP2	20	6767664	6780280	+	3601	protein_coding	bone morphogenetic protein 2 [Source:HGNC Symbol;Acc:HGNC:1069]	-
ENSG00000224397	87.9855	68.3729	248.772	167.527	63.9157	28.714	35.5705	30.8646	33.1489	16.2038	127.315	28.9004	4.40529	2.15372	7.26771e-06	0.000113915	SMIM25	20	50267486	50279795	+	2451	lincRNA	small integral membrane protein 25 [Source:HGNC Symbol;Acc:HGNC:50328]	-
ENSG00000129625	1223.69	1247.81	1689.48	1746.44	1656.53	5315.68	5187.68	5312.14	4921.75	1618.76	1512.79	4471.2	0.338341	-1.56321	7.28901e-06	0.000114118	REEP5	5	112876379	112922539	-	4230	protein_coding	receptor accessory protein 5 [Source:HGNC Symbol;Acc:HGNC:30077]	-
ENSG00000138798	19.1021	5.46984	37.496	7.41271	36.9421	367.898	286.436	354.943	347.192	4.86113	21.2846	272.266	0.0781756	-3.67473	7.29119e-06	0.000114118	EGF	4	109912884	110012266	+	6127	protein_coding	epidermal growth factor [Source:HGNC Symbol;Acc:HGNC:3229]	-
ENSG00000149781	716.04	419.126	696.56	2246.05	735.323	113.061	142.282	94.3086	101.192	392.131	962.62	168.595	5.70966	2.50761	7.35149e-06	0.000114979	FERMT3	11	64206678	64223886	+	3066	protein_coding	fermitin family member 3 [Source:HGNC Symbol;Acc:HGNC:23151]	-
ENSG00000101204	0	0	0	0	2.34553	12.5624	39.3148	22.2911	20.9362	2.43057	0.469106	19.507	0.0240481	-5.27042	7.40165e-06	0.000115679	CHRNA4	20	63343223	63378401	-	11049	protein_coding	cholinergic receptor nicotinic alpha 4 subunit [Source:HGNC Symbol;Acc:HGNC:1958]	-
ENSG00000271833	1.1577	0.683729	2.16323	0.741271	3.51829	8.97312	16.8492	22.2911	19.1915	7.2917	1.65285	14.9193	0.110786	-3.12806	7.41822e-06	0.000115855	AL445222.1	9	127366770	127367397	+	628	sense_intronic	novel transcript	-
ENSG00000166292	54.991	3.41865	82.9238	35.581	69.1931	360.72	310.774	306.932	408.255	181.482	49.2215	313.633	0.15694	-2.67026	7.48538e-06	0.000116819	TMEM100	17	55719627	55732121	-	2906	protein_coding	transmembrane protein 100 [Source:HGNC Symbol;Acc:HGNC:25607]	-
ENSG00000234476	2.31541	0.683729	1.44215	1.48254	0	25.1247	18.7213	34.294	31.4043	0.810189	1.18477	22.0709	0.05368	-4.20814	7.50836e-06	0.000117094	AC092811.1	1	225447243	225465343	-	992	sense_intronic	novel transcript	-
ENSG00000105514	177.708	404.084	384.334	286.872	356.52	777.073	625.293	715.03	835.702	744.564	321.904	739.532	0.43528	-1.20048	7.56024e-06	0.000117818	RAB3D	19	11322046	11346270	-	4417	protein_coding	RAB3D, member RAS oncogene family [Source:HGNC Symbol;Acc:HGNC:9779]	-
ENSG00000196230	11228.6	9919.55	4733.15	5599.56	6337.62	3217.76	3008.52	2937.28	2704.26	3414.95	7563.69	3056.55	2.47458	1.30711	7.57555e-06	0.000117914	TUBB	6	30720201	30725426	+	3359	protein_coding	tubulin beta class I [Source:HGNC Symbol;Acc:HGNC:20778]	-
ENSG00000152154	9.84049	6.15357	52.6386	17.0492	12.9004	222.533	200.318	140.606	204.128	23.4955	19.7165	158.216	0.124617	-3.0052	7.5773e-06	0.000117914	TMEM178A	2	39664982	39717963	+	2470	protein_coding	transmembrane protein 178A [Source:HGNC Symbol;Acc:HGNC:28517]	-
ENSG00000005884	3445.91	1796.16	4188.01	639.717	876.055	430.71	449.312	382.378	464.085	571.993	2189.17	459.696	4.76222	2.25116	7.61023e-06	0.000118269	ITGA3	17	50055968	50090481	+	9802	protein_coding	integrin subunit alpha 3 [Source:HGNC Symbol;Acc:HGNC:6139]	-
ENSG00000175354	1099.82	938.761	681.418	661.214	772.265	477.37	402.509	445.822	336.724	392.942	830.695	411.073	2.0208	1.01569	7.61108e-06	0.000118269	PTPN2	18	12785478	12929643	-	8717	protein_coding	protein tyrosine phosphatase, non-receptor type 2 [Source:HGNC Symbol;Acc:HGNC:9650]	-
ENSG00000135604	99.5626	291.269	323.764	203.85	310.783	71.785	31.8263	82.3057	75.0213	85.88	245.845	69.3636	3.5443	1.81925	7.62458e-06	0.000118394	STX11	6	144150526	144188370	+	1926	protein_coding	syntaxin 11 [Source:HGNC Symbol;Acc:HGNC:11429]	-
ENSG00000179085	285.374	130.592	378.565	448.469	260.354	1383.66	1565.1	1731.85	1809.23	312.733	300.671	1360.52	0.220998	-2.17754	7.64393e-06	0.000118529	DPM3	1	155139891	155140595	-	622	protein_coding	dolichyl-phosphate mannosyltransferase subunit 3 [Source:HGNC Symbol;Acc:HGNC:3007]	-
ENSG00000237978	9.26164	56.7495	33.1695	18.5318	188.815	1.79462	0	1.7147	3.48936	8.10189	61.3055	3.02012	20.2991	4.2192	7.64421e-06	0.000118529	KCNMB2-AS1	3	178526505	178860405	-	1691	antisense	KCNMB2 antisense RNA 1 [Source:HGNC Symbol;Acc:HGNC:51409]	-
ENSG00000156219	19.1021	10.9397	7.93185	6.67144	13.4868	197.409	123.561	168.041	153.532	1.62038	11.6264	128.833	0.0902441	-3.463	7.65612e-06	0.00011856	ART3	4	76011184	76112802	+	3278	protein_coding	ADP-ribosyltransferase 3 [Source:HGNC Symbol;Acc:HGNC:725]	-
ENSG00000101596	1208.64	1083.71	832.123	899.162	748.224	274.578	265.843	332.652	259.958	620.605	954.373	350.727	2.72113	1.43925	7.65716e-06	0.00011856	SMCHD1	18	2655738	2805017	+	12435	protein_coding	structural maintenance of chromosomes flexible hinge domain containing 1 [Source:HGNC Symbol;Acc:HGNC:29090]	-
ENSG00000085741	17.9444	11.6234	7.93185	15.5667	20.5234	28.714	61.7804	42.8675	50.5958	54.2827	14.7179	47.6481	0.308889	-1.6909	7.66273e-06	0.000118561	WNT11	11	76186325	76210736	-	2401	protein_coding	Wnt family member 11 [Source:HGNC Symbol;Acc:HGNC:12776]	-
ENSG00000198944	2.89426	2.73492	3.60538	7.41271	2.34553	26.9194	43.0591	20.5764	31.4043	6.48151	3.79856	25.6881	0.147872	-2.75068	7.711e-06	0.000119223	SOWAHA	5	132813587	132816797	+	3211	protein_coding	sosondowah ankyrin repeat domain family member A [Source:HGNC Symbol;Acc:HGNC:27033]	-
ENSG00000164292	512.284	263.92	317.995	389.167	305.505	1008.58	932.322	1006.53	1048.55	503.127	357.774	899.822	0.397605	-1.32908	7.72745e-06	0.000119392	RHOBTB3	5	95713522	95824383	+	8833	protein_coding	Rho related BTB domain containing 3 [Source:HGNC Symbol;Acc:HGNC:18757]	-
ENSG00000109794	28.9426	12.3071	121.141	34.0985	25.8008	292.524	303.286	294.929	252.979	132.061	44.458	255.156	0.174239	-2.52159	7.78834e-06	0.000120247	FAM149A	4	186104419	186172667	+	5218	protein_coding	family with sequence similarity 149 member A [Source:HGNC Symbol;Acc:HGNC:24527]	-
ENSG00000129757	140.661	185.974	310.784	297.991	316.646	735.796	739.493	732.177	717.064	416.437	250.411	668.194	0.374759	-1.41502	7.84131e-06	0.000120979	CDKN1C	11	2883213	2885773	-	2478	protein_coding	cyclin dependent kinase inhibitor 1C [Source:HGNC Symbol;Acc:HGNC:1786]	-
ENSG00000227124	13.8925	14.3583	21.6323	42.9937	19.3506	87.9366	73.0132	114.885	75.0213	50.2317	22.4455	80.2176	0.279808	-1.83769	7.90029e-06	0.000121802	ZNF717	3	75678660	75785583	-	7641	protein_coding	zinc finger protein 717 [Source:HGNC Symbol;Acc:HGNC:29448]	zf-C2H2
ENSG00000198380	679.573	935.342	1115.51	736.082	602.801	2813.97	2684.64	2767.53	2702.51	962.504	813.861	2386.23	0.341065	-1.55152	7.90735e-06	0.000121824	GFPT1	2	69319769	69387254	-	8866	protein_coding	glutamine--fructose-6-phosphate transaminase 1 [Source:HGNC Symbol;Acc:HGNC:4241]	-
ENSG00000117586	281.901	78.6289	34.6117	176.423	75.0569	7.1785	18.7213	36.0087	12.2128	21.0649	129.324	19.0372	6.79322	2.75959	7.95254e-06	0.000122402	TNFSF4	1	173183734	173207313	-	3942	protein_coding	TNF superfamily member 4 [Source:HGNC Symbol;Acc:HGNC:11934]	-
ENSG00000171865	155.711	265.287	242.282	132.688	180.606	69.9904	76.7575	77.1616	52.3404	99.6532	195.315	75.1806	2.59794	1.36685	7.9566e-06	0.000122402	RNASEH1	2	3544793	3558616	-	2865	protein_coding	ribonuclease H1 [Source:HGNC Symbol;Acc:HGNC:18466]	-
ENSG00000255690	75.8297	102.559	50.4754	123.792	93.8212	305.086	243.377	214.338	256.468	158.797	89.2956	235.613	0.378992	-1.39673	7.96185e-06	0.000122402	TRIL	7	28953358	28958292	-	4935	protein_coding	TLR4 interactor with leucine rich repeats [Source:HGNC Symbol;Acc:HGNC:22200]	-
ENSG00000128383	12.7348	1052.26	722.519	73.3859	320.165	0	3.74427	3.4294	0	42.94	436.213	10.0227	43.5223	5.39455	7.97861e-06	0.000122573	APOBEC3A	22	38952741	38992778	+	2358	protein_coding	apolipoprotein B mRNA editing enzyme catalytic subunit 3A [Source:HGNC Symbol;Acc:HGNC:17343]	-
ENSG00000198034	6848.4	8440.64	13333.4	13439.2	10773	31436.4	32635	31994.6	29406.6	14592.3	10566.9	28013	0.377216	-1.40651	8.00807e-06	0.000122938	RPS4X	X	72255679	72277300	-	2982	protein_coding	ribosomal protein S4 X-linked [Source:HGNC Symbol;Acc:HGNC:10424]	-
ENSG00000162757	431.824	311.097	254.54	57.0779	49.8425	19.7409	39.3148	25.7205	20.9362	52.6623	220.876	31.6749	6.97322	2.79055	8.06127e-06	0.000123667	C1orf74	1	209779208	209784559	-	4684	protein_coding	chromosome 1 open reading frame 74 [Source:HGNC Symbol;Acc:HGNC:26319]	-
ENSG00000145604	495.498	913.463	452.836	154.184	340.688	66.4011	71.1411	84.0204	47.1064	193.635	471.334	92.4608	5.09766	2.33998	8.13011e-06	0.000124635	SKP2	5	36151989	36184319	+	3837	protein_coding	S-phase kinase associated protein 2 [Source:HGNC Symbol;Acc:HGNC:10901]	-
ENSG00000091527	3172.11	4030.59	3349.4	2770.87	2436.42	1351.35	1259.95	1184.86	1278.85	2123.51	3151.88	1439.7	2.18926	1.12923	8.14316e-06	0.000124746	CDV3	3	133573730	133590261	+	4367	protein_coding	CDV3 homolog [Source:HGNC Symbol;Acc:HGNC:26928]	-
ENSG00000109475	5044.7	3973.15	9045.19	9710.65	5056.96	22834.8	22967.3	24367.6	22666.9	9744.95	6566.13	20516.3	0.320044	-1.64364	8.22249e-06	0.000125873	RPL34	4	108620566	108630412	+	3393	protein_coding	ribosomal protein L34 [Source:HGNC Symbol;Acc:HGNC:10340]	-
ENSG00000112303	63.6738	56.0658	785.974	264.634	68.6067	19.7409	11.2328	3.4294	10.4681	46.1808	247.791	18.2104	13.6071	3.73967	8.24705e-06	0.000126101	VNN2	6	132743870	132763459	-	2633	protein_coding	vanin 2 [Source:HGNC Symbol;Acc:HGNC:12706]	-
ENSG00000166501	181.181	98.457	286.268	793.16	330.133	46.6602	56.164	34.294	36.6383	112.616	337.84	57.2746	5.8986	2.54871	8.24904e-06	0.000126101	PRKCB	16	23835946	24220611	+	11086	protein_coding	protein kinase C beta [Source:HGNC Symbol;Acc:HGNC:9395]	-
ENSG00000224568	0	0	0	0	0	12.5624	3.74427	10.2882	5.23404	2.43057	0	6.85189	0	-5.79794	8.27793e-06	0.000126453	LINC01886	2	107529487	107556326	+	1612	lincRNA	long intergenic non-protein coding RNA 1886 [Source:HGNC Symbol;Acc:HGNC:52705]	-
ENSG00000172428	522.125	400.665	732.614	681.228	304.332	1367.5	1701.77	1714.7	2111.06	844.217	528.193	1547.85	0.341243	-1.55085	8.28898e-06	0.000126533	COPS9	2	240126563	240136807	-	2039	protein_coding	COP9 signalosome subunit 9 [Source:HGNC Symbol;Acc:HGNC:21314]	-
ENSG00000143149	494.919	1242.34	731.893	559.66	596.351	1805.39	1877.75	1762.71	1948.81	1593.64	725.032	1797.66	0.403319	-1.30998	8.29549e-06	0.000126543	ALDH9A1	1	165662216	165698863	-	3308	protein_coding	aldehyde dehydrogenase 9 family member A1 [Source:HGNC Symbol;Acc:HGNC:412]	-
ENSG00000204252	2515.69	328.19	605.705	2988.06	895.992	120.24	194.702	217.767	141.319	430.21	1466.73	220.848	6.64136	2.72881	8.31749e-06	0.000126789	HLA-DOA	6	33004178	33009612	-	4012	protein_coding	major histocompatibility complex, class II, DO alpha [Source:HGNC Symbol;Acc:HGNC:4936]	-
ENSG00000091651	164.394	414.34	131.957	71.162	343.034	16.1516	9.36067	8.57351	19.1915	77.7781	224.977	26.2111	8.58329	3.06633	8.34072e-06	0.000127054	ORC6	16	46689643	46698394	+	4309	protein_coding	origin recognition complex subunit 6 [Source:HGNC Symbol;Acc:HGNC:17151]	-
ENSG00000133065	391.304	410.921	334.58	231.277	406.949	131.008	114.2	70.3028	78.5107	202.547	355.006	119.314	2.9754	1.56302	8.37741e-06	0.000127523	SLC41A1	1	205789093	205813748	-	6357	protein_coding	solute carrier family 41 member 1 [Source:HGNC Symbol;Acc:HGNC:19429]	-
ENSG00000079101	1.73656	0	16.5848	0	1.75915	152.543	146.026	149.179	167.489	3.24076	4.01609	123.696	0.0324675	-4.95137	8.45764e-06	0.000128654	CLUL1	18	596988	650334	+	3846	protein_coding	clusterin like 1 [Source:HGNC Symbol;Acc:HGNC:2096]	-
ENSG00000180053	0	0	0.721077	0	0.586382	14.357	1.87213	32.5793	10.4681	4.86113	0.261492	12.8275	0.0203852	-5.56053	8.51317e-06	0.000129407	NKX2-6	8	23702451	23706598	-	906	protein_coding	NK2 homeobox 6 [Source:HGNC Symbol;Acc:HGNC:32940]	Homeobox
ENSG00000185133	51.5179	32.819	46.87	60.043	75.6433	427.121	381.915	368.661	408.255	26.7362	53.3786	322.538	0.165496	-2.59269	8.53958e-06	0.000129718	INPP5J	22	31122731	31134696	+	4822	protein_coding	inositol polyphosphate-5-phosphatase J [Source:HGNC Symbol;Acc:HGNC:8956]	-
ENSG00000231528	32.4157	13.6746	5.04754	31.8747	10.5549	1.79462	0	0	0	0.810189	18.7135	0.520963	35.921	4.95081	8.60091e-06	0.000130558	FAM225A	9	113113073	113119928	+	6100	lincRNA	family with sequence similarity 225 member A [Source:HGNC Symbol;Acc:HGNC:27855]	-
ENSG00000257337	35.31	8.88848	87.9714	32.6159	38.1148	233.301	265.843	298.358	307.064	68.0559	40.5801	234.524	0.173032	-2.52966	8.61768e-06	0.000130721	AC068888.1	12	53014596	53054438	-	5622	antisense	uncharacterized LOC283335 [Source:NCBI gene;Acc:283335]	-
ENSG00000244716	398.25	409.554	617.963	724.963	429.818	1044.47	1074.6	1419.77	1430.64	932.527	516.11	1180.4	0.437232	-1.1935	8.64815e-06	0.000131091	BX679664.3	1	108992282	108992836	+	555	processed_pseudogene	ribosomal protein L17 (RPL17) pseudogene	-
ENSG00000254675	0	0	0	0	0	17.9462	7.48853	12.0029	26.1702	0	0	12.7216	0	-6.70214	8.66105e-06	0.000131195	AP003032.1	11	78022933	78023721	+	277	antisense	novel transcript	-
ENSG00000115919	456.714	270.073	307.179	404.734	153.632	26.9194	1.87213	15.4323	8.72341	102.894	318.467	31.1682	10.2177	3.32297	8.68804e-06	0.000131511	KYNU	2	142877498	143055832	+	17600	protein_coding	kynureninase [Source:HGNC Symbol;Acc:HGNC:6469]	-
ENSG00000232383	70.0411	24.6143	7.21077	0	64.502	0	0	0	0	0	33.2736	0	#DIV/0!	6.8952	8.71171e-06	0.000131778	AC010677.1	7	26276195	26276606	+	412	processed_pseudogene	ribosomal protein L23 (RPL23) pseudogene	-
ENSG00000023902	1025.15	614.673	948.216	2697.49	1229.06	403.791	445.568	313.79	301.83	420.488	1302.92	377.093	3.45516	1.78836	8.80219e-06	0.000133053	PLEKHO1	1	150149183	150164720	+	6565	protein_coding	pleckstrin homology domain containing O1 [Source:HGNC Symbol;Acc:HGNC:24310]	-
ENSG00000106477	118.086	153.155	116.093	91.1764	100.271	561.718	627.165	529.843	572.256	92.3615	115.756	476.668	0.242845	-2.03995	8.8171e-06	0.000133186	CEP41	7	130393771	130442433	-	12566	protein_coding	centrosomal protein 41 [Source:HGNC Symbol;Acc:HGNC:12370]	-
ENSG00000172889	439.928	296.055	370.634	674.557	287.914	1035.5	1377.89	1244.87	1212.55	706.485	413.817	1115.46	0.370984	-1.43012	8.85762e-06	0.000133704	EGFL7	9	136658856	136672678	+	2553	protein_coding	EGF like domain multiple 7 [Source:HGNC Symbol;Acc:HGNC:20594]	-
ENSG00000205221	19.1021	2.05119	72.8288	46.7001	64.502	303.292	241.505	229.77	338.468	350.812	41.0368	292.769	0.140168	-2.83571	8.87836e-06	0.000133924	VIT	2	36696690	36814792	+	3710	protein_coding	vitrin [Source:HGNC Symbol;Acc:HGNC:12697]	-
ENSG00000087460	7524.5	9800.58	12670.8	11910	8660.28	35824.3	37560.6	39628.5	34773.2	10594.8	10113.2	31676.3	0.319268	-1.64714	8.89883e-06	0.000134139	GNAS	20	58839718	58911192	+	13320	protein_coding	GNAS complex locus [Source:HGNC Symbol;Acc:HGNC:4392]	-
ENSG00000183688	817.339	247.51	648.248	356.551	210.511	120.24	86.1181	84.0204	94.2128	181.482	456.032	113.215	4.02803	2.00414	9.05772e-06	0.000136439	RFLNB	17	439978	445939	-	3621	protein_coding	refilin B [Source:HGNC Symbol;Acc:HGNC:28705]	-
ENSG00000139631	89.7221	168.197	107.44	97.8478	127.245	256.631	215.295	262.349	284.383	234.955	118.091	250.723	0.471001	-1.08567	9.08586e-06	0.000136768	CSAD	12	53157663	53180909	-	4390	protein_coding	cysteine sulfinic acid decarboxylase [Source:HGNC Symbol;Acc:HGNC:18966]	-
ENSG00000154556	92.6164	49.2285	312.947	180.87	39.874	644.27	735.748	687.595	715.319	645.721	135.107	685.731	0.197027	-2.34454	9.16859e-06	0.000137902	SORBS2	4	185585444	185956652	-	17161	protein_coding	sorbin and SH3 domain containing 2 [Source:HGNC Symbol;Acc:HGNC:24098]	-
ENSG00000211950	18.5233	15.7258	93.74	545.576	3419.78	26.9194	39.3148	27.4352	33.1489	25.1159	818.669	30.3868	26.9416	4.75316	9.17393e-06	0.000137902	IGHV1-24	14	106276548	106277043	-	411	IG_V_gene	immunoglobulin heavy variable 1-24 [Source:HGNC Symbol;Acc:HGNC:5551]	-
ENSG00000072422	162.657	125.806	116.093	134.17	147.768	57.428	50.5476	68.5881	64.5532	82.6393	137.299	64.7512	2.12041	1.06765	9.19013e-06	0.00013805	RHOBTB1	10	60869438	61001440	-	4841	protein_coding	Rho related BTB domain containing 1 [Source:HGNC Symbol;Acc:HGNC:18738]	-
ENSG00000175166	3799.01	4344.42	4625.71	2208.99	3880.09	1572.09	1611.91	1625.54	1957.53	2028.71	3771.64	1759.16	2.14401	1.09998	9.2306e-06	0.000138506	PSMD2	3	184298709	184309054	+	5453	protein_coding	proteasome 26S subunit, non-ATPase 2 [Source:HGNC Symbol;Acc:HGNC:9559]	-
ENSG00000073111	688.834	501.174	326.648	266.858	480.247	25.1247	59.9083	32.5793	20.9362	199.306	452.752	67.571	6.70039	2.72736	9.23329e-06	0.000138506	MCM2	3	127598223	127622436	+	4902	protein_coding	minichromosome maintenance complex component 2 [Source:HGNC Symbol;Acc:HGNC:6944]	-
ENSG00000162063	267.43	268.022	69.9445	183.835	248.626	52.0441	48.6755	46.2969	40.1277	89.931	207.572	55.415	3.74576	1.89196	9.26352e-06	0.000138863	CCNF	16	2429394	2458854	+	6309	protein_coding	cyclin F [Source:HGNC Symbol;Acc:HGNC:1591]	-
ENSG00000162368	1873.17	2374.59	1917.34	1862.07	1729.24	3887.16	3568.29	3714.04	3513.79	2617.72	1951.28	3460.2	0.563922	-0.826002	9.27711e-06	0.00013897	CMPK1	1	47333797	47378839	+	3844	protein_coding	cytidine/uridine monophosphate kinase 1 [Source:HGNC Symbol;Acc:HGNC:18170]	-
ENSG00000079263	89.1433	65.638	106.719	593.758	173.569	30.5086	24.3377	10.2882	27.9149	46.1808	205.766	27.846	7.3894	2.87275	9.28658e-06	0.000139001	SP140	2	230203110	230313215	+	5582	protein_coding	SP140 nuclear body protein [Source:HGNC Symbol;Acc:HGNC:17133]	SAND
ENSG00000105402	494.34	648.859	589.841	626.374	564.686	978.07	1018.44	1006.53	922.937	822.342	584.82	949.664	0.615818	-0.698442	9.292e-06	0.000139001	NAPA	19	47487637	47515240	-	5839	protein_coding	NSF attachment protein alpha [Source:HGNC Symbol;Acc:HGNC:7641]	-
ENSG00000198796	23.7329	20.5119	13.7005	25.9445	26.9736	7.1785	0	5.1441	0	0.810189	22.1727	2.62656	8.44172	3.18499	9.33243e-06	0.000139509	ALPK2	18	58481247	58628957	-	9431	protein_coding	alpha kinase 2 [Source:HGNC Symbol;Acc:HGNC:20565]	-
ENSG00000092470	166.709	424.596	118.978	158.632	185.297	48.4549	16.8492	20.5764	34.8936	85.88	210.842	41.3308	5.10134	2.32933	9.35507e-06	0.000139709	WDR76	15	43826963	43868419	+	4078	protein_coding	WD repeat domain 76 [Source:HGNC Symbol;Acc:HGNC:25773]	-
ENSG00000124762	2357.09	3007.04	6055.6	1484.03	1672.95	473.781	456.801	421.817	505.958	1340.86	2915.34	639.844	4.55633	2.18621	9.35869e-06	0.000139709	CDKN1A	6	36676460	36687339	+	3050	protein_coding	cyclin dependent kinase inhibitor 1A [Source:HGNC Symbol;Acc:HGNC:1784]	-
ENSG00000185736	1.73656	2.05119	39.6592	21.4969	9.38212	102.294	119.817	156.038	115.149	147.454	14.8652	128.15	0.115998	-3.11541	9.38801e-06	0.00014005	ADARB2	10	1177318	1737476	-	10513	protein_coding	adenosine deaminase, RNA specific B2 (inactive) [Source:HGNC Symbol;Acc:HGNC:227]	-
ENSG00000109501	243.118	156.574	309.342	392.132	270.909	976.276	1063.37	943.086	1031.11	343.52	274.415	871.472	0.314887	-1.66619	9.41661e-06	0.000140262	WFS1	4	6269849	6303265	+	4513	protein_coding	wolframin ER transmembrane glycoprotein [Source:HGNC Symbol;Acc:HGNC:12762]	-
ENSG00000141012	358.888	515.532	302.852	356.551	297.296	174.079	200.318	185.188	174.468	179.052	366.224	182.621	2.00538	1.0044	9.41948e-06	0.000140262	GALNS	16	88813734	88856970	-	8402	protein_coding	galactosamine (N-acetyl)-6-sulfatase [Source:HGNC Symbol;Acc:HGNC:4122]	-
ENSG00000125869	776.82	30.7678	68.5023	123.051	121.968	19.7409	28.082	27.4352	10.4681	22.6853	224.222	21.6823	10.3412	3.37048	9.42166e-06	0.000140262	LAMP5	20	9514358	9530524	+	2042	protein_coding	lysosomal associated membrane protein family member 5 [Source:HGNC Symbol;Acc:HGNC:16097]	-
ENSG00000167700	120.401	101.876	259.588	210.521	206.407	753.742	876.158	769.901	1064.26	194.445	179.758	731.701	0.245672	-2.02437	9.43942e-06	0.00014038	MFSD3	8	144509074	144511213	+	1823	protein_coding	major facilitator superfamily domain containing 3 [Source:HGNC Symbol;Acc:HGNC:25157]	-
ENSG00000105967	214.175	183.923	90.1346	298.732	200.543	23.3301	1.87213	10.2882	10.4681	69.6762	197.502	23.127	8.53989	3.05329	9.4469e-06	0.00014038	TFEC	7	115935148	116159896	-	8644	protein_coding	transcription factor EC [Source:HGNC Symbol;Acc:HGNC:11754]	bHLH
ENSG00000143184	39.362	77.2614	23.7955	42.9937	73.2978	10.7677	5.6164	1.7147	6.97873	17.014	51.3421	8.41831	6.09886	2.53529	9.44906e-06	0.00014038	XCL1	1	168576473	168582077	+	1367	protein_coding	X-C motif chemokine ligand 1 [Source:HGNC Symbol;Acc:HGNC:10645]	-
ENSG00000197565	360.625	198.965	290.594	54.8541	143.077	61.0172	43.0591	39.4381	57.5745	24.3057	209.623	45.0789	4.65014	2.22702	9.46775e-06	0.000140495	COL4A6	X	108155607	108439497	-	9282	protein_coding	collagen type IV alpha 6 chain [Source:HGNC Symbol;Acc:HGNC:2208]	-
ENSG00000196482	2.89426	0.683729	36.7749	5.93017	21.1098	247.658	295.797	137.176	252.979	20.2547	13.4786	190.773	0.0706524	-3.8229	9.46977e-06	0.000140495	ESRRG	1	216503246	217137755	-	10912	protein_coding	estrogen related receptor gamma [Source:HGNC Symbol;Acc:HGNC:3474]	ESR-like
ENSG00000164414	119.822	80.6801	74.992	114.897	76.8161	369.693	308.902	380.664	277.404	110.996	93.4415	289.532	0.322733	-1.62777	9.51159e-06	0.000141019	SLC35A1	6	87470623	87512336	+	1994	protein_coding	solute carrier family 35 member A1 [Source:HGNC Symbol;Acc:HGNC:11021]	-
ENSG00000272701	0	0	2.16323	1.48254	0	26.9194	22.4656	18.8617	20.9362	1.62038	0.729155	18.1606	0.0401503	-4.70244	9.54339e-06	0.000141394	MESTIT1	7	130486042	130491033	-	4118	antisense	MEST intronic transcript 1, antisense RNA [Source:HGNC Symbol;Acc:HGNC:17991]	-
ENSG00000249201	0	0	0	0	0.586382	8.97312	16.8492	6.85881	8.72341	1.62038	0.117276	8.60498	0.0136289	-5.53944	9.57582e-06	0.000141777	CTD-3080P12.3	5	1173141	1178605	-	1761	antisense	uncharacterized LOC101928857 [Source:NCBI gene;Acc:101928857]	-
ENSG00000180785	18.5233	29.4004	6.48969	20.7556	11.7276	3.58925	0	0	0	0	17.3793	0.71785	24.2102	4.79142	9.66027e-06	0.00014293	OR51E1	11	4643420	4655488	+	3612	protein_coding	olfactory receptor family 51 subfamily E member 1 [Source:HGNC Symbol;Acc:HGNC:15194]	-
ENSG00000183914	9.84049	21.8793	311.505	6.67144	35.1829	0	0	6.85881	1.74468	0.810189	77.0159	1.88274	40.9064	5.38173	9.76036e-06	0.000144312	DNAH2	17	7717354	7833744	+	17231	protein_coding	dynein axonemal heavy chain 2 [Source:HGNC Symbol;Acc:HGNC:2948]	-
ENSG00000133805	261.641	382.205	389.382	345.432	300.228	98.7044	95.4788	114.885	73.2766	214.7	335.778	119.409	2.812	1.47757	9.79172e-06	0.000144677	AMPD3	11	10308313	10507579	+	6793	protein_coding	adenosine monophosphate deaminase 3 [Source:HGNC Symbol;Acc:HGNC:470]	-
ENSG00000232859	34.7311	30.7678	36.0538	61.5255	42.2195	213.56	248.994	279.496	181.447	33.2177	41.0596	191.343	0.214586	-2.21711	9.80377e-06	0.000144756	LYRM9	17	27878314	27894752	-	5380	protein_coding	LYR motif containing 9 [Source:HGNC Symbol;Acc:HGNC:27314]	-
ENSG00000182732	4.05197	5.46984	10.8162	3.70636	20.5234	39.4817	52.4197	75.4469	33.1489	37.2687	8.91354	47.5532	0.187444	-2.40373	9.81257e-06	0.000144787	RGS6	14	71932439	72566529	+	8937	protein_coding	regulator of G protein signaling 6 [Source:HGNC Symbol;Acc:HGNC:10002]	-
ENSG00000283839	6.36738	7.52102	12.2583	8.15398	7.62297	0	0	0	0	0	8.38473	0	#DIV/0!	4.90199	9.83526e-06	0.000145014	AC096667.1	2	184593577	184599008	-	3465	antisense	proline-rich protein 18-like [Source:NCBI gene;Acc:105373780]	-
ENSG00000149380	257.01	21.1956	20.9112	91.1764	29.3191	7.1785	13.1049	5.1441	8.72341	2.43057	83.9225	7.3163	11.4706	3.55737	9.84135e-06	0.000145014	P4HA3	11	74235801	74311657	-	4009	protein_coding	prolyl 4-hydroxylase subunit alpha 3 [Source:HGNC Symbol;Acc:HGNC:30135]	-
ENSG00000227719	1.73656	2.73492	5.04754	8.15398	11.1413	39.4817	28.082	41.1528	68.0426	12.963	5.76285	37.9444	0.151876	-2.70784	9.85019e-06	0.000145023	AC006042.1	7	8114025	8116561	+	524	antisense	novel transcript	-
ENSG00000066294	508.232	382.889	117.536	684.935	395.222	44.8656	43.0591	22.2911	33.1489	172.57	417.763	63.187	6.61153	2.70862	9.85533e-06	0.000145023	CD84	1	160541095	160579516	-	9255	protein_coding	CD84 molecule [Source:HGNC Symbol;Acc:HGNC:1704]	-
ENSG00000158402	63.6738	97.0896	23.7955	26.6858	49.2561	0	3.74427	0	0	11.3426	52.1001	3.01738	17.2667	3.90956	9.86557e-06	0.000145075	CDC25C	5	138285265	138338355	-	3338	protein_coding	cell division cycle 25C [Source:HGNC Symbol;Acc:HGNC:1727]	-
ENSG00000158006	112.297	114.867	126.91	228.312	141.905	342.773	365.066	456.111	322.766	262.501	144.858	349.843	0.414065	-1.27122	9.91182e-06	0.000145656	PAFAH2	1	25959767	25998157	-	3835	protein_coding	platelet activating factor acetylhydrolase 2 [Source:HGNC Symbol;Acc:HGNC:8579]	-
ENSG00000198851	332.84	319.985	349.722	2599.64	737.082	125.624	116.072	104.597	88.9788	215.51	867.854	130.156	6.66778	2.73409	9.92737e-06	0.000145786	CD3E	11	118304545	118316175	+	2844	protein_coding	CD3e molecule [Source:HGNC Symbol;Acc:HGNC:1674]	-
ENSG00000103316	3.47311	10.2559	72.1077	28.1683	8.79573	184.846	254.61	174.9	204.128	130.44	24.5602	189.785	0.129411	-2.95404	9.94586e-06	0.000145958	CRYM	16	21238874	21303083	-	3782	protein_coding	crystallin mu [Source:HGNC Symbol;Acc:HGNC:2418]	-
ENSG00000119514	59.0429	177.086	201.18	194.213	133.109	418.148	383.787	420.102	462.341	483.683	152.926	433.612	0.35268	-1.50557	9.99089e-06	0.00014652	GALNT12	9	98807699	98850081	+	3137	protein_coding	polypeptide N-acetylgalactosaminyltransferase 12 [Source:HGNC Symbol;Acc:HGNC:19877]	-
ENSG00000143322	924.427	1462.5	573.977	281.683	362.384	168.695	183.469	222.911	179.702	145.024	720.994	179.96	4.00641	2.00347	9.99825e-06	0.000146528	ABL2	1	179099327	179229684	-	13257	protein_coding	ABL proto-oncogene 2, non-receptor tyrosine kinase [Source:HGNC Symbol;Acc:HGNC:77]	-
ENSG00000281386	0.578852	0	1.44215	0	0	1.79462	13.1049	15.4323	8.72341	28.3566	0.404201	13.4824	0.02998	-5.11585	1.00151e-05	0.000146675	AP003500.1	11	129591493	129612110	+	527	lincRNA	novel transcript	-
ENSG00000143543	121.559	159.309	148.542	157.15	184.124	703.493	651.502	684.166	636.809	132.061	154.137	561.606	0.274457	-1.86358	1.00338e-05	0.00014685	JTB	1	153974269	153977688	-	1496	protein_coding	jumping translocation breakpoint [Source:HGNC Symbol;Acc:HGNC:6201]	-
ENSG00000135334	617.057	776.717	643.201	748.684	650.884	353.541	314.518	442.393	312.298	449.655	687.308	374.481	1.83536	0.872377	1.00788e-05	0.00014741	AKIRIN2	6	87675072	87702209	-	1999	protein_coding	akirin 2 [Source:HGNC Symbol;Acc:HGNC:21407]	-
ENSG00000148468	164.973	74.5265	250.935	297.25	230.448	927.821	864.926	721.889	919.447	324.076	203.626	751.632	0.270913	-1.88338	1.01073e-05	0.000147557	FAM171A1	10	15211643	15371062	-	3955	protein_coding	family with sequence similarity 171 member A1 [Source:HGNC Symbol;Acc:HGNC:23522]	-
ENSG00000186007	82.197	125.806	15.1426	54.1128	7.03659	0	3.74427	8.57351	5.23404	3.24076	56.8591	4.15851	13.6729	3.78315	1.01087e-05	0.000147557	LEMD1	1	205381378	205457091	-	2199	protein_coding	LEM domain containing 1 [Source:HGNC Symbol;Acc:HGNC:18725]	-
ENSG00000122122	362.362	237.254	512.686	2249.02	727.114	100.499	101.095	80.591	106.426	248.728	817.686	127.468	6.41485	2.67663	1.01094e-05	0.000147557	SASH3	X	129779979	129795201	+	2711	protein_coding	SAM and SH3 domain containing 3 [Source:HGNC Symbol;Acc:HGNC:15975]	-
ENSG00000113494	8.10393	41.7075	12.2583	5.93017	9.38212	174.079	144.154	168.041	141.319	13.7732	15.4764	128.273	0.120652	-3.04904	1.0119e-05	0.000147599	PRLR	5	35048756	35230589	-	13108	protein_coding	prolactin receptor [Source:HGNC Symbol;Acc:HGNC:9446]	-
ENSG00000158710	12029.7	20109.2	17565.4	8764.05	10465.2	4240.7	4530.56	4233.6	4668.77	7888	13786.7	5112.33	2.69676	1.43099	1.02071e-05	0.000148783	TAGLN2	1	159918107	159925732	-	2487	protein_coding	transgelin 2 [Source:HGNC Symbol;Acc:HGNC:11554]	-
ENSG00000187210	807.499	528.523	176.664	409.182	166.533	89.7312	86.1181	99.4527	97.7022	132.871	417.68	101.175	4.12829	2.04224	1.02272e-05	0.000148976	GCNT1	9	76419850	76651203	+	9251	protein_coding	glucosaminyl (N-acetyl) transferase 1, core 2 [Source:HGNC Symbol;Acc:HGNC:4203]	-
ENSG00000147123	683.625	1007.82	990.039	1307.6	1128.79	2568.11	2381.35	2508.61	2053.49	1547.46	1023.57	2211.8	0.462778	-1.11125	1.03181e-05	0.000150199	NDUFB11	X	47142216	47145504	-	1418	protein_coding	NADH:ubiquinone oxidoreductase subunit B11 [Source:HGNC Symbol;Acc:HGNC:20372]	-
ENSG00000138821	249.485	291.269	380.008	470.707	280.291	2273.79	1973.23	2390.29	1854.6	192.015	334.352	1736.78	0.192512	-2.37675	1.0387e-05	0.000150983	SLC39A8	4	102251041	102431258	-	6480	protein_coding	solute carrier family 39 member 8 [Source:HGNC Symbol;Acc:HGNC:20862]	-
ENSG00000179889	808.078	866.969	1041.96	1008.13	719.491	2311.48	2482.45	2215.39	2405.92	1067.83	888.925	2096.61	0.423981	-1.23736	1.03918e-05	0.000150983	PDXDC1	16	14974591	15139339	+	9410	protein_coding	pyridoxal dependent decarboxylase domain containing 1 [Source:HGNC Symbol;Acc:HGNC:28995]	-
ENSG00000123329	290.584	181.872	633.827	1554.45	438.028	59.2226	95.4788	87.4498	76.766	200.117	619.751	103.807	5.97024	2.57157	1.03929e-05	0.000150983	ARHGAP9	12	57472255	57488814	-	5127	protein_coding	Rho GTPase activating protein 9 [Source:HGNC Symbol;Acc:HGNC:14130]	-
ENSG00000089280	2537.11	2521.59	2120.69	2126.71	1821.89	1012.17	1209.4	1214.01	1423.66	1408.92	2225.6	1253.63	1.77532	0.827385	1.04206e-05	0.000151284	FUS	16	31180110	31194871	+	10283	protein_coding	FUS RNA binding protein [Source:HGNC Symbol;Acc:HGNC:4010]	-
[truncated: 5,337 more rows]
