# Supplementary material for: IGF2BP3 Regulates TMA7-mediated Autophagy and Cisplatin Resistance in Laryngeal Cancer via m6A RNA Methylation
Source: Int J Biol Sci. 2023 Feb 22;19(5):1382–400. doi: 10.7150/ijbs.80921 (PMC10086756; doi:10.7150/ijbs.80921)
Supplement: Supplementary file 4 — Supplementary additional file 2, table S2. [file ijbsv19p1382s4.xlsx]

## Sheet: Sheet1
	age	sex	T classification	Recrudescence	Lymph node	Primary location	Clinical stage	TMA7 expression	Months（60）
99	76	female	4	Positive	Positive	Glottic	3	3	7
95	56	female	4	Negative	Positive	Glottic	3	2	10
10	67	male	4	Negative	Positive	Glottic	4	2	11
50	82	female	4	Positive	Negative	Glottic	1	2	12
52	87	male	1	Negative	Positive	Glottic	1	1	13
53	83	male	3	Negative	Positive	Supraglottic	2	2	13
63	63	male	1	Negative	Positive	Glottic	1	1	14
54	82	male	2	Positive	Positive	Glottic	3	3	16
67	64	male	1	Negative	Positive	Supraglottic	3	1	16
6	78	male	4	Positive	Positive	Glottic	4	3	17
107	57	male	4	Negative	Positive	Glottic	3	2	19
79	56	male	1	Negative	Positive	Glottic	2	1	19
61	73	male	3	Positive	Positive	Supraglottic	4	3	21
114	62	female	2	Positive	Positive	Glottic	4	3	21
19	65	male	4	Negative	Positive	Supraglottic	4	2	22
7	61	male	3	Positive	Positive	Supraglottic	4	3	23
105	72	male	3	Positive	Negative	Glottic	4	3	23
49	81	female	3	Negative	Positive	Supraglottic	2	2	23
41	65	female	3	Positive	Positive	Supraglottic	1	2	26
68	78	male	4	Positive	Positive	Glottic	4	3	26
5	43	male	3	Positive	Positive	Supraglottic	4	3	27
72	70	male	1	Positive	Positive	Glottic	1	2	28
112	46	female	4	Positive	Positive	Supraglottic	2	2	32
64	63	male	3	Positive	Negative	Glottic	3	2	32
37	68	male	3	Positive	Positive	Supraglottic	3	1	33
96	78	female	4	Negative	Positive	Supraglottic	4	2	33
15	67	male	1	Positive	Positive	Glottic	1	3	33
1	72	male	3	Positive	Positive	Supraglottic	3	3	34
80	58	male	1	Positive	Positive	Glottic	2	3	35
33	46	male	3	Negative	Positive	Glottic	4	1	36
60	72	male	1	Negative	Positive	Glottic	1	2	36
26	54	male	2	Positive	Positive	Glottic	1	2	37
87	48	male	3	Negative	Positive	Glottic	4	2	37
89	40	female	3	Positive	Positive	Glottic	4	3	37
76	79	male	4	Positive	Positive	Glottic	3	3	40
106	76	male	2	Positive	Negative	Supraglottic	4	1	42
35	48	male	4	Positive	Positive	Supraglottic	4	3	43
77	56	male	2	Positive	Positive	Supraglottic	4	3	43
45	56	female	3	Positive	Positive	Glottic	4	3	44
32	65	male	4	Positive	Positive	Glottic	1	0	45
113	67	female	3	Positive	Negative	Glottic	1	0	51
115	66	female	1	Positive	Negative	Glottic	3	1	52
30	56	male	2	Positive	Positive	Glottic	2	2	54
111	68	male	1	Positive	Negative	Glottic	3	1	54
43	56	female	1	Negative	Positive	Supraglottic	1	1	55
23	81	male	3	Positive	Positive	Supraglottic	2	3	55
27	63	male	4	Negative	Positive	Glottic	4	3	56
2	71	male	2	Negative	Negative	Glottic	2	0	60
3	67	male	1	Negative	Negative	Glottic	1	1	60
8	58	male	4	Negative	Negative	Glottic	2	0	60
9	53	male	3	Positive	Negative	Glottic	2	1	60
12	56	male	4	Negative	Positive	Glottic	1	0	60
13	55	male	3	Negative	Positive	Supraglottic	2	1	60
16	45	male	4	Positive	Negative	Glottic	1	0	60
17	35	male	3	Negative	Negative	Supraglottic	2	1	60
20	62	male	4	Positive	Positive	Glottic	2	0	60
21	58	male	3	Negative	Negative	Glottic	1	1	60
24	87	male	4	Negative	Negative	Glottic	1	0	60
25	66	male	3	Positive	Positive	Supraglottic	4	1	60
28	54	male	4	Negative	Negative	Glottic	1	0	60
29	53	male	3	Negative	Positive	Supraglottic	1	1	60
36	46	male	4	Negative	Negative	Glottic	3	0	60
39	87	male	1	Negative	Negative	Glottic	4	1	60
42	64	female	2	Negative	Positive	Glottic	2	0	60
46	67	female	2	Negative	Negative	Glottic	2	0	60
47	87	female	1	Negative	Negative	Supraglottic	1	1	60
51	67	male	1	Negative	Negative	Glottic	4	0	60
55	83	male	1	Negative	Negative	Supraglottic	1	0	60
56	84	male	1	Negative	Negative	Glottic	1	1	60
58	73	male	2	Negative	Negative	Glottic	2	0	60
59	72	male	1	Negative	Negative	Supraglottic	1	1	60
62	67	male	2	Negative	Negative	Glottic	2	0	60
66	63	male	2	Negative	Negative	Glottic	1	0	60
69	67	male	2	Negative	Negative	Glottic	1	1	60
4	54	male	4	Negative	Negative	Glottic	4	2	60
71	71	male	1	Negative	Negative	Supraglottic	2	0	60
11	72	male	3	Negative	Negative	Supraglottic	4	3	60
73	69	male	2	Negative	Negative	Supraglottic	1	0	60
74	67	male	2	Negative	Negative	Glottic	4	1	60
14	87	male	2	Negative	Negative	Glottic	1	2	60
18	67	male	2	Negative	Negative	Glottic	1	2	60
22	59	male	2	Negative	Negative	Glottic	2	2	60
78	46	male	2	Negative	Negative	Glottic	3	0	60
31	64	male	3	Negative	Negative	Supraglottic	2	2	60
81	59	male	2	Negative	Negative	Supraglottic	2	1	60
34	49	male	2	Negative	Positive	Glottic	3	2	60
83	56	male	1	Negative	Negative	Glottic	1	0	60
38	68	male	2	Negative	Negative	Glottic	4	2	60
85	45	male	2	Negative	Negative	Glottic	2	0	60
86	46	male	2	Negative	Negative	Glottic	1	1	60
40	67	male	4	Negative	Negative	Glottic	3	2	60
88	49	male	1	Negative	Negative	Supraglottic	3	0	60
44	76	female	3	Negative	Negative	Glottic	2	2	60
90	54	female	2	Negative	Negative	Supraglottic	1	1	60
48	81	female	4	Negative	Negative	Glottic	4	2	60
57	85	male	3	Negative	Negative	Glottic	2	2	60
93	52	female	2	Negative	Negative	Glottic	2	1	60
65	62	male	2	Negative	Negative	Supraglottic	1	2	60
70	73	male	2	Negative	Negative	Glottic	3	2	60
75	68	male	3	Negative	Negative	Supraglottic	3	2	60
97	77	female	2	Negative	Negative	Glottic	1	0	60
98	73	female	2	Negative	Negative	Glottic	3	1	60
82	50	male	2	Negative	Negative	Glottic	1	2	60
100	76	female	4	Negative	Negative	Supraglottic	3	1	60
84	65	male	1	Negative	Negative	Supraglottic	3	2	60
102	73	male	2	Negative	Negative	Supraglottic	3	0	60
103	74	male	1	Negative	Negative	Glottic	2	0	60
104	72	male	4	Negative	Negative	Glottic	2	1	60
91	63	female	3	Negative	Negative	Glottic	4	2	60
92	53	female	1	Negative	Negative	Glottic	3	2	60
108	65	male	4	Positive	Negative	Supraglottic	2	0	60
94	51	female	2	Negative	Negative	Supraglottic	3	2	60
110	67	male	2	Positive	Negative	Glottic	4	0	60
101	75	female	2	Negative	Negative	Glottic	4	2	60
109	46	male	3	Negative	Negative	Glottic	1	2	60
